# Supplementary material for: Analysis of diet-induced differential methylation, expression, and interactions of lncRNA and protein-coding genes in mouse liver
Source: Sci Rep. 2018 Aug 1;8:11537. doi: 10.1038/s41598-018-29993-4 (PMC6070528; doi:10.1038/s41598-018-29993-4)
Supplement: Supplementary file 2 — Supplementary Dataset 1 [file 41598_2018_29993_MOESM2_ESM.xlsx]

## Sheet: Table S1
Table S1
Ensembl Gene ID	Gene Symbol	Gene Type	FC (H/S)	p-Value	FDR	CPM
ENSMUSG00000036469	42064	protein_coding	1.52983	0.102976	0.667893	7.3584
ENSMUSG00000026621	42064	protein_coding	0.953687	0.693781	1	201.236
ENSMUSG00000073481	42065	protein_coding	1.12001	0.349488	0.973813	207.808
ENSMUSG00000079557	42065	protein_coding	1.04721	0.76576	1	34.3459
ENSMUSG00000032656	42066	protein_coding	1.00106	1	1	0.980883
ENSMUSG00000039372	42067	protein_coding	0.0906177	0.133794	0.727581	0.437463
ENSMUSG00000023307	42068	protein_coding	1.2997	0.0427605	0.466769	78.2836
ENSMUSG00000039100	42069	protein_coding	1.03174	0.800673	1	265.498
ENSMUSG00000026977	42070	protein_coding	0.98743	0.934775	1	50.8227
ENSMUSG00000025702	42071	protein_coding	1.3596	0.0188683	0.318757	158.927
ENSMUSG00000040502	42072	protein_coding	2.20473	0.736946	1	0.221025
ENSMUSG00000078627	42073	protein_coding	0.0190184	0.151773	0.761825	0.243546
ENSMUSG00000022269	42074	protein_coding	0.0823858	0.018034	0.310694	0.693578
ENSMUSG00000000486	42248	protein_coding	0.803125	0.923246	1	0.383596
ENSMUSG00000026276	42249	protein_coding	1.00473	0.971721	1	147.089
ENSMUSG00000022456	42250	protein_coding	0.273517	0.118444	0.699108	0.631864
ENSMUSG00000020486	42251	protein_coding	1.15033	0.559821	1	9.49294
ENSMUSG00000072214	42252	protein_coding	0.461154	0.532183	1	0.480559
ENSMUSG00000050379	42253	protein_coding	0.687651	0.438725	1	2.08278
ENSMUSG00000001833	42254	protein_coding	1.00892	0.94754	1	113.839
ENSMUSG00000018398	42255	protein_coding	1.23549	0.440621	1	5.62568
ENSMUSG00000059248	42256	protein_coding	0.92429	0.596934	1	51.2186
ENSMUSG00000019917	42257	protein_coding	1.04633	0.759563	1	31.6645
ENSMUSG00000058013	42258	protein_coding	0.925109	0.680268	1	16.2495
ENSMUSG00000022542	42259	protein_coding	0.0650953	0.338039	0.965529	0.13389
ENSMUSG00000034219	42261	protein_coding	0.0704389	0.0266989	0.379825	0.655883
ENSMUSG00000037072	42262	protein_coding	1.08266	0.566734	1	223.924
ENSMUSG00000085214	0610005C13Rik	processed_transcript	1.51336	0.00363169	0.124974	79.0581
ENSMUSG00000021252	0610007P14Rik	protein_coding	0.540405	8.81961e-05	0.0109257	28.7213
ENSMUSG00000007777	0610009B22Rik	protein_coding	1.21071	0.421042	1	7.98164
ENSMUSG00000086714	0610009E02Rik	processed_transcript	1.37722	0.857767	1	0.295297
ENSMUSG00000043644	0610009L18Rik	protein_coding	0.0193144	0.0454472	0.477799	0.235377
ENSMUSG00000024442	0610009O20Rik	protein_coding	0.968697	0.863154	1	14.265
ENSMUSG00000042208	0610010F05Rik	protein_coding	0.969814	0.832458	1	45.3816
ENSMUSG00000020831	0610010K14Rik	protein_coding	0.0346956	0.203821	0.840101	0.173396
ENSMUSG00000025731	0610011F06Rik	protein_coding	1.15502	0.422026	1	21.0681
ENSMUSG00000089755	0610012D04Rik	antisense	1	1	1	0.0932079
ENSMUSG00000096232	0610012G03Rik	pseudogene	0.723956	0.301106	0.936887	6.32635
ENSMUSG00000046683	0610025J13Rik	antisense	0.0300599	0.170129	0.787914	0.182285
ENSMUSG00000058706	0610030E20Rik	protein_coding	0.862281	0.358378	0.977737	23.376
ENSMUSG00000001418	0610031J06Rik	protein_coding	0.995609	0.993979	1	8.06756
ENSMUSG00000099146	0610031O16Rik	antisense	1.18065	0.347348	0.973813	28.7447
ENSMUSG00000028608	0610037L13Rik	protein_coding	1.10921	0.697698	1	8.20388
ENSMUSG00000097882	0610038B21Rik	antisense	1.0142	1	1	0.409784
ENSMUSG00000058812	0610039K10Rik	antisense	1.3649	1	1	0.134516
ENSMUSG00000089889	0610040B10Rik	antisense	0.712553	0.652633	1	1.11371
ENSMUSG00000087341	0610040F04Rik	antisense	0.51414	0.324993	0.955153	0.737837
ENSMUSG00000060512	0610040J01Rik	protein_coding	0.928874	0.694711	1	19.6826
ENSMUSG00000087361	0610043K17Rik	lincRNA	1.43238	0.531675	1	2.69129
ENSMUSG00000097863	1010001B22Rik	lincRNA	0.0574195	0.390104	0.997504	0.140717
ENSMUSG00000097222	1010001N08Rik	lincRNA	1.36251	0.680096	1	0.960765
ENSMUSG00000051748	1100001G20Rik	protein_coding	0.973266	0.834076	1	175.882
ENSMUSG00000019689	1110001J03Rik	protein_coding	0.98099	0.965077	1	3.28258
ENSMUSG00000090066	1110002E22Rik	protein_coding	0.0593915	0.033575	0.418794	0.402839
ENSMUSG00000097134	1110002J07Rik	lincRNA	0.792177	0.788545	1	0.870101
ENSMUSG00000071456	1110002L01Rik	protein_coding	1.08179	0.829922	1	5.95371
ENSMUSG00000022972	1110004E09Rik	protein_coding	1.21438	0.360869	0.980455	12.1824
ENSMUSG00000030663	1110004F10Rik	protein_coding	1.1011	0.529089	1	47.1302
ENSMUSG00000037960	1110007C09Rik	protein_coding	1.65514	0.456951	1	0.994595
ENSMUSG00000046119	1110008E08Rik	lincRNA	0.0256195	0.128765	0.718676	0.201472
ENSMUSG00000027637	1110008F13Rik	protein_coding	1.14038	0.353735	0.973813	48.9882
ENSMUSG00000021023	1110008L16Rik	protein_coding	0.733223	0.128982	0.718779	13.352
ENSMUSG00000039195	1110008P14Rik	protein_coding	1.12375	0.854723	1	1.90676
ENSMUSG00000045237	1110012L19Rik	protein_coding	0.924032	0.748305	1	9.71656
ENSMUSG00000098659	1110015O18Rik	lincRNA	0.126053	0.314491	0.951479	0.229454
ENSMUSG00000028441	1110017D15Rik	protein_coding	0.127628	0.327869	0.95803	0.26963
ENSMUSG00000085151	1110018N20Rik	processed_transcript	1.65076	0.717851	1	0.321314
ENSMUSG00000097616	1110019D14Rik	lincRNA	1.7326	0.160154	0.774234	2.44207
ENSMUSG00000097047	1110020A21Rik	lincRNA	0.973263	1	1	0.761304
ENSMUSG00000068073	1110025L11Rik	protein_coding	0.0679997	0.438871	1	0.132799
ENSMUSG00000085972	1110028F11Rik	sense_intronic	0.965736	0.972963	1	1.27852
ENSMUSG00000099139	1110028F18Rik	lincRNA	4.03591	1	1	0.10204
ENSMUSG00000037971	1110032A03Rik	protein_coding	0.7767	0.112846	0.68595	26.4706
ENSMUSG00000046999	1110032F04Rik	protein_coding	0.35089	0.832707	1	0.123918
ENSMUSG00000044991	1110034G24Rik	protein_coding	1.2175	0.594782	1	3.05947
ENSMUSG00000050633	1110035H17Rik	pseudogene	1	1	1	0.0932079
ENSMUSG00000099098	1110035H17Rik	antisense	1	1	1	0.0932079
ENSMUSG00000097036	1110036E04Rik	lincRNA	0.0119961	0.0337294	0.419094	0.327447
ENSMUSG00000040720	1110037F02Rik	protein_coding	0.949302	0.707427	1	46.6878
ENSMUSG00000092203	1110038B12Rik	processed_transcript	1.01531	0.980568	1	2.76322
ENSMUSG00000063236	1110038F14Rik	protein_coding	0.808637	0.634607	1	1.79077
ENSMUSG00000085457	1110046J04Rik	antisense	0.170005	0.0324488	0.41433	1.24837
ENSMUSG00000040591	1110051M20Rik	protein_coding	0.596176	0.163578	0.779268	3.72903
ENSMUSG00000097867	1110054M08Rik	lincRNA	0.501437	0.153915	0.7663	2.49917
ENSMUSG00000037669	1110057K04Rik	protein_coding	1.04302	0.792678	1	48.1475
ENSMUSG00000068067	1110057P08Rik	protein_coding	8.94046	0.600714	1	0.118925
ENSMUSG00000026154	1110058L19Rik	protein_coding	1.22399	0.556075	1	5.7123
ENSMUSG00000035171	1110059E24Rik	protein_coding	1.05381	0.776559	1	27.3038
ENSMUSG00000032551	1110059G10Rik	protein_coding	1.19517	0.446707	1	10.4506
ENSMUSG00000078570	1110065P20Rik	protein_coding	0.958173	0.93304	1	2.27386
ENSMUSG00000098318	1190002F15Rik	lincRNA	0.102268	0.0676151	0.561203	0.605723
ENSMUSG00000045414	1190002N15Rik	protein_coding	1.50282	0.0039758	0.132188	101.327
ENSMUSG00000096537	1190003K10Rik	protein_coding	0.0111977	0.0301252	0.399545	0.34306
ENSMUSG00000043687	1190005I06Rik	protein_coding	0.25988	1	1	0.101124
ENSMUSG00000063320	1190007I07Rik	protein_coding	0.847349	0.524677	1	6.47379
ENSMUSG00000087684	1200007C13Rik	lincRNA	0.0331466	0.171154	0.789507	0.176046
ENSMUSG00000020783	1200014J11Rik	protein_coding	1.02344	0.897917	1	24.8394
ENSMUSG00000097290	1300002E11Rik	lincRNA	0.970454	0.902936	1	7.75945
ENSMUSG00000028327	1300002K09Rik	protein_coding	0.679471	0.00436598	0.139661	89.8978
ENSMUSG00000033688	1300017J02Rik	protein_coding	1.11692	0.357983	0.97724	360.768
ENSMUSG00000096221	1500002C15Rik	protein_coding	1.02455	0.976571	1	1.06466
ENSMUSG00000098912	1500004A13Rik	processed_transcript	0.0916379	0.00262449	0.1028	1.12597
ENSMUSG00000068099	1500009C09Rik	protein_coding	0.329593	0.537941	1	0.232503
ENSMUSG00000087651	1500009L16Rik	protein_coding	0.260073	1	1	0.101124
ENSMUSG00000072694	1500011B03Rik	protein_coding	1.28675	0.887728	1	0.258805
ENSMUSG00000051319	1500011K16Rik	protein_coding	1.39525	0.199511	0.833385	7.97969
ENSMUSG00000074578	1500012F01Rik	protein_coding	0.179986	0.00284812	0.107031	1.53503
ENSMUSG00000097247	1500012K07Rik	lincRNA	1.61032	1	1	0.117
ENSMUSG00000098702	1500015A07Rik	antisense	0.58849	0.599229	1	0.876635
ENSMUSG00000094732	1500015L24Rik	lincRNA	0.187054	0.40501	1	0.273859
ENSMUSG00000026051	1500015O10Rik	protein_coding	0.0833588	0.499631	1	0.12488
ENSMUSG00000087579	1500017E21Rik	processed_transcript	1.28649	0.0662895	0.55765	105.036
ENSMUSG00000097383	1500026H17Rik	lincRNA	0.855366	0.754473	1	2.01971
ENSMUSG00000059631	1500035N22Rik	protein_coding	0.0574252	0.392325	0.997504	0.140717
ENSMUSG00000043747	1520401A03Rik	processed_transcript	0.0888837	0.0651858	0.552776	0.434494
ENSMUSG00000086899	1600002D24Rik	lincRNA	0.00971992	0.0185417	0.315834	0.383235
ENSMUSG00000024118	1600002H07Rik	protein_coding	1.20103	0.279583	0.922329	54.4371
ENSMUSG00000035595	1600002K03Rik	protein_coding	1.72742	0.349644	0.973813	1.05696
ENSMUSG00000089688	1600010F14Rik	antisense	0.206006	0.340882	0.968634	0.272137
ENSMUSG00000050088	1600012H06Rik	protein_coding	1.31037	0.11154	0.683913	24.7839
ENSMUSG00000047661	1600012P17Rik	protein_coding	0.00604397	0.000146462	0.0156055	0.564385
ENSMUSG00000054676	1600014C10Rik	protein_coding	1.33684	0.0349541	0.425953	110.248
ENSMUSG00000094690	1600014C23Rik	protein_coding	1	1	1	0.0932079
ENSMUSG00000035491	1600014K23Rik	protein_coding	1	1	1	0.0932079
ENSMUSG00000029813	1600015I10Rik	protein_coding	0.43157	0.698327	1	0.251277
ENSMUSG00000025500	1600016N20Rik	protein_coding	0.0121843	0.0340714	0.421286	0.324446
ENSMUSG00000097048	1600020E01Rik	lincRNA	0.722588	0.405789	1	2.69143
ENSMUSG00000085114	1600025M17Rik	lincRNA	0.260093	1	1	0.101124
ENSMUSG00000046242	1600029I14Rik	pseudogene	0.950429	1	1	0.187525
ENSMUSG00000057818	1600029O15Rik	pseudogene	0.122666	0.317443	0.955153	0.191516
ENSMUSG00000029182	1700001C02Rik	protein_coding	0.468529	1	1	0.115487
ENSMUSG00000047150	1700001C19Rik	protein_coding	1.46639	0.0930051	0.641798	9.3993
ENSMUSG00000095384	1700001F09Rik	protein_coding	0.605882	0.789921	1	0.340423
ENSMUSG00000087170	1700001G01Rik	lincRNA	0.225296	0.296774	0.934287	0.448186
ENSMUSG00000085984	1700001G11Rik	processed_transcript	0.019963	0.111203	0.683693	0.229346
ENSMUSG00000095040	1700001J03Rik	protein_coding	0.101129	0.478295	1	0.11799
ENSMUSG00000086135	1700001J04Rik	antisense	0.0574221	0.391118	0.997504	0.140717
ENSMUSG00000056508	1700001K19Rik	protein_coding	0.71008	0.929263	1	0.252778
ENSMUSG00000075511	1700001L05Rik	lincRNA	2.02286	0.00866857	0.209594	7.80635
ENSMUSG00000021534	1700001L19Rik	protein_coding	0.0220036	0.117276	0.695984	0.217185
ENSMUSG00000044320	1700001O22Rik	protein_coding	0.0695663	0.469388	1	0.129175
ENSMUSG00000018543	1700001P01Rik	protein_coding	0.157543	0.466367	1	0.173543
ENSMUSG00000085944	1700003D09Rik	processed_transcript	0.0873596	0.215599	0.852774	0.22519
ENSMUSG00000030030	1700003E16Rik	protein_coding	0.159686	0.149177	0.756426	0.481559
ENSMUSG00000095110	1700003E24Rik	protein_coding	0.0695675	0.468871	1	0.129175
ENSMUSG00000038523	1700003F12Rik	protein_coding	1	1	1	0.0932079
ENSMUSG00000085831	1700003G13Rik	antisense	0.10768	0.581457	1	0.116961
ENSMUSG00000087621	1700003G18Rik	processed_transcript	0.0459647	0.109239	0.679492	0.337282
ENSMUSG00000039174	1700003H04Rik	protein_coding	0.0561087	0.0131901	0.263982	0.611089
ENSMUSG00000028294	1700003M02Rik	protein_coding	0.0835756	0.0831645	0.612354	0.584013
ENSMUSG00000085389	1700003M07Rik	lincRNA	0.0370803	0.323139	0.955153	0.164517
ENSMUSG00000027973	1700006A11Rik	protein_coding	0.0466945	0.000870094	0.050323	0.657506
ENSMUSG00000010841	1700006E09Rik	protein_coding	0.0961981	0.486677	1	0.119028
ENSMUSG00000034764	1700006J14Rik	processed_transcript	1.10071	0.970565	1	0.34168
ENSMUSG00000031620	1700007B14Rik	protein_coding	0.0355198	0.0364707	0.433922	0.405626
ENSMUSG00000057816	1700007G11Rik	protein_coding	0.0331466	0.171178	0.789507	0.176046
ENSMUSG00000086330	1700007J10Rik	processed_transcript	0.485354	0.701504	1	0.293083
ENSMUSG00000030858	1700007K09Rik	protein_coding	0.0978216	0.483384	1	0.118693
ENSMUSG00000026831	1700007K13Rik	protein_coding	0.0175516	0.0803956	0.602521	0.250791
ENSMUSG00000097318	1700007L15Rik	lincRNA	0.371184	0.260171	0.902448	1.04094
ENSMUSG00000086613	1700007M16Rik	lincRNA	0.0574222	0.391146	0.997504	0.140717
ENSMUSG00000089730	1700007P06Rik	antisense	0.0679944	0.437385	1	0.132799
ENSMUSG00000056018	1700008F21Rik	protein_coding	0.0517143	0.00698948	0.185777	0.868473
ENSMUSG00000058252	1700008I05Rik	protein_coding	0.478052	0.724707	1	0.258733
ENSMUSG00000008028	1700008O03Rik	protein_coding	0.0112451	0.0281509	0.386556	0.345391
ENSMUSG00000069118	1700008P02Rik	protein_coding	0.0822061	0.0733031	0.580441	0.345866
ENSMUSG00000096573	1700009J07Rik	protein_coding	17.3347	0.454251	1	0.138093
ENSMUSG00000028287	1700009N14Rik	protein_coding	0.0650953	0.338032	0.965529	0.13389
ENSMUSG00000026649	1700009P17Rik	protein_coding	0.697215	0.605947	1	0.882481
ENSMUSG00000057047	1700010B08Rik	protein_coding	0.152158	0.714472	1	0.109042
ENSMUSG00000071721	1700010D01Rik	protein_coding	0.0359042	0.307375	0.941689	0.166111
ENSMUSG00000067101	1700010H22Rik	lincRNA	0.01545	0.0519541	0.50569	0.277741
ENSMUSG00000023873	1700010I14Rik	protein_coding	0.0710037	0.0491929	0.494402	0.48601
ENSMUSG00000092599	1700010K23Rik	processed_transcript	0.192498	0.223765	0.860295	0.465165
ENSMUSG00000085102	1700010K24Rik	antisense	0.0194389	0.183674	0.808221	0.232102
ENSMUSG00000030636	1700010L04Rik	protein_coding	2.1318	0.818128	1	0.145043
ENSMUSG00000063971	1700011A15Rik	protein_coding	0.788879	1	1	0.134895
ENSMUSG00000036557	1700011E24Rik	protein_coding	0.0748527	0.0689672	0.565295	0.367783
ENSMUSG00000021850	1700011H14Rik	protein_coding	0.992788	1	1	1.2533
ENSMUSG00000058925	1700011I03Rik	protein_coding	0.395629	0.494558	1	0.460776
ENSMUSG00000031682	1700011L22Rik	protein_coding	0.0728302	0.337426	0.965529	0.128089
ENSMUSG00000079476	1700011M02Rik	protein_coding	0.107685	0.581932	1	0.116961
ENSMUSG00000029766	1700012A03Rik	protein_coding	1	1	1	0.0932079
ENSMUSG00000020617	1700012B07Rik	protein_coding	0.200742	0.214291	0.851155	0.48597
ENSMUSG00000031927	1700012B09Rik	protein_coding	1	1	1	0.0932079
ENSMUSG00000086482	1700012C08Rik	processed_transcript	1	1	1	0.0932079
ENSMUSG00000085470	1700012C14Rik	antisense	1	1	1	0.0932079
ENSMUSG00000100200	1700012L04Rik	protein_coding	1	1	1	0.0932079
ENSMUSG00000028589	1700012P22Rik	protein_coding	0.0329409	0.0599783	0.534695	0.378357
ENSMUSG00000079346	1700013D24Rik	protein_coding	0.0226348	0.112507	0.685608	0.21451
ENSMUSG00000027886	1700013F07Rik	protein_coding	0.0680023	0.439589	1	0.132799
ENSMUSG00000041399	1700013G24Rik	protein_coding	0.259885	1	1	0.101124
ENSMUSG00000054727	1700013H16Rik	protein_coding	0.0519453	0.24766	0.892546	0.144099
ENSMUSG00000085801	1700013N06Rik	lincRNA	0.0275094	0.223749	0.860295	0.196115
ENSMUSG00000051054	1700014D04Rik	protein_coding	0.0233146	0.128849	0.718676	0.214117
ENSMUSG00000042800	1700015E13Rik	protein_coding	0.152169	0.714888	1	0.109042
ENSMUSG00000079666	1700015F17Rik	protein_coding	0.216798	0.324285	0.955153	0.422643
ENSMUSG00000094445	1700015G11Rik	protein_coding	0.0323192	0.257545	0.899302	0.180293
ENSMUSG00000097671	1700015O11Rik	lincRNA	1	1	1	0.0932079
ENSMUSG00000015962	1700016C15Rik	protein_coding	0.521596	0.68302	1	0.337667
ENSMUSG00000031509	1700016D06Rik	protein_coding	0.0931934	0.235503	0.880004	0.217126
ENSMUSG00000085861	1700016G14Rik	antisense	0.212454	0.501784	1	0.151665
ENSMUSG00000029320	1700016H13Rik	protein_coding	0.0183468	0.0388064	0.445714	0.243442
ENSMUSG00000053783	1700016K19Rik	protein_coding	0.0254069	0.140775	0.74038	0.199719
ENSMUSG00000085609	1700016P03Rik	processed_transcript	0.708578	0.7776	1	0.377038
ENSMUSG00000032300	1700017B05Rik	protein_coding	0.651744	0.208623	0.845552	3.40947
ENSMUSG00000024729	1700017D01Rik	protein_coding	0.0387827	2.36223e-05	0.00429885	1.20209
ENSMUSG00000037884	1700017G19Rik	lincRNA	0.140825	0.638945	1	0.110036
ENSMUSG00000098727	1700017I07Rik	lincRNA	0.530664	1	1	0.120029
ENSMUSG00000086348	1700017J07Rik	lincRNA	0.00759028	0.00113653	0.0608633	0.465478
ENSMUSG00000056912	1700017N19Rik	protein_coding	0.00449369	1.12579e-05	0.00258668	0.729853
ENSMUSG00000038408	1700018A04Rik	lincRNA	0.00844531	0.0040947	0.133975	0.425775
ENSMUSG00000031809	1700018B08Rik	protein_coding	0.0203388	0.100581	0.663791	0.231773
ENSMUSG00000037910	1700018B24Rik	protein_coding	0.49309	0.809688	1	0.208992
ENSMUSG00000058935	1700018C11Rik	protein_coding	0.0164333	0.0954274	0.648573	0.259286
ENSMUSG00000029620	1700018F24Rik	protein_coding	0.0680024	0.43961	1	0.132799
ENSMUSG00000046145	1700018M17Rik	pseudogene	0.949302	1	1	0.36487
ENSMUSG00000060715	1700019A02Rik	protein_coding	0.694461	0.834856	1	0.302788
ENSMUSG00000040340	1700019B03Rik	protein_coding	0.131422	0.269396	0.91131	0.339374
ENSMUSG00000085757	1700019B21Rik	lincRNA	0.0102744	0.025248	0.368543	0.365337
ENSMUSG00000043629	1700019D03Rik	protein_coding	0.189949	0.401935	1	0.217078
ENSMUSG00000086202	1700019E08Rik	lincRNA	20.6623	0.416589	1	0.147247
ENSMUSG00000068299	1700019G17Rik	protein_coding	0.630566	0.0605139	0.536448	7.55557
ENSMUSG00000085416	1700019G24Rik	antisense	0.0391662	0.298692	0.934287	0.164467
ENSMUSG00000038987	1700019L03Rik	protein_coding	0.0574263	0.392729	0.997504	0.140717
ENSMUSG00000059695	1700019M22Rik	pseudogene	0.0635237	0.322912	0.955153	0.134633
ENSMUSG00000026931	1700019N19Rik	protein_coding	0.61064	0.893717	1	0.193039
ENSMUSG00000036574	1700019O17Rik	protein_coding	0.0716591	0.464547	1	0.128472
ENSMUSG00000027409	1700020A23Rik	protein_coding	1	1	1	0.0932079
ENSMUSG00000100937	1700020D05Rik	protein_coding	0.37211	0.654108	1	0.189506
ENSMUSG00000085438	1700020I14Rik	lincRNA	1.27301	0.0549397	0.515722	142.558
ENSMUSG00000035085	1700020L24Rik	protein_coding	23.994	0.386575	0.997504	0.156446
ENSMUSG00000050844	1700020N01Rik	protein_coding	0.510738	0.823443	1	0.147448
ENSMUSG00000059690	1700020N15Rik	protein_coding	1	1	1	0.0932079
ENSMUSG00000037535	1700021A07Rik	lincRNA	0.259897	1	1	0.101124
ENSMUSG00000019797	1700021F05Rik	protein_coding	1.00695	0.970247	1	22.5317
ENSMUSG00000027518	1700021F07Rik	protein_coding	1	1	1	0.0932079
ENSMUSG00000086890	1700021J08Rik	antisense	0.668748	0.756841	1	0.351599
ENSMUSG00000035629	1700021K19Rik	protein_coding	1.22341	0.23115	0.873057	17.3366
ENSMUSG00000086955	1700021L23Rik	lincRNA	0.0418141	0.22769	0.866139	0.158514
ENSMUSG00000087343	1700021N21Rik	antisense	0.0833472	0.497487	1	0.12488
ENSMUSG00000096796	1700021P04Rik	protein_coding	0.0230314	0.123106	0.707929	0.215216
ENSMUSG00000038165	1700022A21Rik	pseudogene	0.949485	1	1	0.169069
ENSMUSG00000028451	1700022I11Rik	protein_coding	0.477817	0.0590271	0.531917	3.02635
ENSMUSG00000097523	1700022N22Rik	lincRNA	1.39291	0.832223	1	0.367376
ENSMUSG00000087393	1700023C21Rik	lincRNA	0.0496976	0.354008	0.973813	0.148635
ENSMUSG00000029248	1700023E05Rik	protein_coding	0.0221925	0.131261	0.722886	0.22094
ENSMUSG00000020940	1700023F06Rik	protein_coding	0.0695662	0.469435	1	0.129175
ENSMUSG00000089827	1700023H06Rik	processed_transcript	0.598504	0.709785	1	0.491677
ENSMUSG00000045709	1700023L04Rik	lincRNA	0.062768	0.325517	0.955153	0.13499
ENSMUSG00000052334	1700024B05Rik	protein_coding	0.0241227	0.122959	0.707806	0.206467
ENSMUSG00000072473	1700024G13Rik	protein_coding	1	1	1	0.0932079
ENSMUSG00000069890	1700024J04Rik	pseudogene	0.0119157	0.0343732	0.422204	0.328918
ENSMUSG00000045022	1700024P04Rik	protein_coding	1	1	1	0.0932079
ENSMUSG00000078612	1700024P16Rik	protein_coding	0.649642	0.138748	0.736886	6.17102
ENSMUSG00000078935	1700025C18Rik	protein_coding	1	1	1	0.0932079
ENSMUSG00000086760	1700025D23Rik	lincRNA	0.152146	0.713962	1	0.109042
ENSMUSG00000024728	1700025F22Rik	protein_coding	0.00835748	0.00223453	0.0936818	0.432526
ENSMUSG00000032666	1700025G04Rik	protein_coding	0.911497	0.727846	1	6.19199
ENSMUSG00000090200	1700025N21Rik	antisense	1	1	1	0.0932079
ENSMUSG00000028244	1700025O08Rik	lincRNA	0.233716	1	1	0.102081
ENSMUSG00000011154	1700026D08Rik	protein_coding	0.0379992	0.0442825	0.47515	0.387942
ENSMUSG00000086379	1700026D11Rik	antisense	0.0164631	0.0687849	0.564681	0.265178
ENSMUSG00000073976	1700026J12Rik	lincRNA	0.0833545	0.498821	1	0.12488
ENSMUSG00000097716	1700026J14Rik	lincRNA	4.97972	0.41517	1	0.204207
ENSMUSG00000026809	1700026L06Rik	protein_coding	5.47514	0.723323	1	0.10722
ENSMUSG00000084864	1700027A07Rik	antisense	7.14771	0.472601	1	0.17377
ENSMUSG00000098304	1700027I24Rik	lincRNA	0.0260979	0.136391	0.730834	0.199954
ENSMUSG00000097321	1700028E10Rik	lincRNA	0.522084	0.633346	1	0.381744
ENSMUSG00000056821	1700028I16Rik	lincRNA	1	1	1	0.0932079
ENSMUSG00000038782	1700028J19Rik	protein_coding	0.176334	0.502084	1	0.165608
ENSMUSG00000089798	1700028K03Rik	protein_coding	0.0188753	0.000552918	0.0376712	0.600879
ENSMUSG00000078635	1700028N14Rik	processed_transcript	0.0791524	0.393199	0.997504	0.125941
ENSMUSG00000033053	1700028P14Rik	protein_coding	0.949488	1	1	0.169069
ENSMUSG00000086823	1700028P15Rik	processed_transcript	0.00755901	0.00103771	0.0573943	0.46686
ENSMUSG00000052075	1700029F12Rik	protein_coding	1.06193	1	1	0.158875
ENSMUSG00000031452	1700029H14Rik	protein_coding	0.0170706	0.0754013	0.587776	0.258392
ENSMUSG00000044916	1700029I15Rik	protein_coding	0.539507	0.46157	1	0.587352
ENSMUSG00000071103	1700029J07Rik	protein_coding	0.546863	0.248803	0.893691	1.28424
ENSMUSG00000086788	1700029M20Rik	lincRNA	0.0187659	0.107311	0.676362	0.244913
ENSMUSG00000098144	1700029N11Rik	lincRNA	1	1	1	0.0932079
ENSMUSG00000061633	1700029P11Rik	protein_coding	0.152161	0.714574	1	0.109042
ENSMUSG00000085333	1700030A11Rik	antisense	0.00943213	0.0233842	0.356861	0.389312
ENSMUSG00000091071	1700030C10Rik	pseudogene	0.612769	1	1	0.117946
ENSMUSG00000086459	1700030C12Rik	processed_transcript	0.168814	0.288184	0.929084	0.298653
ENSMUSG00000087148	1700030C14Rik	antisense	0.0230823	0.156837	0.768847	0.210465
ENSMUSG00000031847	1700030J22Rik	protein_coding	0.760294	0.752466	1	0.676565
ENSMUSG00000052794	1700030K09Rik	protein_coding	0.972622	0.96915	1	2.69086
ENSMUSG00000097424	1700030M09Rik	lincRNA	1	1	1	0.0932079
ENSMUSG00000092239	1700031A10Rik	antisense	7.35408	0.747694	1	0.110954
ENSMUSG00000032894	1700031F05Rik	protein_coding	0.0431507	0.249242	0.893844	0.154462
ENSMUSG00000047046	1700031F10Rik	antisense	0.0650951	0.337978	0.965529	0.13389
ENSMUSG00000097302	1700034B16Rik	lincRNA	0.107669	0.58036	1	0.116961
ENSMUSG00000024532	1700034E13Rik	protein_coding	0.436737	0.740663	1	0.218289
ENSMUSG00000097962	1700034G24Rik	lincRNA	0.0911399	0.225846	0.861811	0.22114
ENSMUSG00000055833	1700034H15Rik	antisense	0.128491	0.0174696	0.304962	0.757019
ENSMUSG00000074619	1700034I23Rik	protein_coding	0.0412481	0.03549	0.429369	0.357917
ENSMUSG00000040163	1700034J05Rik	protein_coding	0.0183734	0.085029	0.618155	0.245218
ENSMUSG00000029867	1700034O15Rik	protein_coding	0.497306	0.810882	1	0.150834
ENSMUSG00000097893	1700034P13Rik	antisense	0.683707	0.468141	1	1.70802
ENSMUSG00000095956	1700036A12Rik	lincRNA	0.00932321	0.00393667	0.131418	0.394185
ENSMUSG00000086185	1700036O09Rik	lincRNA	0.0679963	0.437902	1	0.132799
ENSMUSG00000085542	1700037C06Rik	lincRNA	0.152152	0.714196	1	0.109042
ENSMUSG00000005983	1700037C18Rik	protein_coding	1.00595	1	1	2.59508
ENSMUSG00000097540	1700037F24Rik	lincRNA	0.0289075	0.268195	0.910315	0.184824
ENSMUSG00000027327	1700037H04Rik	protein_coding	0.724899	0.506733	1	1.8697
ENSMUSG00000070568	1700039E15Rik	protein_coding	0.0171881	0.0328262	0.415344	0.253607
ENSMUSG00000092369	1700039E22Rik	antisense	1.42991	0.900396	1	0.137825
ENSMUSG00000097933	1700039M10Rik	lincRNA	0.0833433	0.496767	1	0.12488
ENSMUSG00000097515	1700040D17Rik	lincRNA	0.02859	0.163032	0.77824	0.190722
ENSMUSG00000094789	1700040F15Rik	protein_coding	1	1	1	0.0932079
ENSMUSG00000095141	1700040F15Rik	protein_coding	0.130902	0.732727	1	0.11104
ENSMUSG00000019945	1700040L02Rik	protein_coding	0.955489	0.925969	1	2.356
ENSMUSG00000054822	1700041G16Rik	antisense	0.0999075	0.159824	0.773812	0.327423
ENSMUSG00000087010	1700041M05Rik	lincRNA	0.0241935	0.224319	0.86044	0.203662
ENSMUSG00000057402	1700042B14Rik	protein_coding	0.756592	0.950635	1	0.202257
ENSMUSG00000078593	1700042G07Rik	protein_coding	0.362874	0.689812	1	0.166756
ENSMUSG00000087044	1700042G15Rik	lincRNA	0.176328	0.501974	1	0.165608
ENSMUSG00000086391	1700042O10Rik	antisense	0.0833481	0.497647	1	0.12488
ENSMUSG00000078492	1700045H11Rik	antisense	0.282665	0.303346	0.938824	0.572405
ENSMUSG00000085561	1700046C09Rik	lincRNA	0.241962	0.499652	1	0.144634
ENSMUSG00000085437	1700047A11Rik	antisense	0.989536	1	1	0.687181
ENSMUSG00000085549	1700047F07Rik	lincRNA	0.0833489	0.497804	1	0.12488
ENSMUSG00000094103	1700047I17Rik2	protein_coding	1	1	1	0.0932079
ENSMUSG00000087347	1700047K16Rik	processed_transcript	0.0323194	0.257747	0.899302	0.180293
ENSMUSG00000043773	1700048O20Rik	protein_coding	0.630891	0.809359	1	0.28566
ENSMUSG00000085077	1700049E15Rik	lincRNA	0.0257064	0.145544	0.74961	0.198873
ENSMUSG00000079271	1700049E17Rik1	protein_coding	1	1	1	0.0932079
ENSMUSG00000072613	1700049E17Rik2	protein_coding	1	1	1	0.0932079
ENSMUSG00000070709	1700049G17Rik	protein_coding	0.934358	0.856512	1	4.77697
ENSMUSG00000011052	1700049J03Rik	antisense	1	1	1	0.0932079
ENSMUSG00000043859	1700049L16Rik	pseudogene	0.464951	0.826635	1	0.183856
ENSMUSG00000086951	1700051A21Rik	processed_transcript	0.0126439	0.0481331	0.490598	0.312299
ENSMUSG00000061759	1700052N19Rik	protein_coding	0.985256	0.942493	1	17.9653
ENSMUSG00000097001	1700054K02Rik	antisense	0.260095	1	1	0.101124
ENSMUSG00000085889	1700054M17Rik	antisense	0.3635	0.517318	1	0.39865
ENSMUSG00000040456	1700054O13Rik	protein_coding	1	1	1	0.0932079
ENSMUSG00000093616	1700055C04Rik	processed_transcript	0.067994	0.437284	1	0.132799
ENSMUSG00000070997	1700055D18Rik	antisense	0.542041	0.407224	1	1.11353
ENSMUSG00000037263	1700055N04Rik	protein_coding	0.149554	0.452962	1	0.156096
ENSMUSG00000044854	1700056E22Rik	protein_coding	0.0315991	0.0122081	0.251691	0.394912
ENSMUSG00000084792	1700056N10Rik	lincRNA	0.102327	0.0212938	0.340502	0.904338
ENSMUSG00000074139	1700057G04Rik	protein_coding	0.0820259	0.0145424	0.278057	0.752865
ENSMUSG00000084757	1700057H15Rik	lincRNA	0.0165511	0.0399892	0.452705	0.262377
ENSMUSG00000086007	1700057H21Rik	lincRNA	0.0116135	0.0309964	0.4046	0.335678
ENSMUSG00000089636	1700058P15Rik	antisense	1	1	1	0.0932079
ENSMUSG00000086887	1700060C16Rik	lincRNA	0.0164753	0.125406	0.710292	0.267245
ENSMUSG00000078957	1700060C20Rik	antisense	0.107684	0.581859	1	0.116961
ENSMUSG00000084970	1700060J05Rik	antisense	0.324606	0.324872	0.955153	0.445179
ENSMUSG00000085759	1700061E18Rik	antisense	0.238011	1	1	0.101927
ENSMUSG00000085580	1700061F12Rik	lincRNA	0.0833491	0.497827	1	0.12488
ENSMUSG00000024209	1700061G19Rik	protein_coding	0.00936565	0.0184476	0.31495	0.392649
ENSMUSG00000084948	1700061H18Rik	antisense	0.0126296	0.0416652	0.462164	0.319512
ENSMUSG00000028009	1700061I17Rik	lincRNA	0.0414971	0.000352961	0.0280785	0.824056
ENSMUSG00000086366	1700061J23Rik	lincRNA	0.260064	1	1	0.101124
ENSMUSG00000040657	1700063H04Rik	protein_coding	1	1	1	0.0932079
ENSMUSG00000099266	1700063H06Rik	lincRNA	0.260131	1	1	0.101124
ENSMUSG00000082766	1700064H15Rik	protein_coding	1	1	1	0.0932079
ENSMUSG00000096655	1700065D16Rik	antisense	0.230839	0.335471	0.964459	0.344394
ENSMUSG00000073598	1700066B19Rik	protein_coding	0.492281	0.720682	1	0.287919
ENSMUSG00000097717	1700066J03Rik	lincRNA	1	1	1	0.0932079
ENSMUSG00000038323	1700066M21Rik	protein_coding	1.20516	0.183204	0.808221	60.9527
ENSMUSG00000085800	1700066O22Rik	processed_transcript	0.0876211	0.0337497	0.419094	0.786045
ENSMUSG00000046408	1700067K01Rik	protein_coding	3.53634	0.420185	1	0.249854
ENSMUSG00000021545	1700067P10Rik	protein_coding	0.0376722	0.214668	0.851155	0.163679
ENSMUSG00000053081	1700069B07Rik	antisense	1	1	1	0.0932079
ENSMUSG00000042184	1700069L16Rik	protein_coding	0.0219111	0.110127	0.681856	0.219859
ENSMUSG00000086376	1700071G01Rik	antisense	0.0391662	0.298686	0.934287	0.164467
ENSMUSG00000080980	1700071K01Rik	pseudogene	0.0574236	0.391696	0.997504	0.140717
ENSMUSG00000090307	1700071M16Rik	antisense	0.0538968	0.208417	0.845552	0.273945
ENSMUSG00000087204	1700073E17Rik	pseudogene	0.112653	0.211986	0.848924	0.256918
ENSMUSG00000029883	1700074P13Rik	protein_coding	0.127488	0.276564	0.918257	0.271346
ENSMUSG00000032566	1700080E11Rik	protein_coding	0.0194659	0.102264	0.667459	0.234464
ENSMUSG00000086771	1700080G11Rik	lincRNA	2.41189	0.0342067	0.421982	3.42513
ENSMUSG00000084859	1700080N15Rik	lincRNA	0.118852	0.147405	0.75103	0.356768
ENSMUSG00000031118	1700080O16Rik	protein_coding	0.0427246	0.242482	0.886247	0.15753
ENSMUSG00000023737	1700082M22Rik	antisense	0.445252	0.490912	1	0.769787
ENSMUSG00000070532	1700084C01Rik	protein_coding	0.0424113	0.00822485	0.204517	0.774478
ENSMUSG00000086016	1700084C06Rik	antisense	3.43639	0.488709	1	0.2872
ENSMUSG00000052222	1700084E18Rik	pseudogene	1	1	1	0.0932079
ENSMUSG00000058101	1700084J12Rik	pseudogene	0.0149887	0.0596111	0.533832	0.282264
ENSMUSG00000057805	1700084M14Rik	protein_coding	0.612781	1	1	0.117946
ENSMUSG00000020548	1700086D15Rik	protein_coding	0.49145	0.638967	1	0.344877
ENSMUSG00000071265	1700086L19Rik	lincRNA	0.0358874	0.0570705	0.524902	0.402082
ENSMUSG00000097080	1700086O06Rik	lincRNA	0.689384	0.658824	1	0.858558
ENSMUSG00000085085	1700086P04Rik	lincRNA	1.5126	0.795494	1	0.351117
ENSMUSG00000087653	1700087M22Rik	antisense	0.812314	1	1	0.145677
ENSMUSG00000033029	1700088E04Rik	protein_coding	0.404247	0.235704	0.880237	0.740443
ENSMUSG00000090462	1700091H14Rik	pseudogene	0.025604	0.208791	0.845552	0.204023
ENSMUSG00000086781	1700092C02Rik	lincRNA	0.152146	0.713962	1	0.109042
ENSMUSG00000092499	1700092C10Rik	antisense	1.33757	0.778878	1	0.637224
ENSMUSG00000085353	1700092C17Rik	lincRNA	1	1	1	0.0932079
ENSMUSG00000084811	1700092E19Rik	lincRNA	0.279458	0.545915	1	0.230908
ENSMUSG00000078600	1700092K14Rik	processed_transcript	0.0425401	0.244025	0.887979	0.157722
ENSMUSG00000090840	1700092M07Rik	protein_coding	0.842342	1	1	0.214707
ENSMUSG00000022915	1700093J21Rik	antisense	1.87588	0.825709	1	0.146971
ENSMUSG00000020286	1700093K21Rik	protein_coding	0.251333	0.461085	1	0.282665
ENSMUSG00000086046	1700095A21Rik	antisense	0.0861642	0.0832734	0.612788	0.574255
ENSMUSG00000098230	1700095B10Rik	antisense	0.0679922	0.436781	1	0.132799
ENSMUSG00000085407	1700095J03Rik	processed_transcript	0.297414	0.573789	1	0.177173
ENSMUSG00000084861	1700095J07Rik	processed_transcript	0.0371767	0.0466076	0.482685	0.391002
ENSMUSG00000084804	1700095J12Rik	antisense	1	1	1	0.0932079
ENSMUSG00000091906	1700099I09Rik	antisense	0.459678	0.65215	1	0.226033
ENSMUSG00000079502	1700101E01Rik	protein_coding	0.205766	0.174218	0.793581	0.533171
ENSMUSG00000097675	1700101I11Rik	lincRNA	0.31634	0.0865697	0.621585	1.04028
ENSMUSG00000045815	1700101I19Rik	antisense	0.612809	1	1	0.117946
ENSMUSG00000032611	1700102P08Rik	protein_coding	0.738874	0.728033	1	1.07634
ENSMUSG00000049476	1700104B16Rik	lincRNA	0.0159093	0.060916	0.537527	0.269895
ENSMUSG00000034031	1700106J16Rik	protein_coding	1	1	1	0.0932079
ENSMUSG00000084837	1700108N11Rik	antisense	0.260096	1	1	0.101124
ENSMUSG00000085044	1700109G15Rik	lincRNA	1	1	1	0.0932079
ENSMUSG00000008307	1700109H08Rik	protein_coding	1.26218	0.806991	1	0.7625
ENSMUSG00000097267	1700109K24Rik	lincRNA	0.0269924	0.164203	0.780229	0.197388
ENSMUSG00000079407	1700110I01Rik	lincRNA	0.317191	0.571476	1	0.171622
ENSMUSG00000087047	1700110K17Rik	processed_transcript	0.0833474	0.497527	1	0.12488
ENSMUSG00000029837	1700111E14Rik	antisense	0.039167	0.299275	0.934287	0.164467
ENSMUSG00000091329	1700112D23Rik	processed_transcript	0.850049	1	1	0.108128
ENSMUSG00000063458	1700112E06Rik	protein_coding	0.441705	0.228078	0.86702	1.36951
ENSMUSG00000086632	1700112J05Rik	lincRNA	1.04294	1	1	0.109994
ENSMUSG00000097527	1700112J16Rik	lincRNA	0.0649135	0.000978177	0.0552616	0.851382
ENSMUSG00000087510	1700112K13Rik	lincRNA	0.145034	0.28145	0.925378	0.247872
ENSMUSG00000096935	1700113A16Rik	lincRNA	1.14477	0.864934	1	0.857966
ENSMUSG00000047129	1700113H08Rik	protein_coding	0.013673	0.0494544	0.495725	0.296799
ENSMUSG00000092276	1700116B05Rik	lincRNA	0.0323193	0.257586	0.899302	0.180293
ENSMUSG00000082488	1700119I11Rik	antisense	0.152166	0.714775	1	0.109042
ENSMUSG00000045391	1700120B22Rik	antisense	0.0208699	0.139776	0.739219	0.222375
ENSMUSG00000098086	1700120C18Rik	lincRNA	0.0586341	0.0644033	0.550338	0.280855
ENSMUSG00000086333	1700120E14Rik	antisense	0.0111251	0.0283517	0.387739	0.346218
ENSMUSG00000086068	1700120G11Rik	lincRNA	0.260075	1	1	0.101124
ENSMUSG00000093386	1700120O09Rik	processed_transcript	1	1	1	0.0932079
ENSMUSG00000086275	1700121C08Rik	antisense	0.526845	0.85466	1	0.173025
ENSMUSG00000092066	1700121N20Rik	lincRNA	0.0154031	0.136276	0.730834	0.270287
ENSMUSG00000087685	1700122E12Rik	processed_transcript	2.46069	0.691127	1	0.156601
ENSMUSG00000094928	1700122O11Rik	protein_coding	0.107672	0.580659	1	0.116961
ENSMUSG00000024786	1700123I01Rik	protein_coding	0.189941	0.194459	0.827281	0.561588
ENSMUSG00000029526	1700123K08Rik	protein_coding	0.0105703	0.00916103	0.215357	0.361811
ENSMUSG00000072878	1700123L14Rik	protein_coding	0.011844	0.0549531	0.515722	0.326439
ENSMUSG00000085614	1700123M08Rik	processed_transcript	2.79878	0.66094	1	0.130889
ENSMUSG00000086080	1700123O12Rik	lincRNA	0.0111185	0.0266891	0.379825	0.347887
ENSMUSG00000040822	1700123O20Rik	protein_coding	1.17218	0.437712	1	11.7224
ENSMUSG00000085263	1700125G02Rik	antisense	1.39433	0.901134	1	0.13819
ENSMUSG00000097584	1700125G22Rik	lincRNA	0.020412	0.0999579	0.661773	0.229211
ENSMUSG00000085197	1700125H03Rik	antisense	0.0185908	0.0863428	0.620856	0.243836
ENSMUSG00000018479	1700125H20Rik	protein_coding	0.0244945	0.121857	0.705863	0.205153
ENSMUSG00000031510	1700128E19Rik	lincRNA	0.157542	0.466345	1	0.173543
ENSMUSG00000031998	1700128F08Rik	protein_coding	0.0425401	0.244033	0.887979	0.157722
ENSMUSG00000021977	1700129C05Rik	protein_coding	0.0111648	0.0109335	0.236928	0.343817
ENSMUSG00000089745	1810008B01Rik	antisense	5.88421	0.505473	1	0.16996
ENSMUSG00000071653	1810009A15Rik	protein_coding	0.0256042	0.209009	0.845552	0.204023
ENSMUSG00000094808	1810009J06Rik	protein_coding	0.0288867	0.1552	0.7663	0.187611
ENSMUSG00000078607	1810010H24Rik	antisense	0.781861	0.666292	1	1.44847
ENSMUSG00000056329	1810010K12Rik	processed_transcript	0.0106595	0.0147436	0.280081	0.355464
ENSMUSG00000041707	1810011H11Rik	protein_coding	1.05377	1	1	0.337087
ENSMUSG00000056313	1810011O10Rik	protein_coding	1.73585	0.0067606	0.182208	18.361
ENSMUSG00000087595	1810012K08Rik	lincRNA	4.03623	1	1	0.10204
ENSMUSG00000028177	1810013D15Rik	antisense	0.622814	0.854681	1	0.182155
ENSMUSG00000022507	1810013L24Rik	protein_coding	0.991312	0.953815	1	52.7784
ENSMUSG00000097412	1810014B01Rik	lincRNA	0.855656	0.517119	1	25.0098
ENSMUSG00000086390	1810019D21Rik	processed_transcript	1.02399	0.963002	1	2.43733
ENSMUSG00000097115	1810019N24Rik	lincRNA	0.49283	0.649729	1	0.243347
ENSMUSG00000089997	1810020O05Rik	lincRNA	0.0056378	0.000129749	0.0143449	0.597541
ENSMUSG00000087331	1810021B22Rik	processed_transcript	0.550321	0.43431	1	0.614277
ENSMUSG00000078784	1810022K09Rik	protein_coding	0.638786	0.227856	0.866363	3.82488
ENSMUSG00000044145	1810024B03Rik	protein_coding	0.411733	0.0533291	0.510795	1.70823
ENSMUSG00000098496	1810026B05Rik	processed_transcript	0.767878	0.461604	1	4.71436
ENSMUSG00000048429	1810026J23Rik	protein_coding	1.18944	0.223999	0.86044	41.0277
ENSMUSG00000044148	1810030O07Rik	protein_coding	0.957995	0.875223	1	7.98102
ENSMUSG00000020812	1810032O08Rik	protein_coding	0.60563	0.765773	1	0.42891
ENSMUSG00000097101	1810034E14Rik	antisense	1.17807	0.573596	1	5.02909
ENSMUSG00000054091	1810037I17Rik	protein_coding	1.62414	0.0926704	0.64024	5.36771
ENSMUSG00000062760	1810041L15Rik	protein_coding	0.0139871	0.0528583	0.508528	0.296708
ENSMUSG00000020284	1810043G02Rik	protein_coding	0.849717	0.710891	1	3.46537
ENSMUSG00000078572	1810043H04Rik	protein_coding	0.562662	0.171734	0.789507	2.45749
ENSMUSG00000036027	1810046K07Rik	protein_coding	0.328553	0.0356825	0.43062	1.66941
ENSMUSG00000097221	1810049J17Rik	protein_coding	0.257273	0.536102	1	0.240258
ENSMUSG00000035372	1810055G02Rik	protein_coding	1.52641	0.0152089	0.284175	24.3778
ENSMUSG00000073155	1810058I24Rik	lincRNA	1.53726	0.0215507	0.342541	20.8983
ENSMUSG00000086340	1810059C17Rik	processed_transcript	1	1	1	0.0932079
ENSMUSG00000085455	1810059H22Rik	antisense	0.842199	0.659826	1	2.99117
ENSMUSG00000027713	1810062G17Rik	protein_coding	0.589954	0.702959	1	0.421653
ENSMUSG00000084925	1810062O18Rik	antisense	0.269547	0.45781	1	0.213182
ENSMUSG00000085551	1810063I02Rik	lincRNA	1	1	1	0.0932079
ENSMUSG00000090925	1810064F22Rik	antisense	0.724444	0.695739	1	1.24089
ENSMUSG00000013653	1810065E05Rik	protein_coding	0.152169	0.714913	1	0.109042
ENSMUSG00000087165	2010001A14Rik	processed_transcript	0.610782	0.671701	1	0.59354
ENSMUSG00000039339	2010001E11Rik	protein_coding	0.0968108	0.162753	0.77824	0.31629
ENSMUSG00000051606	2010001K21Rik	pseudogene	1	1	1	0.0932079
ENSMUSG00000067297	2010002M12Rik	protein_coding	0.236896	0.195089	0.827281	0.45266
ENSMUSG00000042041	2010003K11Rik	protein_coding	1.35153	0.355479	0.974693	4.20234
ENSMUSG00000095620	2010005H15Rik	protein_coding	0.0107285	0.0342538	0.422046	0.352278
ENSMUSG00000044694	2010007H06Rik	antisense	0.0559712	0.0152859	0.284599	0.44659
ENSMUSG00000062376	2010012O05Rik	protein_coding	0.886337	0.742284	1	6.48696
ENSMUSG00000087277	2010013B24Rik	lincRNA	0.260075	1	1	0.101124
ENSMUSG00000096983	2010015M23Rik	lincRNA	0.0116176	0.0309552	0.4046	0.335462
ENSMUSG00000091575	2010016I18Rik	processed_transcript	0.262711	0.0541259	0.514055	0.694249
ENSMUSG00000025528	2010106E10Rik	protein_coding	4.32413	0.390617	0.997504	0.193445
ENSMUSG00000021290	2010107E04Rik	protein_coding	1.14239	0.417614	1	33.4622
ENSMUSG00000029847	2010107G12Rik	protein_coding	0.184268	0.290128	0.931999	0.397187
ENSMUSG00000020083	2010107G23Rik	protein_coding	0.907071	0.931558	1	0.951392
ENSMUSG00000029384	2010109A12Rik	protein_coding	2.39756	0.645712	1	0.238841
ENSMUSG00000063522	2010109I03Rik	protein_coding	0.0858482	0.0433006	0.469143	0.487527
ENSMUSG00000098434	2010110E17Rik	lincRNA	0.0553046	0.298344	0.934287	0.141837
ENSMUSG00000097755	2010110K18Rik	lincRNA	0.113288	0.167977	0.785467	0.326587
ENSMUSG00000021458	2010111I01Rik	protein_coding	1.52166	0.0884799	0.626255	8.62044
ENSMUSG00000063018	2010204K13Rik	processed_transcript	7.21953	0.241221	0.885239	0.193943
ENSMUSG00000026090	2010300C02Rik	protein_coding	0.248366	0.527777	1	0.200675
ENSMUSG00000097289	2010300F17Rik	lincRNA	0.028779	0.155047	0.7663	0.187803
ENSMUSG00000074829	2010315B03Rik	protein_coding	1.16793	0.286115	0.927542	38.2071
ENSMUSG00000089983	2010320O07Rik	processed_transcript	0.00880358	0.00361942	0.124673	0.413786
ENSMUSG00000030587	2200002D01Rik	protein_coding	1.21513	0.415777	1	8.02198
ENSMUSG00000013083	2200002J24Rik	protein_coding	1	1	1	0.0932079
ENSMUSG00000097165	2210008F06Rik	lincRNA	1	1	1	0.0932079
ENSMUSG00000029882	2210010C04Rik	protein_coding	0.0369623	0.0416936	0.46218	0.394487
ENSMUSG00000074217	2210011C24Rik	protein_coding	2.85183	0.731505	1	0.132993
ENSMUSG00000086316	2210013O21Rik	processed_transcript	0.323933	0.292219	0.934287	0.625246
ENSMUSG00000083844	2210015D19Rik	pseudogene	1.13513	0.586327	1	7.95972
ENSMUSG00000021550	2210016F16Rik	protein_coding	1.0919	0.635778	1	13.7972
ENSMUSG00000029559	2210016L21Rik	protein_coding	1.15661	0.639972	1	4.18625
ENSMUSG00000096970	2210017G18Rik	lincRNA	0.298025	0.298673	0.934287	0.404265
ENSMUSG00000035401	2210018M11Rik	protein_coding	0.918623	0.666347	1	12.1186
ENSMUSG00000092570	2210019I11Rik	antisense	0.0221395	0.132306	0.724683	0.22116
ENSMUSG00000078546	2210404O09Rik	protein_coding	0.800026	0.612452	1	3.12024
ENSMUSG00000039563	2210406O10Rik	processed_transcript	0.318895	0.384839	0.997504	0.459669
ENSMUSG00000037145	2210407C18Rik	protein_coding	0.0207363	0.0993787	0.660036	0.227641
ENSMUSG00000087380	2210408F21Rik	processed_transcript	1.18746	0.52176	1	5.45033
ENSMUSG00000071252	2210408I21Rik	protein_coding	1.17568	0.589308	1	6.42395
ENSMUSG00000081766	2210409E12Rik	pseudogene	1	1	1	0.0932079
ENSMUSG00000085563	2210411M09Rik	antisense	1.58654	0.655522	1	0.623402
ENSMUSG00000085394	2210414B05Rik	lincRNA	1	1	1	0.0932079
ENSMUSG00000086494	2210417A02Rik	lincRNA	0.461237	0.311743	0.947279	1.13421
ENSMUSG00000078894	2210418O10Rik	protein_coding	0.972444	0.977735	1	1.04545
ENSMUSG00000039269	2300002M23Rik	protein_coding	1	1	1	0.0932079
ENSMUSG00000078257	2300003K06Rik	protein_coding	0.107684	0.581849	1	0.116961
ENSMUSG00000075605	2300005B03Rik	protein_coding	0.107686	0.582046	1	0.116961
ENSMUSG00000032403	2300009A05Rik	protein_coding	1.56061	0.274024	0.918257	2.74306
ENSMUSG00000097354	2310001H17Rik	lincRNA	1.04447	0.861608	1	12.3334
ENSMUSG00000053353	2310001K24Rik	antisense	0.605266	0.87612	1	0.207522
ENSMUSG00000097178	2310002F09Rik	lincRNA	0.00722313	0.000492926	0.035014	0.486704
ENSMUSG00000036731	2310002J15Rik	protein_coding	1	1	1	0.0932079
ENSMUSG00000028396	2310002L09Rik	protein_coding	0.0758263	0.0832561	0.61277	0.366682
ENSMUSG00000025384	2310003H01Rik	protein_coding	0.784651	0.627244	1	2.03135
ENSMUSG00000007457	2310003L06Rik	protein_coding	0.165237	0.349953	0.973813	0.297288
ENSMUSG00000087254	2310005A03Rik	lincRNA	1.04291	1	1	0.109994
ENSMUSG00000046748	2310005G13Rik	protein_coding	0.220425	0.222513	0.860295	0.386987
ENSMUSG00000034159	2310007B03Rik	protein_coding	0.0133844	0.0440419	0.473804	0.304009
ENSMUSG00000009210	2310007L24Rik	protein_coding	0.156519	0.416871	1	0.238258
ENSMUSG00000079283	2310009B15Rik	protein_coding	2.20694	0.2022	0.838634	2.64525
ENSMUSG00000097468	2310010G23Rik	lincRNA	1	1	1	0.0932079
ENSMUSG00000097162	2310010J17Rik	lincRNA	0.912649	0.774212	1	5.72921
ENSMUSG00000020133	2310011J03Rik	protein_coding	0.667167	0.265221	0.909281	3.46383
ENSMUSG00000085945	2310014F06Rik	processed_transcript	1	1	1	0.0932079
ENSMUSG00000033967	2310014L17Rik	protein_coding	0.0246878	0.00456653	0.143546	0.466487
ENSMUSG00000097729	2310015A10Rik	lincRNA	0.643834	0.41025	1	1.38468
ENSMUSG00000019933	2310015B20Rik	processed_transcript	0.132097	0.25812	0.899302	0.262252
ENSMUSG00000085965	2310016D23Rik	lincRNA	0.362873	0.689799	1	0.166756
ENSMUSG00000070574	2310016G11Rik	protein_coding	0.270861	0.37648	0.997504	0.321222
ENSMUSG00000049643	2310022A10Rik	protein_coding	0.612216	0.441486	1	1.1224
ENSMUSG00000031983	2310022B05Rik	protein_coding	0.571085	0.121536	0.705863	5.13684
ENSMUSG00000097710	2310026I22Rik	lincRNA	0.0427246	0.242452	0.886247	0.15753
ENSMUSG00000078519	2310026L22Rik	lincRNA	1	1	1	0.0932079
ENSMUSG00000032062	2310030G06Rik	protein_coding	1.06489	0.777661	1	9.9087
ENSMUSG00000097457	2310031A07Rik	lincRNA	1.53541	0.572132	1	0.650338
ENSMUSG00000020441	2310033P09Rik	protein_coding	2.12648	0.0675899	0.561203	2.38762
ENSMUSG00000068078	2310034C09Rik	protein_coding	0.0246058	0.160536	0.774234	0.202342
ENSMUSG00000026319	2310035C23Rik	protein_coding	0.95673	0.790075	1	35.7299
ENSMUSG00000041203	2310036O22Rik	protein_coding	1.0508	0.808699	1	42.1437
ENSMUSG00000062619	2310039H08Rik	protein_coding	1.17499	0.741844	1	2.73339
ENSMUSG00000072852	2310040G07Rik	antisense	0.230552	0.409797	1	0.343836
ENSMUSG00000090356	2310042E22Rik	protein_coding	0.200176	0.543822	1	0.157671
ENSMUSG00000097768	2310043M15Rik	lincRNA	1.01478	1	1	0.375814
ENSMUSG00000085080	2310044K18Rik	antisense	0.260095	1	1	0.101124
ENSMUSG00000002345	2310045N01Rik	protein_coding	0.97083	0.93785	1	5.05423
ENSMUSG00000045176	2310047M10Rik	protein_coding	1.87046	0.156071	0.767168	2.21567
ENSMUSG00000090314	2310050C09Rik	protein_coding	0.0833446	0.49701	1	0.12488
ENSMUSG00000015519	2310057J18Rik	protein_coding	0.139348	0.351499	0.973813	0.216228
ENSMUSG00000040177	2310057M21Rik	protein_coding	0.643491	0.45682	1	2.29538
ENSMUSG00000048830	2310057N15Rik	protein_coding	4.03891	1	1	0.10204
ENSMUSG00000085379	2310058D17Rik	processed_transcript	0.492779	0.229067	0.869183	0.961222
ENSMUSG00000050705	2310061I04Rik	protein_coding	1.78973	0.156349	0.767862	3.1149
ENSMUSG00000050704	2310061N02Rik	protein_coding	0.0454731	0.222798	0.860295	0.152094
ENSMUSG00000087410	2310065F04Rik	lincRNA	0.165665	0.350917	0.973813	0.295132
ENSMUSG00000020747	2310067B10Rik	protein_coding	0.86942	0.541303	1	13.6237
ENSMUSG00000097102	2310069G16Rik	lincRNA	1.04276	1	1	0.109994
ENSMUSG00000089718	2310075C17Rik	lincRNA	0.0574212	0.390759	0.997504	0.140717
ENSMUSG00000045331	2310079G19Rik	protein_coding	0.0473643	0.386731	0.997504	0.147549
ENSMUSG00000085020	2310081O03Rik	lincRNA	0.0223697	0.209738	0.845552	0.21312
ENSMUSG00000045411	2410002F23Rik	protein_coding	0.592867	0.179999	0.807041	3.09672
ENSMUSG00000085860	2410003L11Rik	processed_transcript	0.610628	0.893683	1	0.193039
ENSMUSG00000036873	2410004B18Rik	protein_coding	0.52542	0.0820078	0.608315	3.07147
ENSMUSG00000085338	2410004I01Rik	lincRNA	0.336137	0.732982	1	0.133843
ENSMUSG00000087590	2410004N09Rik	lincRNA	0.898966	0.833678	1	1.79185
ENSMUSG00000071398	2410004P03Rik	protein_coding	0.00659917	0.000286377	0.0244868	0.523559
ENSMUSG00000086841	2410006H16Rik	processed_transcript	0.893588	0.710843	1	5.20683
ENSMUSG00000090470	2410012M07Rik	protein_coding	0.0833448	0.497048	1	0.12488
ENSMUSG00000049760	2410015M20Rik	protein_coding	0.867613	0.394982	0.998574	21.731
ENSMUSG00000046791	2410016O06Rik	protein_coding	2.64787	0.0414526	0.46044	1.98492
ENSMUSG00000038311	2410017I17Rik	lincRNA	0.231413	0.593496	1	0.149731
ENSMUSG00000073164	2410018L13Rik	lincRNA	0.426457	0.667826	1	0.284754
ENSMUSG00000087547	2410019O14Rik	lincRNA	1	1	1	0.0932079
ENSMUSG00000054379	2410024N13Rik	pseudogene	0.0237608	0.125342	0.710292	0.207787
ENSMUSG00000044387	2410080I02Rik	lincRNA	0.17467	0.407284	1	0.350398
ENSMUSG00000097398	2410088K16Rik	lincRNA	1	1	1	0.0932079
ENSMUSG00000039801	2410089E03Rik	protein_coding	0.801379	0.365279	0.987718	9.59822
ENSMUSG00000085824	2410114N07Rik	processed_transcript	0.0354146	0.276661	0.918257	0.172381
ENSMUSG00000051297	2410124H12Rik	protein_coding	0.0265348	0.152413	0.762094	0.198668
ENSMUSG00000024726	2410127L17Rik	protein_coding	0.943237	0.868309	1	3.50185
ENSMUSG00000032840	2410131K14Rik	protein_coding	1.18445	0.641944	1	5.34344
ENSMUSG00000064308	2410137M14Rik	protein_coding	0.0133201	0.0502447	0.49982	0.301233
ENSMUSG00000074832	2410141K09Rik	protein_coding	0.0218505	0.0885814	0.626255	0.222269
ENSMUSG00000084825	2410152P15Rik	processed_transcript	0.0216781	0.113905	0.689223	0.22316
ENSMUSG00000096917	2500002B13Rik	lincRNA	0.942736	0.978177	1	0.482277
ENSMUSG00000073236	2500004C02Rik	processed_transcript	1.54122	0.419654	1	1.64692
ENSMUSG00000071632	2510002D24Rik	protein_coding	1.22296	0.316715	0.954233	11.8306
ENSMUSG00000036955	2510003E04Rik	protein_coding	1.33529	0.113379	0.687614	15.3411
ENSMUSG00000043391	2510009E07Rik	protein_coding	1.16138	0.428188	1	22.1693
ENSMUSG00000097595	2510016G02Rik	lincRNA	0.0873917	0.221888	0.860295	0.225431
ENSMUSG00000044496	2510039O18Rik	protein_coding	1.28222	0.253036	0.898116	9.1332
ENSMUSG00000066175	2510046G10Rik	antisense	0.377838	0.0779078	0.596317	1.47409
ENSMUSG00000068011	2510049J12Rik	protein_coding	0.926845	0.784888	1	7.87722
ENSMUSG00000039798	2600006K01Rik	antisense	0.162055	0.533824	1	0.155513
ENSMUSG00000052419	2610001J05Rik	protein_coding	1.19507	0.327505	0.957601	16.0006
ENSMUSG00000073684	2610002J02Rik	protein_coding	0.797136	0.775731	1	1.02638
ENSMUSG00000031242	2610002M06Rik	protein_coding	1.06512	0.689091	1	43.1748
ENSMUSG00000071793	2610005L07Rik	pseudogene	0.615713	0.354583	0.973813	1.24903
ENSMUSG00000060301	2610008E11Rik	protein_coding	1.12247	0.584151	1	15.1756
ENSMUSG00000022701	2610015P09Rik	protein_coding	1.31969	0.484878	1	6.23104
ENSMUSG00000031112	2610018G03Rik	protein_coding	1.0254	1	1	0.787842
ENSMUSG00000097537	2610020C07Rik	lincRNA	0.59803	0.17877	0.80346	3.04793
ENSMUSG00000097332	2610020F03Rik	lincRNA	1.52657	0.744431	1	0.376228
ENSMUSG00000030924	2610020H08Rik	protein_coding	1.20028	0.623383	1	3.37066
ENSMUSG00000091474	2610021A01Rik	protein_coding	1.22292	0.307757	0.942185	17.6968
ENSMUSG00000084362	2610024D14Rik	pseudogene	1	1	1	0.0932079
ENSMUSG00000087013	2610027K06Rik	processed_transcript	0.78817	0.829553	1	0.435915
ENSMUSG00000085562	2610028E06Rik	lincRNA	0.0157595	0.0634053	0.547039	0.273124
ENSMUSG00000009114	2610028H24Rik	protein_coding	0.0961516	0.275348	0.918257	0.193424
ENSMUSG00000039043	2610034B18Rik	protein_coding	1.10644	0.64238	1	10.0997
ENSMUSG00000024227	2610034M16Rik	protein_coding	0.144689	0.0606712	0.536804	0.833195
ENSMUSG00000087259	2610035D17Rik	lincRNA	0.536967	0.465795	1	0.898088
ENSMUSG00000085555	2610035F20Rik	processed_transcript	0.14989	0.243134	0.887436	0.386281
ENSMUSG00000097536	2610037D02Rik	lincRNA	1.20381	0.665409	1	2.85681
ENSMUSG00000079388	2610042L04Rik	protein_coding	0.867302	1	1	0.171515
ENSMUSG00000071302	2610044O15Rik8	protein_coding	0.903568	0.652074	1	8.44775
ENSMUSG00000074415	2610203C20Rik	processed_transcript	0.371215	0.045912	0.479897	1.69231
ENSMUSG00000079671	2610203C22Rik	processed_transcript	0.699026	0.471931	1	2.07432
ENSMUSG00000084860	2610204G07Rik	antisense	0.237335	0.424476	1	0.332672
ENSMUSG00000085236	2610206C17Rik	processed_transcript	0.505978	0.85419	1	0.174673
ENSMUSG00000059482	2610301B20Rik	protein_coding	0.761949	0.503016	1	3.36137
ENSMUSG00000046995	2610303G11Rik	lincRNA	0.107695	0.583019	1	0.116961
ENSMUSG00000066000	2610305D13Rik	protein_coding	4.72502	7.95327e-08	4.88212e-05	8.77737
ENSMUSG00000085936	2610307P16Rik	processed_transcript	0.160033	0.0272014	0.382266	0.729523
ENSMUSG00000097040	2610316D01Rik	lincRNA	0.11963	0.296418	0.934287	0.259491
ENSMUSG00000049916	2610318N02Rik	protein_coding	0.0252467	0.0979322	0.6562	0.200393
ENSMUSG00000010277	2610507B11Rik	protein_coding	1.33152	0.0155086	0.286927	251.615
ENSMUSG00000085882	2610507I01Rik	processed_transcript	1.26842	0.419921	1	5.864
ENSMUSG00000092486	2610524H06Rik	protein_coding	0.0331466	0.17117	0.789507	0.176046
ENSMUSG00000096001	2610528A11Rik	protein_coding	0.0241935	0.224224	0.86044	0.203662
ENSMUSG00000028536	2610528J11Rik	protein_coding	1.54282	0.243162	0.887459	2.85227
ENSMUSG00000097334	2700012I20Rik	lincRNA	1.30549	0.936682	1	0.217196
ENSMUSG00000097731	2700016F22Rik	lincRNA	1.16142	0.788732	1	1.23123
ENSMUSG00000038005	2700029M09Rik	protein_coding	0.882038	0.74729	1	6.26233
ENSMUSG00000086328	2700033N17Rik	lincRNA	1.10181	1	1	0.312045
ENSMUSG00000097180	2700038G22Rik	lincRNA	2.78615	0.747599	1	0.12795
ENSMUSG00000041789	2700046A07Rik	lincRNA	0.00660885	0.000962359	0.0546684	0.520856
ENSMUSG00000097787	2700046G09Rik	lincRNA	0.666507	0.715149	1	0.497552
ENSMUSG00000034601	2700049A03Rik	protein_coding	1.18834	0.495515	1	7.79304
ENSMUSG00000021807	2700060E02Rik	protein_coding	1.12414	0.393787	0.997504	46.6125
ENSMUSG00000024273	2700062C07Rik	protein_coding	0.796154	0.529875	1	2.77381
ENSMUSG00000086172	2700068H02Rik	antisense	0.0582632	0.080997	0.604568	0.28304
ENSMUSG00000086224	2700069I18Rik	antisense	0.186498	0.372601	0.997504	0.218407
ENSMUSG00000053080	2700081O15Rik	protein_coding	1.47976	0.371349	0.996814	2.12703
ENSMUSG00000072704	2700089E24Rik	protein_coding	1.31655	0.0263924	0.377125	166.713
ENSMUSG00000076437	2700094K13Rik	protein_coding	1.0411	0.959616	1	1.98911
ENSMUSG00000062198	2700097O09Rik	protein_coding	1.14987	0.757924	1	2.2061
ENSMUSG00000098090	2700099C18Rik	pseudogene	0.39334	0.248469	0.893429	0.632649
ENSMUSG00000087497	2810001G20Rik	antisense	0.96373	0.984403	1	1.11067
ENSMUSG00000045464	2810002D19Rik	processed_transcript	0.842279	0.786956	1	2.36345
ENSMUSG00000031984	2810004N23Rik	protein_coding	1.09123	0.615706	1	33.2786
ENSMUSG00000047635	2810006K23Rik	protein_coding	0.998988	1	1	7.78481
ENSMUSG00000030378	2810007J24Rik	protein_coding	1.28685	0.036235	0.433922	1699.54
ENSMUSG00000086859	2810008D09Rik	lincRNA	1.14656	0.861193	1	0.782097
ENSMUSG00000020491	2810021J22Rik	protein_coding	0.989534	0.9879	1	3.06884
ENSMUSG00000049881	2810025M15Rik	pseudogene	2.14468	0.160452	0.774234	1.87265
ENSMUSG00000096995	2810029C07Rik	lincRNA	0.101395	0.0136488	0.268587	0.634689
ENSMUSG00000037735	2810032G03Rik	lincRNA	0.136802	0.350784	0.973813	0.235145
ENSMUSG00000099034	2810039B14Rik	pseudogene	0.696684	0.672677	1	0.839431
ENSMUSG00000092574	2810047C21Rik1	pseudogene	0.0354143	0.276394	0.918257	0.172381
ENSMUSG00000090386	2810055G20Rik	processed_transcript	0.652597	0.179957	0.806941	5.26336
ENSMUSG00000028060	2810403A07Rik	protein_coding	1.12007	0.52125	1	23.0541
ENSMUSG00000086629	2810403D21Rik	processed_transcript	0.58169	0.272062	0.916261	1.87928
ENSMUSG00000085329	2810404F17Rik	lincRNA	0.0162289	0.0729942	0.579785	0.263098
ENSMUSG00000055972	2810407A14Rik	lincRNA	0.00430618	8.1214e-06	0.00210074	0.760069
ENSMUSG00000018570	2810408A11Rik	protein_coding	0.528786	0.820508	1	0.19061
ENSMUSG00000087213	2810408I11Rik	processed_transcript	0.986567	0.981222	1	3.63374
ENSMUSG00000039725	2810408M09Rik	protein_coding	1.0507	0.904852	1	2.69877
ENSMUSG00000075389	2810410L24Rik	processed_transcript	0.526534	0.441971	1	0.598412
ENSMUSG00000040204	2810417H13Rik	protein_coding	1.03524	1	1	0.627107
ENSMUSG00000097811	2810425M01Rik	lincRNA	0.374447	0.578079	1	0.252625
ENSMUSG00000058833	2810428I15Rik	protein_coding	1.10316	0.745531	1	5.88624
ENSMUSG00000097709	2810429I04Rik	lincRNA	0.193682	0.269466	0.911397	0.445217
ENSMUSG00000085766	2810430I11Rik	processed_transcript	0.235561	0.166665	0.784575	0.485976
ENSMUSG00000086283	2810433D01Rik	lincRNA	0.0125216	0.0400689	0.45292	0.315877
ENSMUSG00000090260	2810442N19Rik	antisense	0.129797	0.407198	1	0.189405
ENSMUSG00000085030	2810455O05Rik	antisense	0.200519	0.444898	1	0.328165
ENSMUSG00000026227	2810459M11Rik	protein_coding	0.83329	0.214083	0.851155	45.4514
ENSMUSG00000091475	2810468N07Rik	processed_transcript	0.106253	0.388124	0.997504	0.203603
ENSMUSG00000084966	2810471M01Rik	lincRNA	0.02859	0.163026	0.77824	0.190722
ENSMUSG00000032712	2810474O19Rik	protein_coding	0.962094	0.799234	1	90.4286
ENSMUSG00000043833	2900005J15Rik	processed_transcript	0.106482	0.0290173	0.391709	0.665423
ENSMUSG00000044117	2900011O08Rik	protein_coding	0.0215081	0.00292573	0.108699	0.536158
ENSMUSG00000051339	2900026A02Rik	protein_coding	0.741715	0.0665118	0.558151	43.9799
ENSMUSG00000054418	2900041M22Rik	processed_transcript	0.0420071	0.25292	0.898116	0.155619
ENSMUSG00000043993	2900052L18Rik	processed_transcript	0.918144	1	1	0.260542
ENSMUSG00000071860	2900055J20Rik	protein_coding	0.0563588	0.423851	1	0.138336
ENSMUSG00000087018	2900072N19Rik	lincRNA	0.0354145	0.276572	0.918257	0.172381
ENSMUSG00000097277	2900076A07Rik	lincRNA	1.07444	0.947859	1	0.907032
ENSMUSG00000087038	2900079G21Rik	lincRNA	0.113806	0.0347312	0.425069	0.72948
ENSMUSG00000087484	2900089D17Rik	processed_transcript	14.0152	0.337155	0.965529	0.131922
ENSMUSG00000030385	2900092C05Rik	protein_coding	1	1	1	0.0932079
ENSMUSG00000070282	3000002C10Rik	pseudogene	0.306606	0.0586283	0.531233	0.8711
ENSMUSG00000084885	3010001F23Rik	processed_transcript	0.356785	0.693672	1	0.201943
ENSMUSG00000085355	3010003L21Rik	lincRNA	0.190626	0.464526	1	0.158655
ENSMUSG00000020381	3010026O09Rik	protein_coding	0.549264	0.122959	0.707806	3.14634
ENSMUSG00000051219	3100002H09Rik	protein_coding	0.029721	0.239767	0.882637	0.188205
ENSMUSG00000086254	3100003L05Rik	processed_transcript	0.0136879	0.0522096	0.506804	0.296781
ENSMUSG00000079737	3110001I22Rik	protein_coding	1.65518	0.399984	1	2.44093
ENSMUSG00000024410	3110002H16Rik	protein_coding	0.853526	0.477703	1	13.5609
ENSMUSG00000085588	3110004A20Rik	lincRNA	1	1	1	0.0932079
ENSMUSG00000079450	3110007F17Rik	protein_coding	1.14046	0.942468	1	0.453767
ENSMUSG00000026388	3110009E18Rik	protein_coding	0.482993	0.554089	1	0.599511
ENSMUSG00000060375	3110018I06Rik	protein_coding	0.00949165	0.0563331	0.522663	0.385957
ENSMUSG00000050604	3110021A11Rik	protein_coding	4.97908	0.424798	1	0.207576
ENSMUSG00000094958	3110021N24Rik	protein_coding	1.21203	0.78414	1	0.734381
ENSMUSG00000067879	3110035E14Rik	protein_coding	0.00926273	0.00285479	0.107031	0.397234
ENSMUSG00000089922	3110039M20Rik	protein_coding	0.0291219	0.00635568	0.17567	0.462329
ENSMUSG00000025102	3110040N11Rik	protein_coding	1.06987	0.733206	1	11.5941
ENSMUSG00000028300	3110043O21Rik	protein_coding	1.16148	0.425682	1	14.5905
ENSMUSG00000097503	3110045C21Rik	lincRNA	0.467238	0.162355	0.777567	1.51034
ENSMUSG00000035868	3110052M02Rik	protein_coding	0.774818	0.383705	0.997504	5.39422
ENSMUSG00000085642	3110053B16Rik	pseudogene	0.716805	0.514937	1	2.05469
ENSMUSG00000085622	3110056K07Rik	antisense	0.998619	1	1	0.966126
ENSMUSG00000037818	3110057O12Rik	protein_coding	0.803336	0.134706	0.729424	39.0961
ENSMUSG00000046806	3110062M04Rik	protein_coding	0.771957	0.673753	1	1.87745
ENSMUSG00000081187	3110067C02Rik	pseudogene	0.128746	0.131414	0.723379	0.429823
ENSMUSG00000074635	3110070M22Rik	protein_coding	0.191804	0.329092	0.959834	0.279195
ENSMUSG00000026258	3110079O15Rik	protein_coding	0.0289073	0.26874	0.910315	0.184824
ENSMUSG00000053553	3110082I17Rik	protein_coding	0.915421	0.809125	1	3.78795
ENSMUSG00000086815	3110082J24Rik	protein_coding	1	1	1	0.0932079
ENSMUSG00000097303	3110083C13Rik	lincRNA	0.0246059	0.160433	0.774234	0.202342
ENSMUSG00000085582	3110099E03Rik	lincRNA	0.0203179	0.0441779	0.474647	0.229669
ENSMUSG00000073590	3222401L13Rik	protein_coding	0.293686	0.308073	0.942247	0.531906
ENSMUSG00000033731	3300002A11Rik	antisense	0.0152038	0.058504	0.530675	0.276339
ENSMUSG00000063364	3300002I08Rik	protein_coding	1.83685	0.185936	0.809398	1.57028
ENSMUSG00000096965	3300005D01Rik	lincRNA	0.444733	0.731815	1	0.191348
ENSMUSG00000071540	3425401B19Rik	protein_coding	0.243069	0.331775	0.961467	0.333601
ENSMUSG00000036242	3632451O06Rik	protein_coding	0.324441	0.188059	0.814206	0.911969
ENSMUSG00000089759	3632454L22Rik	processed_transcript	0.236467	0.114196	0.689981	0.863786
ENSMUSG00000031125	3830403N18Rik	protein_coding	2.75117	0.586333	1	0.280879
ENSMUSG00000033111	3830406C13Rik	protein_coding	0.77979	0.254034	0.898776	15.6189
ENSMUSG00000071181	3830408C21Rik	protein_coding	0.685454	0.827272	1	0.235319
ENSMUSG00000031179	3830417A13Rik	protein_coding	0.352071	0.640386	1	0.164786
ENSMUSG00000038917	3930402G23Rik	lincRNA	0.0075675	0.000840142	0.0492213	0.46755
ENSMUSG00000064202	4430402I18Rik	protein_coding	0.429341	0.101778	0.666126	2.04861
ENSMUSG00000075027	4631405J19Rik	processed_transcript	0.0797133	0.391051	0.997504	0.125769
ENSMUSG00000097850	4631405K08Rik	lincRNA	0.0616972	0.27857	0.92057	0.135558
ENSMUSG00000042579	4632404H12Rik	protein_coding	0.658037	0.575523	1	0.956557
ENSMUSG00000097561	4632411P08Rik	lincRNA	0.0988392	0.168038	0.785467	0.311267
ENSMUSG00000048106	4632415L05Rik	protein_coding	3.30292	0.0762477	0.591434	2.302
ENSMUSG00000074024	4632427E13Rik	antisense	1.52882	0.159998	0.774234	8.99787
ENSMUSG00000097184	4632428C04Rik	lincRNA	0.940403	0.940464	1	0.744442
ENSMUSG00000020101	4632428N05Rik	protein_coding	0.973406	0.9269	1	7.53615
ENSMUSG00000063757	4632433K11Rik	protein_coding	0.30759	0.0564393	0.522898	0.94594
ENSMUSG00000030641	4632434I11Rik	protein_coding	0.927449	0.876611	1	1.71765
ENSMUSG00000046548	4731417B20Rik	protein_coding	0.0519453	0.247616	0.892546	0.144099
ENSMUSG00000097004	4731419I09Rik	lincRNA	0.0728301	0.337469	0.965529	0.128089
ENSMUSG00000086943	4732414G09Rik	lincRNA	0.158871	0.368905	0.993807	0.169228
ENSMUSG00000097203	4732419C18Rik	lincRNA	0.682792	0.236375	0.881209	5.52123
ENSMUSG00000090031	4732440D04Rik	antisense	0.171333	0.201508	0.837186	0.741515
ENSMUSG00000073741	4732440D04Rik	protein_coding	0.249887	0.561366	1	0.172447
ENSMUSG00000048699	4732456N10Rik	protein_coding	0.0359946	0.120091	0.701677	0.168685
ENSMUSG00000097762	4732463B04Rik	lincRNA	1.26592	0.754218	1	0.994714
ENSMUSG00000053714	4732471J01Rik	protein_coding	2.15294	0.682768	1	0.278569
ENSMUSG00000097488	4732487G21Rik	lincRNA	0.725053	0.845564	1	0.427692
ENSMUSG00000085421	4732490B19Rik	lincRNA	0.815742	0.953777	1	0.225313
ENSMUSG00000097350	4732491K20Rik	lincRNA	0.78747	0.718139	1	1.58238
ENSMUSG00000097236	4831440E17Rik	lincRNA	0.885146	0.974963	1	0.388477
ENSMUSG00000024481	4833403I15Rik	protein_coding	0.0216735	0.000695916	0.0441011	0.576313
ENSMUSG00000097779	4833407H14Rik	lincRNA	0.282864	0.470778	1	0.32962
ENSMUSG00000097697	4833412C05Rik	lincRNA	0.464943	0.82659	1	0.183856
ENSMUSG00000013562	4833413E03Rik	protein_coding	0.0337	0.210905	0.847164	0.172579
ENSMUSG00000086015	4833417C18Rik	processed_transcript	0.0703891	0.349492	0.973813	0.128999
ENSMUSG00000085287	4833418N02Rik	lincRNA	0.827624	0.679858	1	2.36463
ENSMUSG00000052779	4833418N17Rik	pseudogene	1	1	1	0.0932079
ENSMUSG00000062822	4833420G17Rik	protein_coding	1.17991	0.401541	1	17.8137
ENSMUSG00000074782	4833422C13Rik	antisense	0.355321	0.00604189	0.170902	2.8789
ENSMUSG00000097619	4833422M21Rik	lincRNA	0.0676567	0.0106431	0.234471	0.669269
ENSMUSG00000075217	4833423E24Rik	protein_coding	0.153466	0.0686894	0.564447	0.443263
ENSMUSG00000033342	4833424O15Rik	protein_coding	0.746454	0.759272	1	1.04488
ENSMUSG00000092171	4833427F10Rik	lincRNA	0.0123419	0.0468508	0.483208	0.325462
ENSMUSG00000032057	4833427G06Rik	protein_coding	0.200188	0.544027	1	0.157671
ENSMUSG00000097074	4833428L15Rik	lincRNA	0.079715	0.391403	0.997504	0.125769
ENSMUSG00000025871	4833439L19Rik	protein_coding	1.61637	0.00644152	0.177327	52.7223
ENSMUSG00000023350	4921501E09Rik	protein_coding	0.0163622	0.000197852	0.0190123	0.730082
ENSMUSG00000097626	4921504A21Rik	lincRNA	0.140994	0.216456	0.854033	0.249035
ENSMUSG00000026734	4921504E06Rik	protein_coding	0.121968	0.0306122	0.402629	0.530124
ENSMUSG00000097650	4921507G05Rik	lincRNA	0.0994745	0.096022	0.650287	0.439932
ENSMUSG00000027196	4921507L20Rik	processed_transcript	0.185287	0.267248	0.910315	0.517168
ENSMUSG00000029828	4921507P07Rik	protein_coding	0.245234	0.0860261	0.620594	0.705387
ENSMUSG00000027345	4921508D12Rik	lincRNA	0.0606584	0.128798	0.718676	0.283636
ENSMUSG00000052376	4921508M14Rik	protein_coding	0.00871012	0.0159836	0.291777	0.415121
ENSMUSG00000091147	4921509A06Rik	antisense	7.35406	0.747687	1	0.110954
ENSMUSG00000061525	4921509C19Rik	protein_coding	0.00787612	0.0108222	0.235749	0.450577
ENSMUSG00000049815	4921511C20Rik	protein_coding	0.0488725	0.382334	0.997504	0.146419
ENSMUSG00000040514	4921511H03Rik	protein_coding	0.149606	0.251305	0.896023	0.390017
ENSMUSG00000094577	4921511M17Rik	protein_coding	1	1	1	0.0932079
ENSMUSG00000066944	4921513D11Rik	protein_coding	1.38867	0.61927	1	1.54887
ENSMUSG00000044544	4921513I03Rik	protein_coding	0.0224089	0.0707403	0.572635	0.217644
ENSMUSG00000097620	4921514A10Rik	antisense	1.81236	0.660135	1	0.346317
ENSMUSG00000098150	4921515E04Rik	lincRNA	2.78614	0.747587	1	0.12795
ENSMUSG00000049902	4921517D22Rik	protein_coding	0.0631017	0.0138426	0.270031	0.555306
ENSMUSG00000085851	4921518K17Rik	antisense	0.729233	0.894877	1	0.356382
ENSMUSG00000040467	4921522P10Rik	protein_coding	0.0791527	0.393274	0.997504	0.125941
ENSMUSG00000093749	4921523L03Rik	processed_transcript	1	1	1	0.0932079
ENSMUSG00000036934	4921524J17Rik	protein_coding	0.896618	0.677921	1	6.82972
ENSMUSG00000039540	4921524L21Rik	protein_coding	0.101508	0.178125	0.801884	0.308901
ENSMUSG00000064299	4921528I07Rik	protein_coding	0.0579176	0.0544151	0.514541	0.448764
ENSMUSG00000034689	4921530L21Rik	protein_coding	0.010214	0.0396435	0.450637	0.365035
ENSMUSG00000085704	4921531C22Rik	processed_transcript	1.18311	0.669501	1	2.48531
ENSMUSG00000090255	4921534H16Rik	antisense	0.0365064	0.0160637	0.292849	0.388839
ENSMUSG00000020434	4921536K21Rik	protein_coding	0.102246	0.163547	0.779268	0.403909
ENSMUSG00000028520	4921539E11Rik	protein_coding	0.004008	9.44728e-06	0.00222027	0.808349
ENSMUSG00000047720	4922502D21Rik	protein_coding	0.0145186	3.27043e-05	0.00531645	0.804258
ENSMUSG00000086352	4930401G09Rik	lincRNA	1	1	1	0.0932079
ENSMUSG00000085528	4930401O10Rik	lincRNA	0.00770749	0.00338416	0.119164	0.45785
ENSMUSG00000087460	4930401O12Rik	lincRNA	0.0438097	0.325495	0.955153	0.156551
ENSMUSG00000079421	4930402F06Rik	protein_coding	0.204164	0.304275	0.940188	0.296858
ENSMUSG00000027309	4930402H24Rik	protein_coding	1.08785	0.55643	1	51.6626
ENSMUSG00000045797	4930402K13Rik	protein_coding	0.0320281	0.28703	0.927542	0.17545
ENSMUSG00000087122	4930403D09Rik	antisense	0.361028	0.638095	1	0.163795
ENSMUSG00000068638	4930403O15Rik	processed_transcript	1.22538	0.772234	1	1.1305
ENSMUSG00000020332	4930404A10Rik	protein_coding	0.668218	0.853844	1	0.239158
ENSMUSG00000079001	4930404H24Rik	protein_coding	0.260065	1	1	0.101124
ENSMUSG00000087354	4930404I05Rik	processed_transcript	0.618842	0.721405	1	0.36476
ENSMUSG00000020234	4930404N11Rik	protein_coding	2.27388	0.597924	1	0.209557
ENSMUSG00000086638	4930405A21Rik	processed_transcript	0.117635	0.288579	0.929782	0.236236
ENSMUSG00000085940	4930405D11Rik	lincRNA	0.105352	0.207055	0.844651	0.304023
ENSMUSG00000090146	4930405H06Rik	antisense	0.0275094	0.223748	0.860295	0.196115
ENSMUSG00000090565	4930405O22Rik	sense_intronic	0.328524	0.418021	1	0.414536
ENSMUSG00000086923	4930406D18Rik	lincRNA	1	1	1	0.0932079
ENSMUSG00000086713	4930407G08Rik	lincRNA	0.00959911	0.0180719	0.310988	0.386362
ENSMUSG00000075524	4930407I10Rik	protein_coding	0.0638795	0.00247471	0.0994826	0.737075
ENSMUSG00000021101	4930408O17Rik	protein_coding	0.187207	0.581998	1	0.147613
ENSMUSG00000086221	4930412B13Rik	lincRNA	0.723056	1	1	0.159929
ENSMUSG00000085558	4930412C18Rik	processed_transcript	1.02968	0.913866	1	9.76553
ENSMUSG00000043569	4930412D23Rik	protein_coding	1	1	1	0.0932079
ENSMUSG00000085321	4930412F09Rik	processed_transcript	0.110297	0.359576	0.978985	0.205258
ENSMUSG00000087192	4930412L05Rik	processed_transcript	0.00752729	0.00114351	0.0611577	0.468243
ENSMUSG00000051008	4930412M03Rik	lincRNA	0.440967	0.738208	1	0.161316
ENSMUSG00000025783	4930412O13Rik	protein_coding	0.152172	0.715032	1	0.109042
ENSMUSG00000020191	4930415F15Rik	protein_coding	0.0177524	0.00636142	0.17571	0.6298
ENSMUSG00000082344	4930415H17Rik	pseudogene	0.0421666	0.352699	0.973813	0.155451
ENSMUSG00000035387	4930415L06Rik	protein_coding	0.838346	1	1	0.152919
ENSMUSG00000022993	4930415O20Rik	protein_coding	0.116367	0.378718	0.997504	0.241214
ENSMUSG00000087017	4930417H01Rik	processed_transcript	0.291652	0.270257	0.912947	0.573962
ENSMUSG00000071818	4930417O22Rik	antisense	0.0271929	0.0907172	0.633549	0.194331
ENSMUSG00000087625	4930419G24Rik	antisense	0.0354144	0.276546	0.918257	0.172381
ENSMUSG00000086422	4930421P07Rik	pseudogene	0.0743682	0.334135	0.963551	0.127565
ENSMUSG00000086066	4930423M02Rik	lincRNA	0.0265856	0.0151311	0.284111	0.504873
ENSMUSG00000043168	4930426D05Rik	pseudogene	0.147284	0.293964	0.934287	0.246254
ENSMUSG00000097323	4930426I24Rik	lincRNA	1	1	1	0.0932079
ENSMUSG00000026736	4930426L09Rik	protein_coding	0.612827	1	1	0.117946
ENSMUSG00000037466	4930427A07Rik	protein_coding	0.181009	0.326533	0.955779	0.271472
ENSMUSG00000073085	4930428D18Rik	protein_coding	1	1	1	0.0932079
ENSMUSG00000089887	4930428N03Rik	lincRNA	0.0207593	0.105653	0.672326	0.22525
ENSMUSG00000086918	4930429F24Rik	processed_transcript	0.121882	0.11236	0.685608	0.454362
ENSMUSG00000027157	4930430A15Rik	protein_coding	0.00747374	0.00800042	0.201727	0.471446
ENSMUSG00000098348	4930430D24Rik	protein_coding	0.949185	1	1	0.156121
ENSMUSG00000085295	4930430E12Rik	antisense	0.706378	0.888117	1	0.274388
ENSMUSG00000046567	4930430F08Rik	protein_coding	0.896414	0.69043	1	7.19196
ENSMUSG00000062496	4930431F12Rik	protein_coding	0.0194389	0.183861	0.808221	0.232102
ENSMUSG00000075042	4930431P03Rik	processed_transcript	0.164143	0.239283	0.882637	0.429297
ENSMUSG00000097007	4930432B10Rik	lincRNA	0.00871012	0.0159752	0.291753	0.415121
ENSMUSG00000046958	4930432E11Rik	pseudogene	0.0915303	0.0019624	0.0866913	1.90208
ENSMUSG00000008129	4930432K21Rik	protein_coding	0.0776091	0.220127	0.860295	0.217374
ENSMUSG00000087037	4930432L08Rik	processed_transcript	0.0102896	0.0239781	0.361796	0.371099
ENSMUSG00000074248	4930432M17Rik	protein_coding	1	1	1	0.0932079
ENSMUSG00000091692	4930433I11Rik	protein_coding	0.0415278	0.122703	0.707806	0.307853
ENSMUSG00000042360	4930433N12Rik	lincRNA	0.266994	0.459507	1	0.301202
ENSMUSG00000022798	4930435E12Rik	protein_coding	0.0332846	0.0303492	0.400836	0.426428
ENSMUSG00000029092	4930435H24Rik	protein_coding	0.0833591	0.499685	1	0.12488
ENSMUSG00000069873	4930438A08Rik	protein_coding	0.151629	0.255	0.898932	0.309467
ENSMUSG00000093472	4930438E09Rik	processed_transcript	0.127225	0.245823	0.89113	0.266744
ENSMUSG00000086064	4930439A04Rik	antisense	0.214613	0.592073	1	0.178132
ENSMUSG00000085431	4930440I19Rik	lincRNA	0.0381444	0.0486668	0.492785	0.384912
ENSMUSG00000085405	4930441J16Rik	lincRNA	0.0280867	0.145678	0.74961	0.191989
ENSMUSG00000053603	4930442H23Rik	protein_coding	0.0194056	0.0973953	0.654935	0.234679
ENSMUSG00000087609	4930442J19Rik	lincRNA	1.44263	0.934579	1	0.170235
ENSMUSG00000087223	4930442L01Rik	antisense	0.0263414	0.249944	0.893844	0.194229
ENSMUSG00000086969	4930443O20Rik	processed_transcript	0.0829063	0.132522	0.724948	0.292611
ENSMUSG00000085127	4930444E06Rik	antisense	0.0679962	0.437882	1	0.132799
ENSMUSG00000069712	4930444G20Rik	protein_coding	0.212351	0.304327	0.940188	0.316831
ENSMUSG00000097172	4930444M15Rik	lincRNA	2.64093	0.757663	1	0.154181
ENSMUSG00000067795	4930444P10Rik	protein_coding	0.00647984	0.000724668	0.0448857	0.529718
ENSMUSG00000091061	4930445B16Rik	lincRNA	0.23852	0.51645	1	0.296449
ENSMUSG00000087205	4930445N08Rik	antisense	0.107679	0.581393	1	0.116961
ENSMUSG00000097738	4930445N18Rik	lincRNA	0.023198	0.130374	0.720606	0.214552
ENSMUSG00000022288	4930447A16Rik	protein_coding	0.245466	0.394435	0.998088	0.379232
ENSMUSG00000021098	4930447C04Rik	protein_coding	0.0291394	0.000268769	0.0233698	1.04319
ENSMUSG00000031182	4930447F04Rik	protein_coding	0.470978	0.76934	1	0.151804
ENSMUSG00000087674	4930447M23Rik	lincRNA	0.0833468	0.497409	1	0.12488
ENSMUSG00000086824	4930448D08Rik	antisense	0.0167977	0.0746166	0.585655	0.258602
ENSMUSG00000097463	4930448E22Rik	lincRNA	0.0183734	0.0849732	0.618155	0.245218
ENSMUSG00000089879	4930448H16Rik	antisense	1	1	1	0.0932079
ENSMUSG00000082843	4930448K20Rik	pseudogene	0.233731	1	1	0.102081
ENSMUSG00000097922	4930448N21Rik	lincRNA	0.212506	0.414384	1	0.283352
ENSMUSG00000074589	4930449A18Rik	protein_coding	20.8117	0.378099	0.997504	0.155128
ENSMUSG00000022116	4930449E01Rik	processed_transcript	0.0553044	0.298268	0.934287	0.141837
ENSMUSG00000079093	4930449I24Rik	protein_coding	0.260067	1	1	0.101124
ENSMUSG00000022759	4930451C15Rik	protein_coding	0.0178995	0.0812164	0.605121	0.250427
ENSMUSG00000069223	4930451E10Rik	antisense	0.209042	0.64231	1	0.139151
ENSMUSG00000022543	4930451G09Rik	protein_coding	0.21689	0.113188	0.686875	0.601867
ENSMUSG00000045989	4930451I11Rik	protein_coding	0.0461081	0.220018	0.860267	0.151526
ENSMUSG00000021747	4930452B06Rik	protein_coding	2.35886	0.139606	0.738961	2.57222
ENSMUSG00000087358	4930453H23Rik	lincRNA	0.0162844	0.0870702	0.622786	0.26865
ENSMUSG00000059920	4930453N24Rik	protein_coding	1.23076	0.166985	0.784575	62.4272
ENSMUSG00000085420	4930453O03Rik	antisense	0.258029	0.566984	1	0.190611
ENSMUSG00000097898	4930455B14Rik	lincRNA	0.0109441	0.0271135	0.382198	0.349574
ENSMUSG00000097553	4930455D15Rik	lincRNA	0.095718	0.147294	0.75103	0.421421
ENSMUSG00000085761	4930455G09Rik	antisense	0.0681607	0.106567	0.6746	0.315016
ENSMUSG00000080907	4930455H04Rik	protein_coding	1.49005	0.439369	1	1.71575
ENSMUSG00000078618	4930456L15Rik	lincRNA	0.0126453	0.0387451	0.445714	0.315924
ENSMUSG00000087611	4930458D05Rik	processed_transcript	0.766355	0.81912	1	0.564025
ENSMUSG00000086827	4930461C15Rik	processed_transcript	0.101128	0.478078	1	0.11799
ENSMUSG00000097651	4930461G14Rik	lincRNA	0.0318477	0.169475	0.787332	0.178523
ENSMUSG00000020033	4930463O16Rik	lincRNA	0.0650954	0.338072	0.965529	0.13389
ENSMUSG00000056682	4930465K10Rik	pseudogene	0.0680005	0.439096	1	0.132799
ENSMUSG00000085641	4930465M20Rik	lincRNA	0.140825	0.639184	1	0.110036
ENSMUSG00000087317	4930466I24Rik	antisense	0.00704168	0.000439817	0.0322439	0.495973
ENSMUSG00000097516	4930467D21Rik	lincRNA	0.238395	0.147642	0.751422	0.586793
ENSMUSG00000096265	4930467E23Rik	protein_coding	0.029321	0.152725	0.762849	0.186553
ENSMUSG00000097370	4930467K11Rik	lincRNA	0.0556033	0.296553	0.934287	0.141655
ENSMUSG00000079525	4930468A15Rik	protein_coding	0.0616973	0.27859	0.92057	0.135558
ENSMUSG00000068776	4930469B13Rik	pseudogene	0.259981	1	1	0.101124
ENSMUSG00000049160	4930469G21Rik	antisense	0.0224897	0.184343	0.808221	0.219836
ENSMUSG00000085684	4930469K13Rik	processed_transcript	0.0833492	0.49785	1	0.12488
ENSMUSG00000085788	4930470G03Rik	processed_transcript	0.762727	0.612804	1	1.77929
ENSMUSG00000043583	4930470P17Rik	protein_coding	1	1	1	0.0932079
ENSMUSG00000091686	4930471C04Rik	antisense	0.0391661	0.298574	0.934287	0.164467
ENSMUSG00000086138	4930471C06Rik	lincRNA	1.00822	1	1	0.127996
ENSMUSG00000097689	4930471D02Rik	lincRNA	0.0157722	0.117563	0.695984	0.275142
ENSMUSG00000097693	4930471M09Rik	lincRNA	0.0103301	0.0222164	0.34801	0.365635
ENSMUSG00000060029	4930473A02Rik	processed_transcript	1.35991	0.67364	1	0.834977
ENSMUSG00000089934	4930473D10Rik	antisense	0.107674	0.580869	1	0.116961
ENSMUSG00000087109	4930474H06Rik	processed_transcript	0.783993	0.801024	1	0.581028
ENSMUSG00000096405	4930474N05Rik	protein_coding	0.0519733	0.00396175	0.131934	0.710889
ENSMUSG00000097539	4930477E14Rik	lincRNA	1	1	1	0.0932079
ENSMUSG00000097847	4930478K11Rik	lincRNA	0.0391658	0.298378	0.934287	0.164467
ENSMUSG00000085238	4930479D17Rik	lincRNA	0.152155	0.714326	1	0.109042
ENSMUSG00000035651	4930480E11Rik	protein_coding	1	1	1	0.0932079
ENSMUSG00000086332	4930480G23Rik	antisense	1.22403	0.543014	1	5.42364
ENSMUSG00000090160	4930480K15Rik	processed_transcript	0.0381094	0.0269139	0.380841	0.521545
ENSMUSG00000097284	4930480K23Rik	lincRNA	0.644827	0.293308	0.934287	3.5425
ENSMUSG00000086938	4930481A15Rik	protein_coding	0.865064	0.725282	1	2.55907
ENSMUSG00000085956	4930481B07Rik	processed_transcript	0.689743	0.93015	1	0.203293
ENSMUSG00000047938	4930483J18Rik	processed_transcript	0.259891	1	1	0.101124
ENSMUSG00000086241	4930483K19Rik	antisense	0.00583938	0.00021733	0.0204072	0.5796
ENSMUSG00000020014	4930485B16Rik	protein_coding	0.318652	8.63777e-05	0.0107328	5.10145
ENSMUSG00000085435	4930486F22Rik	antisense	0.0207803	0.110458	0.682631	0.225266
ENSMUSG00000089914	4930486I03Rik	antisense	0.0743682	0.334131	0.963551	0.127565
ENSMUSG00000050345	4930486L24Rik	protein_coding	0.476983	0.410476	1	0.508558
ENSMUSG00000092578	4930488B22Rik	lincRNA	0.021911	0.110054	0.681856	0.219859
ENSMUSG00000097592	4930500F10Rik	antisense	2.26454	0.768264	1	0.15655
ENSMUSG00000086454	4930500J02Rik	processed_transcript	0.00555658	0.000202095	0.0191805	0.605184
ENSMUSG00000044306	4930500M09Rik	protein_coding	0.805886	1	1	0.107605
ENSMUSG00000086799	4930502E09Rik	processed_transcript	0.0135753	0.063146	0.545898	0.296104
ENSMUSG00000055555	4930502E18Rik	protein_coding	1	1	1	0.0932079
ENSMUSG00000090202	4930503B20Rik	protein_coding	3.21231	0.557211	1	0.236707
ENSMUSG00000072595	4930503E14Rik	protein_coding	0.00622506	0.00522481	0.155602	0.54755
ENSMUSG00000082612	4930503H13Rik	pseudogene	1	1	1	0.0932079
ENSMUSG00000044906	4930503L19Rik	protein_coding	0.494313	0.159037	0.771787	1.8826
ENSMUSG00000052642	4930504O13Rik	protein_coding	0.035415	0.277022	0.918257	0.172381
ENSMUSG00000040919	4930505A04Rik	protein_coding	0.610185	0.932987	1	0.16791
ENSMUSG00000093551	4930505G20Rik	processed_transcript	0.26135	0.560399	1	0.229164
ENSMUSG00000085740	4930505K14Rik	lincRNA	0.0354146	0.276671	0.918257	0.172381
ENSMUSG00000093540	4930505M18Rik	processed_transcript	0.0496981	0.354257	0.973813	0.148635
ENSMUSG00000097690	4930505N22Rik	lincRNA	27.4784	0.183789	0.808221	0.176722
ENSMUSG00000086912	4930505O20Rik	antisense	0.27411	0.65434	1	0.141788
ENSMUSG00000087478	4930506C21Rik	processed_transcript	0.177463	0.0732179	0.579926	0.560061
ENSMUSG00000041362	4930506M07Rik	protein_coding	0.889116	0.406153	1	49.5944
ENSMUSG00000097129	4930507D05Rik	protein_coding	9.86375	0.601393	1	0.121063
ENSMUSG00000086703	4930507D10Rik	antisense	0.0234077	0.129408	0.71882	0.209112
ENSMUSG00000096986	4930509E16Rik	lincRNA	0.125709	0.15137	0.761127	0.517902
ENSMUSG00000096959	4930509G22Rik	lincRNA	0.58892	0.594569	1	0.58744
ENSMUSG00000087137	4930509K18Rik	lincRNA	0.0833473	0.497514	1	0.12488
ENSMUSG00000032048	4930510E17Rik	lincRNA	0.0160221	0.0670135	0.559386	0.266871
ENSMUSG00000097841	4930511A02Rik	lincRNA	1.32459	0.875739	1	0.283885
ENSMUSG00000086607	4930511M06Rik	processed_transcript	0.256926	0.337914	0.965529	0.650818
ENSMUSG00000086698	4930511O05Rik	lincRNA	1	1	1	0.0932079
ENSMUSG00000020992	4930512B01Rik	antisense	0.596377	0.554914	1	0.843184
ENSMUSG00000086866	4930512H18Rik	antisense	0.0134727	0.0918006	0.637658	0.306722
ENSMUSG00000062511	4930512M02Rik	protein_coding	0.0210099	0.106667	0.674659	0.224136
ENSMUSG00000074136	4930513N10Rik	processed_transcript	0.437898	0.341324	0.969305	0.490025
ENSMUSG00000031270	4930513O06Rik	protein_coding	0.545145	0.607883	1	0.672003
ENSMUSG00000087045	4930515B02Rik	lincRNA	1	1	1	0.0932079
ENSMUSG00000092183	4930515G01Rik	antisense	0.277255	0.324543	0.955153	0.426982
ENSMUSG00000049202	4930515G13Rik	pseudogene	1	1	1	0.0932079
ENSMUSG00000085157	4930515L19Rik	antisense	0.0317179	0.18931	0.81638	0.181326
ENSMUSG00000097504	4930516B21Rik	lincRNA	0.182054	0.23444	0.878467	0.350018
ENSMUSG00000090219	4930516K23Rik	protein_coding	0.162055	0.533806	1	0.155513
ENSMUSG00000085496	4930517E11Rik	lincRNA	0.0679964	0.43794	1	0.132799
ENSMUSG00000054391	4930517O19Rik	processed_transcript	0.261113	0.347221	0.973813	0.404746
ENSMUSG00000092309	4930518C09Rik	processed_transcript	0.260042	1	1	0.101124
ENSMUSG00000074629	4930518I15Rik	protein_coding	0.460959	0.290067	0.931999	1.03657
ENSMUSG00000097627	4930519A11Rik	lincRNA	0.043809	0.325072	0.955153	0.156551
ENSMUSG00000086263	4930519D14Rik	lincRNA	0.111348	0.0970376	0.654578	0.309987
ENSMUSG00000090126	4930519F09Rik	pseudogene	0.711831	0.461614	1	3.16017
ENSMUSG00000031325	4930519F16Rik	pseudogene	0.132371	0.264069	0.908231	0.260125
ENSMUSG00000029564	4930519G04Rik	protein_coding	0.0994509	0.270758	0.914164	0.214276
ENSMUSG00000097602	4930519P11Rik	protein_coding	0.0574195	0.39013	0.997504	0.140717
ENSMUSG00000074039	4930520O04Rik	processed_transcript	0.00936565	0.0184372	0.314902	0.392649
ENSMUSG00000060491	4930522H14Rik	protein_coding	0.0121278	0.0424537	0.465609	0.321892
ENSMUSG00000072762	4930522L14Rik	protein_coding	0.658932	0.277284	0.918355	3.56244
ENSMUSG00000029331	4930522N08Rik	antisense	0.0191381	0.0580416	0.529242	0.240404
ENSMUSG00000086947	4930522O17Rik	antisense	0.0177237	0.0335625	0.418794	0.249626
ENSMUSG00000090394	4930523C07Rik	protein_coding	1.44702	0.0989216	0.658385	15.033
ENSMUSG00000020299	4930524B15Rik	protein_coding	0.0105779	0.0428323	0.466769	0.355374
ENSMUSG00000035364	4930524J08Rik	protein_coding	1	1	1	0.0932079
ENSMUSG00000059663	4930524N10Rik	protein_coding	1	1	1	0.0932079
ENSMUSG00000090207	4930524O07Rik	antisense	0.568744	0.600148	1	0.554961
ENSMUSG00000098627	4930524O08Rik	lincRNA	0.0112585	0.0279387	0.386145	0.343686
ENSMUSG00000097276	4930525G20Rik	antisense	0.557202	0.506553	1	0.899554
ENSMUSG00000068173	4930525M21Rik	protein_coding	0.634556	0.852945	1	0.211274
ENSMUSG00000085521	4930526A20Rik	pseudogene	1.46698	0.64114	1	0.645529
ENSMUSG00000087335	4930526F13Rik	lincRNA	1.44263	0.934584	1	0.170235
ENSMUSG00000097091	4930526L06Rik	antisense	0.191742	0.352878	0.973813	0.328188
ENSMUSG00000086764	4930527A07Rik	lincRNA	0.23801	1	1	0.101927
ENSMUSG00000086971	4930527B05Rik	antisense	0.940422	1	1	0.110997
ENSMUSG00000085491	4930527E20Rik	antisense	0.0606122	0.282408	0.925378	0.136097
ENSMUSG00000070489	4930527J03Rik	pseudogene	1	1	1	0.0932079
ENSMUSG00000097502	4930528D03Rik	lincRNA	0.0175973	0.0964442	0.652073	0.248336
ENSMUSG00000084909	4930528G23Rik	lincRNA	0.00557833	0.00212669	0.0907329	0.605703
ENSMUSG00000087309	4930528P14Rik	lincRNA	0.00759135	0.000876985	0.0505195	0.468457
ENSMUSG00000086377	4930529C04Rik	pseudogene	0.132944	0.10799	0.676483	0.383849
ENSMUSG00000085350	4930529I22Rik	lincRNA	0.019963	0.111203	0.683693	0.229346
ENSMUSG00000037143	4930529M08Rik	protein_coding	0.0875962	0.0107583	0.235095	1.60913
ENSMUSG00000097261	4930532G15Rik	lincRNA	1	1	1	0.0932079
ENSMUSG00000084798	4930533B01Rik	antisense	0.0836234	0.133949	0.727848	0.345983
ENSMUSG00000093535	4930533I22Rik	antisense	0.0130478	0.041148	0.458876	0.308433
ENSMUSG00000047692	4930533K18Rik	protein_coding	0.0848243	0.00823591	0.204644	0.617329
ENSMUSG00000097761	4930534D22Rik	lincRNA	0.359038	0.447291	1	0.446893
ENSMUSG00000096969	4930535I16Rik	protein_coding	0.040846	0.331849	0.961467	0.156808
ENSMUSG00000093619	4930535L15Rik	processed_transcript	0.0377347	0.160687	0.774309	0.163702
ENSMUSG00000098360	4930535O05Rik	lincRNA	1	1	1	0.0932079
ENSMUSG00000085516	4930538E20Rik	antisense	0.0122234	0.0202341	0.332078	0.322172
ENSMUSG00000028642	4930538K18Rik	protein_coding	0.0574266	0.392865	0.997504	0.140717
ENSMUSG00000048905	4930539E08Rik	protein_coding	0.157764	0.0951023	0.647363	0.754761
ENSMUSG00000097032	4930539J05Rik	antisense	2.82348	0.0701985	0.570811	1.17006
ENSMUSG00000097831	4930540M05Rik	lincRNA	0.302396	0.590905	1	0.174095
ENSMUSG00000090724	4930542C12Rik	antisense	14.0078	0.498853	1	0.128988
ENSMUSG00000048628	4930542C16Rik	lincRNA	0.0574258	0.392542	0.997504	0.140717
ENSMUSG00000087279	4930544D05Rik	protein_coding	0.152147	0.71399	1	0.109042
ENSMUSG00000036463	4930544G11Rik	protein_coding	0.151451	0.247471	0.892546	0.238022
ENSMUSG00000097071	4930544I03Rik	lincRNA	0.015057	0.0588993	0.531653	0.277782
ENSMUSG00000073803	4930544L04Rik	protein_coding	0.0224896	0.184229	0.808221	0.219836
ENSMUSG00000051758	4930544M13Rik	lincRNA	0.0370068	0.0209009	0.336311	0.564899
ENSMUSG00000085247	4930545L23Rik	antisense	0.0419348	0.000860563	0.0499905	0.910108
ENSMUSG00000024546	4930546C10Rik	protein_coding	1	1	1	0.0932079
ENSMUSG00000086687	4930547E08Rik	processed_transcript	0.129798	0.407231	1	0.189405
ENSMUSG00000097890	4930547M16Rik	lincRNA	1.10867	1	1	0.217441
ENSMUSG00000051198	4930548G14Rik	lincRNA	0.200277	0.497438	1	0.271283
ENSMUSG00000029138	4930548H24Rik	protein_coding	0.011246	0.0289622	0.391649	0.347027
ENSMUSG00000086257	4930548K13Rik	lincRNA	0.0833482	0.497667	1	0.12488
ENSMUSG00000036921	4930549C01Rik	protein_coding	1	1	1	0.0932079
ENSMUSG00000005131	4930550C14Rik	protein_coding	0.216207	0.5055	1	0.206497
ENSMUSG00000097361	4930550C17Rik	lincRNA	0.274099	0.654236	1	0.141788
ENSMUSG00000046180	4930550L24Rik	protein_coding	0.140825	0.639102	1	0.110036
ENSMUSG00000085377	4930551L18Rik	lincRNA	0.0198343	0.0920551	0.638387	0.234491
ENSMUSG00000086430	4930551O13Rik	antisense	0.337949	0.134696	0.729424	0.71998
ENSMUSG00000070984	4930552N02Rik	processed_transcript	0.00922881	0.0145632	0.278277	0.400914
ENSMUSG00000097632	4930552P12Rik	lincRNA	0.216203	0.505401	1	0.206497
ENSMUSG00000054351	4930553M12Rik	protein_coding	0.0391669	0.299168	0.934287	0.164467
ENSMUSG00000085452	4930554G24Rik	lincRNA	0.0622005	0.130782	0.722182	0.278053
ENSMUSG00000097682	4930554H23Rik	lincRNA	0.00405083	5.30301e-06	0.00154346	0.799709
ENSMUSG00000086396	4930555B11Rik	processed_transcript	0.240011	0.632069	1	0.170247
ENSMUSG00000085619	4930555B12Rik	lincRNA	1	1	1	0.0932079
ENSMUSG00000031559	4930555F03Rik	protein_coding	0.0040592	9.15002e-06	0.00221407	0.798805
ENSMUSG00000096197	4930555G01Rik	protein_coding	0.0833429	0.496694	1	0.12488
ENSMUSG00000048559	4930555K19Rik	pseudogene	1	1	1	0.0932079
ENSMUSG00000093557	4930555M17Rik	lincRNA	1	1	1	0.0932079
ENSMUSG00000085676	4930555O08Rik	lincRNA	0.0107163	0.0271499	0.382266	0.354182
ENSMUSG00000085522	4930556G01Rik	lincRNA	0.0324845	0.169108	0.786865	0.177281
ENSMUSG00000089767	4930556I23Rik	antisense	1	1	1	0.0932079
ENSMUSG00000034493	4930556J24Rik	protein_coding	0.502518	0.286006	0.927542	0.745239
ENSMUSG00000086800	4930556L07Rik	lincRNA	0.0496976	0.354031	0.973813	0.148635
ENSMUSG00000096971	4930556M19Rik	lincRNA	0.592126	0.0740192	0.582969	5.28705
ENSMUSG00000097058	4930556M19Rik	lincRNA	0.342741	0.607961	1	0.20084
ENSMUSG00000092399	4930556N13Rik	antisense	0.0224489	0.149448	0.75673	0.212897
ENSMUSG00000048994	4930557A04Rik	protein_coding	2.13177	0.818088	1	0.145043
ENSMUSG00000085488	4930557F10Rik	lincRNA	1	1	1	0.0932079
ENSMUSG00000086244	4930558G05Rik	lincRNA	0.0297207	0.239397	0.882637	0.188205
ENSMUSG00000097519	4930558J18Rik	lincRNA	0.0223733	0.000708788	0.0445199	0.560554
ENSMUSG00000075029	4930558J22Rik	processed_transcript	0.130896	0.733247	1	0.11104
ENSMUSG00000086277	4930558K02Rik	protein_coding	0.0351249	0.109085	0.679441	0.170102
ENSMUSG00000086945	4930562A09Rik	lincRNA	0.152146	0.713957	1	0.109042
ENSMUSG00000022518	4930562C15Rik	protein_coding	0.348448	0.154995	0.7663	0.857274
ENSMUSG00000086608	4930562D21Rik	antisense	0.309125	0.381036	0.997504	0.820159
ENSMUSG00000026729	4930562F07Rik	protein_coding	0.141441	0.0267473	0.379856	0.799545
ENSMUSG00000051728	4930563D23Rik	protein_coding	0.0562582	0.139811	0.739228	0.262823
ENSMUSG00000097387	4930563E18Rik	lincRNA	0.316007	0.463516	1	0.32361
ENSMUSG00000053574	4930563E22Rik	processed_transcript	0.105874	0.0448183	0.476338	0.792246
ENSMUSG00000086112	4930563I02Rik	protein_coding	1.86545	0.855972	1	0.162212
ENSMUSG00000022002	4930564B18Rik	protein_coding	0.166076	0.260403	0.90287	0.228418
ENSMUSG00000051788	4930564D02Rik	protein_coding	1	1	1	0.0932079
ENSMUSG00000084834	4930565N06Rik	antisense	0.460493	0.504126	1	0.513107
ENSMUSG00000086967	4930566F21Rik	processed_transcript	0.112713	0.205973	0.843083	0.287448
ENSMUSG00000073141	4930567H17Rik	protein_coding	1	1	1	0.0932079
ENSMUSG00000026882	4930568D16Rik	protein_coding	0.129388	0.255558	0.899302	0.262971
ENSMUSG00000041512	4930569F06Rik	protein_coding	0.15217	0.714935	1	0.109042
ENSMUSG00000084875	4930570D08Rik	processed_transcript	0.0241934	0.224384	0.86044	0.203662
ENSMUSG00000085084	4930570G19Rik	processed_transcript	0.0399604	0.0310021	0.4046	0.321986
ENSMUSG00000089683	4930570N18Rik	antisense	0.059592	0.26129	0.903964	0.248541
ENSMUSG00000090861	4930570N19Rik	protein_coding	0.098941	0.00507243	0.152276	0.584221
ENSMUSG00000090457	4930571K23Rik	protein_coding	0.0978438	0.0286503	0.389144	0.606431
ENSMUSG00000086467	4930571N24Rik	processed_transcript	1	1	1	0.0932079
ENSMUSG00000069720	4930572O03Rik	protein_coding	0.00974152	0.0252171	0.368543	0.379656
ENSMUSG00000087517	4930577H14Rik	lincRNA	0.0708771	0.100637	0.663834	0.387593
ENSMUSG00000087440	4930577N17Rik	antisense	0.0354144	0.276567	0.918257	0.172381
ENSMUSG00000037358	4930578C19Rik	protein_coding	0.0179536	0.079696	0.601348	0.247995
ENSMUSG00000054885	4930578G10Rik	protein_coding	0.0268226	0.0797246	0.601415	0.195403
ENSMUSG00000021961	4930578I06Rik	protein_coding	1	1	1	0.0932079
ENSMUSG00000097587	4930578M01Rik	lincRNA	0.0574196	0.390142	0.997504	0.140717
ENSMUSG00000074146	4930579C12Rik	lincRNA	0.0683488	0.0309716	0.4046	0.785423
ENSMUSG00000084971	4930579D09Rik	lincRNA	0.0679961	0.43787	1	0.132799
ENSMUSG00000012042	4930579F01Rik	protein_coding	0.0830019	0.077449	0.594499	0.425914
ENSMUSG00000040840	4930579G18Rik	antisense	0.202778	0.215595	0.852774	0.323044
ENSMUSG00000027811	4930579G24Rik	protein_coding	1.13917	0.871991	1	0.778333
ENSMUSG00000051074	4930579K19Rik	processed_transcript	0.142229	0.636396	1	0.109876
ENSMUSG00000086190	4930579M01Rik	antisense	0.0787457	0.128746	0.718676	0.360227
ENSMUSG00000090732	4930579O11Rik	lincRNA	0.260055	1	1	0.101124
ENSMUSG00000070315	4930581F22Rik	processed_transcript	0.846483	0.450371	1	12.5116
ENSMUSG00000024088	4930583I09Rik	protein_coding	0.107691	0.582533	1	0.116961
ENSMUSG00000055159	4930583K01Rik	processed_transcript	0.116419	0.168489	0.786617	0.276336
ENSMUSG00000086954	4930583P06Rik	lincRNA	0.0578482	0.0705716	0.572096	0.283765
ENSMUSG00000029044	4930584F24Rik	protein_coding	0.0438104	0.325929	0.955153	0.156551
ENSMUSG00000087097	4930586N03Rik	processed_transcript	0.356988	0.594231	1	0.228227
ENSMUSG00000086009	4930587A21Rik	lincRNA	0.00590209	0.00406186	0.133431	0.573339
ENSMUSG00000075335	4930588K23Rik	antisense	0.0961978	0.486819	1	0.119028
ENSMUSG00000068957	4930589L23Rik	protein_coding	0.152158	0.714462	1	0.109042
ENSMUSG00000085593	4930589P08Rik	antisense	0.10768	0.581403	1	0.116961
ENSMUSG00000034063	4930590J08Rik	protein_coding	0.653703	0.852171	1	0.270126
ENSMUSG00000039138	4930591A17Rik	lincRNA	1	1	1	0.0932079
ENSMUSG00000097725	4930593A02Rik	antisense	0.252941	0.589857	1	0.239537
ENSMUSG00000086365	4930593C16Rik	antisense	0.0679962	0.43788	1	0.132799
ENSMUSG00000087233	4930594C11Rik	pseudogene	1.47626	0.509682	1	1.06217
ENSMUSG00000097181	4930594M17Rik	lincRNA	0.233751	1	1	0.102081
ENSMUSG00000075463	4930594M22Rik	processed_transcript	0.404505	0.041258	0.459853	1.79887
ENSMUSG00000085677	4930594O21Rik	lincRNA	0.260079	1	1	0.101124
ENSMUSG00000083193	4930595D18Rik	protein_coding	0.688631	1	1	0.160924
ENSMUSG00000060673	4930595M18Rik	protein_coding	26.4116	0.228439	0.867999	0.166379
ENSMUSG00000041068	4930596D02Rik	protein_coding	0.0224897	0.184362	0.808221	0.219836
ENSMUSG00000086113	4930596I21Rik	sense_intronic	0.603734	0.583312	1	0.77064
ENSMUSG00000086501	4930597A21Rik	lincRNA	0.0695668	0.469188	1	0.129175
ENSMUSG00000053442	4930597O21Rik	protein_coding	0.914201	0.963978	1	0.342288
ENSMUSG00000097005	4930598A11Rik	lincRNA	0.203981	0.147505	0.751281	0.766792
ENSMUSG00000073144	4930599N23Rik	antisense	0.429472	0.16903	0.786865	0.996984
ENSMUSG00000031194	4931400O07Rik	protein_coding	0.130893	0.733463	1	0.11104
ENSMUSG00000093772	4931403E22Rik	processed_transcript	1.91354	0.690135	1	0.217911
ENSMUSG00000097329	4931403G20Rik	lincRNA	2.0618	0.600884	1	0.180273
ENSMUSG00000038792	4931403M11Rik	lincRNA	0.049699	0.354722	0.973813	0.148635
ENSMUSG00000013353	4931406B18Rik	protein_coding	0.179957	0.199949	0.833452	0.716572
ENSMUSG00000031938	4931406C07Rik	protein_coding	1.50624	0.000737564	0.045411	228.72
ENSMUSG00000085398	4931406G06Rik	processed_transcript	0.119371	0.247948	0.892761	0.275372
ENSMUSG00000066571	4931406P16Rik	protein_coding	1.04575	0.764419	1	33.4078
ENSMUSG00000073722	4931408C20Rik	protein_coding	0.0128308	3.1368e-05	0.0051732	1.55999
ENSMUSG00000038199	4931409K22Rik	protein_coding	0.0954424	0.140537	0.74011	0.424697
ENSMUSG00000092602	4931413I07Rik	lincRNA	2.17721	0.754185	1	0.256358
ENSMUSG00000085088	4931413K12Rik	processed_transcript	0.357134	0.529542	1	0.305559
ENSMUSG00000022179	4931414P19Rik	protein_coding	0.797826	0.614661	1	2.54886
ENSMUSG00000054910	4931415C17Rik	processed_transcript	0.179398	0.122649	0.707806	0.644649
ENSMUSG00000056197	4931417E11Rik	protein_coding	0.0137944	0.0488006	0.492785	0.295329
ENSMUSG00000046085	4931422A03Rik	protein_coding	0.729585	0.51655	1	2.17757
ENSMUSG00000026774	4931423N10Rik	protein_coding	0.0062764	0.00481824	0.148144	0.5442
ENSMUSG00000014837	4931428F04Rik	protein_coding	1.14609	0.89493	1	0.63095
ENSMUSG00000086727	4931428L18Rik	protein_coding	0.0381429	0.223268	0.860295	0.16566
ENSMUSG00000032023	4931429I11Rik	protein_coding	0.0303937	0.00848034	0.208102	0.747069
ENSMUSG00000056617	4931429L15Rik	protein_coding	0.00761015	0.000929581	0.0529526	0.46565
ENSMUSG00000047324	4931429P17Rik	lincRNA	0.176129	0.225608	0.861329	0.342002
ENSMUSG00000055061	4931431C16Rik	processed_transcript	1.5615	0.699599	1	0.427811
ENSMUSG00000055643	4931431F19Rik	protein_coding	1.91241	1	1	0.118939
ENSMUSG00000078157	4931440F15Rik	protein_coding	1.20221	0.829952	1	0.702739
ENSMUSG00000097775	4931440J10Rik	lincRNA	0.251026	0.221396	0.860295	0.488712
ENSMUSG00000046367	4931440L10Rik	protein_coding	0.121929	0.319455	0.955153	0.191933
ENSMUSG00000074580	4931440P22Rik	protein_coding	0.145948	0.06054	0.536499	0.578222
ENSMUSG00000047490	4932411E22Rik	protein_coding	0.0958365	0.319671	0.955153	0.221101
ENSMUSG00000058670	4932411N23Rik	protein_coding	0.0345709	0.205368	0.841605	0.173596
ENSMUSG00000075070	4932412D23Rik	processed_transcript	0.196129	0.217766	0.855505	0.495677
ENSMUSG00000078962	4932414J04Rik	lincRNA	0.0705697	0.0254912	0.371248	0.51089
ENSMUSG00000079324	4932414N04Rik	protein_coding	0.0425088	3.26506e-06	0.00102499	1.43723
ENSMUSG00000044581	4932415D10Rik	protein_coding	0.185961	0.454089	1	0.222372
ENSMUSG00000098834	4932415M13Rik	pseudogene	1	1	1	0.0932079
ENSMUSG00000069925	4932416K20Rik	pseudogene	0.664916	0.878969	1	0.235486
ENSMUSG00000048038	4932418E24Rik	protein_coding	0.0195381	0.0763726	0.591434	0.23813
ENSMUSG00000079513	4932429P05Rik	protein_coding	0.00977054	0.0189925	0.319997	0.382124
ENSMUSG00000097135	4932430I15Rik	lincRNA	0.0515228	0.0298821	0.396833	0.581941
ENSMUSG00000074224	4932431P20Rik	protein_coding	0.113964	0.0174221	0.304391	1.47098
ENSMUSG00000062391	4932435O22Rik	lincRNA	0.181652	0.214748	0.851183	0.399808
ENSMUSG00000037270	4932438A13Rik	protein_coding	0.939639	0.604038	1	202.706
ENSMUSG00000039851	4932438H23Rik	protein_coding	0.0951429	0.142915	0.743066	0.423016
ENSMUSG00000097216	4932441J04Rik	lincRNA	1	1	1	0.0932079
ENSMUSG00000043549	4932442L08Rik	protein_coding	0.0553044	0.298241	0.934287	0.141837
ENSMUSG00000090336	4932443I19Rik	protein_coding	0.0410203	0.105097	0.672326	0.31037
ENSMUSG00000086805	4932443L11Rik	processed_transcript	0.00810066	0.00327794	0.116521	0.441952
ENSMUSG00000086796	4932702P03Rik	antisense	0.387196	0.12063	0.703129	0.997776
ENSMUSG00000055357	4933400A11Rik	protein_coding	0.0680006	0.43912	1	0.132799
ENSMUSG00000055700	4933401B06Rik	pseudogene	0.0833567	0.499237	1	0.12488
ENSMUSG00000025961	4933402D24Rik	protein_coding	0.0128088	0.0399223	0.452196	0.313471
ENSMUSG00000045330	4933402E13Rik	protein_coding	2.45031	0.609884	1	0.193371
ENSMUSG00000069971	4933402J07Rik	protein_coding	0.024254	0.120473	0.702611	0.208358
ENSMUSG00000013668	4933402N03Rik	protein_coding	0.859732	0.969938	1	0.335708
ENSMUSG00000067848	4933402N22Rik	protein_coding	0.259976	1	1	0.101124
ENSMUSG00000044084	4933402P03Rik	protein_coding	0.399949	0.693941	1	0.159787
ENSMUSG00000075046	4933403O03Rik	pseudogene	0.071104	0.0737895	0.58225	0.525238
ENSMUSG00000079460	4933403O08Rik	protein_coding	0.0234077	0.12948	0.71882	0.209112
ENSMUSG00000085122	4933404K08Rik	lincRNA	0.0749051	0.172433	0.789914	0.249444
ENSMUSG00000097908	4933404O12Rik	lincRNA	0.548006	0.109284	0.679667	2.97119
ENSMUSG00000097852	4933405D12Rik	lincRNA	8.72067	0.0042844	0.138035	0.895373
ENSMUSG00000086209	4933405E24Rik	lincRNA	0.515082	0.698659	1	0.39727
ENSMUSG00000013158	4933405L10Rik	protein_coding	0.0833583	0.499523	1	0.12488
ENSMUSG00000084234	4933405O20Rik	protein_coding	0.0297675	0.152073	0.762094	0.185499
ENSMUSG00000097494	4933406C10Rik	lincRNA	0.19939	0.0870811	0.622786	0.65539
ENSMUSG00000085796	4933406D12Rik	lincRNA	0.788837	1	1	0.134895
ENSMUSG00000090585	4933406F09Rik	processed_transcript	10.6803	0.55237	1	0.11994
ENSMUSG00000086025	4933406G16Rik	lincRNA	0.0256041	0.208949	0.845552	0.204023
ENSMUSG00000087475	4933406I18Rik	lincRNA	0.610772	0.348123	0.973813	1.60336
ENSMUSG00000027229	4933406J08Rik	protein_coding	0.152172	0.715	1	0.109042
ENSMUSG00000086690	4933406J10Rik	antisense	0.0496977	0.354075	0.973813	0.148635
ENSMUSG00000085820	4933406K04Rik	lincRNA	0.0117748	0.00948923	0.219748	0.332685
ENSMUSG00000050526	4933406M09Rik	protein_coding	0.38549	0.58274	1	0.220531
ENSMUSG00000069713	4933406P04Rik	protein_coding	0.280934	0.252919	0.898116	0.43802
ENSMUSG00000073759	4933407E24Rik	lincRNA	1	1	1	0.0932079
ENSMUSG00000084959	4933407I08Rik	antisense	0.107681	0.581537	1	0.116961
ENSMUSG00000087396	4933407K13Rik	processed_transcript	0.467408	0.222535	0.860295	0.986116
ENSMUSG00000026224	4933407L21Rik	protein_coding	0.0961981	0.486695	1	0.119028
ENSMUSG00000049357	4933408B17Rik	protein_coding	0.00659582	0.000429058	0.0317952	0.522776
ENSMUSG00000097407	4933408J17Rik	protein_coding	0.0264515	0.18135	0.808221	0.194015
ENSMUSG00000084848	4933408N05Rik	antisense	0.0132059	0.0520653	0.506081	0.302718
ENSMUSG00000053896	4933409G03Rik	protein_coding	0.156787	0.0906212	0.633424	0.519392
ENSMUSG00000062224	4933411G06Rik	protein_coding	0.0414607	0.229812	0.870358	0.158899
ENSMUSG00000029586	4933411G11Rik	protein_coding	0.259889	1	1	0.101124
ENSMUSG00000090369	4933411K16Rik	protein_coding	1.85401	0.277169	0.918257	1.53922
ENSMUSG00000031631	4933411K20Rik	protein_coding	1.04299	0.823704	1	33.1666
ENSMUSG00000045178	4933411O13Rik	antisense	4.03903	1	1	0.10204
ENSMUSG00000043623	4933412A08Rik	pseudogene	0.152169	0.714879	1	0.109042
ENSMUSG00000071749	4933412E24Rik	protein_coding	0.0907612	0.0826283	0.610443	0.353518
ENSMUSG00000089952	4933413C19Rik	sense_intronic	0.0570398	0.0884662	0.626255	0.253704
ENSMUSG00000079304	4933413G19Rik	protein_coding	0.020223	0.105762	0.672326	0.227976
ENSMUSG00000021874	4933413J09Rik	lincRNA	0.00868869	0.00200006	0.0873233	0.419812
ENSMUSG00000079048	4933413L06Rik	antisense	0.0633294	0.0688591	0.565164	0.421127
ENSMUSG00000072983	4933414I15Rik	protein_coding	0.310669	0.667451	1	0.134942
ENSMUSG00000045877	4933415A04Rik	protein_coding	0.0496989	0.354685	0.973813	0.148635
ENSMUSG00000073730	4933415F23Rik	protein_coding	0.0269924	0.164226	0.780229	0.197388
ENSMUSG00000074734	4933416C03Rik	protein_coding	0.10572	0.0871676	0.622786	0.502648
ENSMUSG00000085198	4933416E03Rik	processed_transcript	0.464949	0.826625	1	0.183856
ENSMUSG00000086996	4933416E14Rik	pseudogene	0.0391662	0.298642	0.934287	0.164467
ENSMUSG00000071763	4933416I08Rik	pseudogene	0.801427	1	1	0.177065
ENSMUSG00000097262	4933416M07Rik	lincRNA	0.433199	0.50197	1	0.516405
ENSMUSG00000021415	4933417A18Rik	protein_coding	0.0180874	0.14162	0.74038	0.251447
ENSMUSG00000097637	4933417D19Rik	lincRNA	0.0394864	0.202415	0.838634	0.161275
ENSMUSG00000086443	4933421A08Rik	processed_transcript	1.19171	0.927427	1	0.390225
ENSMUSG00000030463	4933421I07Rik	protein_coding	0.0680024	0.43963	1	0.132799
ENSMUSG00000085037	4933421O10Rik	processed_transcript	0.735723	0.474973	1	2.42891
ENSMUSG00000070332	4933422H20Rik	protein_coding	0.78888	1	1	0.134895
ENSMUSG00000085471	4933423P22Rik	antisense	0.00412683	9.37214e-06	0.00221527	0.789298
ENSMUSG00000085719	4933424L21Rik	antisense	0.016914	0.0437555	0.471463	0.25766
ENSMUSG00000087289	4933424M12Rik	antisense	0.0164333	0.0954134	0.648573	0.259286
ENSMUSG00000021718	4933425L06Rik	protein_coding	0.0354151	0.277145	0.918257	0.172381
ENSMUSG00000086933	4933426K07Rik	antisense	0.0114632	0.0343049	0.422204	0.336528
ENSMUSG00000021133	4933426M11Rik	protein_coding	0.99288	0.966767	1	29.8472
ENSMUSG00000055403	4933427D06Rik	protein_coding	0.0496987	0.35456	0.973813	0.148635
ENSMUSG00000020807	4933427D14Rik	protein_coding	0.483907	0.0309138	0.404526	4.47229
ENSMUSG00000044276	4933427E11Rik	antisense	2.32262	0.76668	1	0.156161
ENSMUSG00000033015	4933427E13Rik	lincRNA	0.0232085	0.00157773	0.0756281	0.507439
ENSMUSG00000030877	4933427G17Rik	protein_coding	0.127	0.160543	0.774234	0.343508
ENSMUSG00000086697	4933427G23Rik	pseudogene	0.0302871	0.00706589	0.187005	0.409089
ENSMUSG00000073761	4933427I04Rik	protein_coding	1.15223	1	1	0.213879
ENSMUSG00000085928	4933427I22Rik	lincRNA	0.0276032	0.14252	0.742073	0.193263
ENSMUSG00000087267	4933427J07Rik	antisense	0.0483177	0.266575	0.90964	0.149594
ENSMUSG00000086355	4933428C19Rik	lincRNA	0.0169918	0.0390565	0.447331	0.25886
ENSMUSG00000047988	4933428G20Rik	protein_coding	0.0574258	0.392554	0.997504	0.140717
ENSMUSG00000042525	4933428M09Rik	protein_coding	0.130893	0.733434	1	0.11104
ENSMUSG00000097786	4933429H19Rik	antisense	0.292993	0.254844	0.898932	0.561955
ENSMUSG00000058046	4933430I17Rik	protein_coding	0.112607	0.0463824	0.482156	0.642991
ENSMUSG00000086892	4933430M04Rik	lincRNA	0.0496976	0.35403	0.973813	0.148635
ENSMUSG00000086968	4933431E20Rik	processed_transcript	0.474919	0.0979929	0.6565	2.83272
ENSMUSG00000086451	4933431K23Rik	processed_transcript	0.26956	0.284601	0.926517	0.58121
ENSMUSG00000036770	4933433C11Rik	protein_coding	0.0394864	0.202457	0.838634	0.161275
ENSMUSG00000097044	4933433F19Rik	lincRNA	0.49005	0.849797	1	0.17836
ENSMUSG00000097021	4933433G15Rik	lincRNA	0.0879472	0.110752	0.683199	0.363944
ENSMUSG00000027942	4933434E20Rik	protein_coding	1.20255	0.29141	0.93422	22.5532
ENSMUSG00000035057	4933434I20Rik	protein_coding	0.24462	0.379354	0.997504	0.381029
ENSMUSG00000020624	4933434M16Rik	lincRNA	0.0516339	0.0925201	0.639712	0.313405
ENSMUSG00000086978	4933435F18Rik	lincRNA	0.0899041	0.301082	0.936887	0.22902
ENSMUSG00000025288	4933436I01Rik	protein_coding	0.160402	0.116564	0.694486	0.481903
ENSMUSG00000086160	4933438A12Rik	lincRNA	0.0383971	0.0294877	0.394631	0.377993
ENSMUSG00000093617	4933438K21Rik	antisense	0.229448	0.182487	0.808221	0.537806
ENSMUSG00000072893	4933439C10Rik	processed_transcript	0.47889	0.216283	0.853918	1.27762
ENSMUSG00000085184	4933439K11Rik	processed_transcript	0.0182515	0.0826506	0.610498	0.248123
ENSMUSG00000097082	4933440J02Rik	lincRNA	0.0127272	0.0409108	0.45772	0.312889
ENSMUSG00000045928	4933440M02Rik	protein_coding	0.00699087	0.00552878	0.161382	0.502868
ENSMUSG00000042087	4933440N22Rik	protein_coding	0.547153	0.854145	1	0.178652
ENSMUSG00000051940	5031410I06Rik	protein_coding	0.0680012	0.439274	1	0.132799
ENSMUSG00000034959	5031414D18Rik	protein_coding	0.234267	0.0244397	0.36363	1.06705
ENSMUSG00000097282	5031415H12Rik	lincRNA	0.519916	0.657992	1	0.472163
ENSMUSG00000098332	5031420N21Rik	processed_transcript	1.12765	0.697301	1	4.66036
ENSMUSG00000073147	5031425E22Rik	lincRNA	0.576138	0.057081	0.524902	6.02064
ENSMUSG00000085129	5031425F14Rik	lincRNA	0.156967	0.254608	0.898932	0.30029
ENSMUSG00000044574	5031434C07Rik	antisense	0.210018	0.325203	0.955153	0.348024
ENSMUSG00000097885	5031434O11Rik	lincRNA	0.0232993	0.118964	0.699356	0.211855
ENSMUSG00000036046	5031439G07Rik	protein_coding	1.31223	0.0711386	0.574073	28.6446
ENSMUSG00000096932	5033403F01Rik	lincRNA	0.0391658	0.298375	0.934287	0.164467
ENSMUSG00000097251	5033417F24Rik	antisense	0.167618	0.0382002	0.443212	0.948112
ENSMUSG00000081618	5033423K11Rik	pseudogene	0.0610696	0.161587	0.775783	0.25063
ENSMUSG00000097097	5033426O07Rik	lincRNA	0.0297206	0.239272	0.882637	0.188205
ENSMUSG00000097910	5033428I22Rik	lincRNA	1.3103	0.919402	1	0.277418
ENSMUSG00000038152	5033430I15Rik	lincRNA	0.53845	0.768306	1	0.23567
ENSMUSG00000086646	5133400J02Rik	lincRNA	0.0270701	0.162881	0.77824	0.197178
ENSMUSG00000087455	5330411J11Rik	processed_transcript	0.0253624	0.158972	0.771787	0.199962
ENSMUSG00000086822	5330413P13Rik	processed_transcript	0.0298678	0.000626391	0.0412856	0.730376
ENSMUSG00000054944	5330416C01Rik	lincRNA	0.126745	0.118496	0.699212	0.509468
ENSMUSG00000040412	5330417C22Rik	protein_coding	0.639469	0.380191	0.997504	1.61435
ENSMUSG00000049740	5330417H12Rik	protein_coding	1	1	1	0.0932079
ENSMUSG00000022639	5330426P16Rik	lincRNA	0.61845	0.202053	0.838634	4.07689
ENSMUSG00000085896	5330429C05Rik	lincRNA	0.015403	0.136427	0.730834	0.270287
ENSMUSG00000087620	5330434G04Rik	lincRNA	0.0844524	0.00599159	0.169829	1.11501
ENSMUSG00000052291	5330438D12Rik	pseudogene	1.80514	0.850142	1	0.175651
ENSMUSG00000091393	5330438I03Rik	protein_coding	0.177627	0.0834464	0.613402	0.566295
ENSMUSG00000089708	5330439A09Rik	antisense	0.163067	0.327769	0.958001	0.234365
ENSMUSG00000097827	5330439K02Rik	lincRNA	0.850134	0.913427	1	0.457539
ENSMUSG00000097699	5430400D12Rik	lincRNA	0.126485	0.217337	0.854799	0.432158
ENSMUSG00000094113	5430401F13Rik	protein_coding	0.107672	0.580601	1	0.116961
ENSMUSG00000044121	5430402E10Rik	protein_coding	1	1	1	0.0932079
ENSMUSG00000085776	5430402O13Rik	antisense	0.849824	0.859813	1	1.17222
ENSMUSG00000072763	5430403G16Rik	protein_coding	0.938562	0.879384	1	3.35115
ENSMUSG00000085741	5430405H02Rik	processed_transcript	0.280618	0.0653375	0.553264	1.09252
ENSMUSG00000097772	5430416N02Rik	lincRNA	1.35075	0.571798	1	3.19457
ENSMUSG00000028475	5430416O09Rik	lincRNA	1.035	1	1	0.495043
ENSMUSG00000074918	5430417L22Rik	antisense	0.902677	0.596641	1	12.0279
ENSMUSG00000006204	5430419D17Rik	protein_coding	0.00566068	0.00228452	0.0949067	0.598961
ENSMUSG00000067613	5430421N21Rik	protein_coding	0.0385631	0.206333	0.843083	0.162474
ENSMUSG00000085004	5430427M07Rik	antisense	0.260096	1	1	0.101124
ENSMUSG00000025058	5430427O19Rik	protein_coding	2.31713	0.33007	0.961467	0.593592
ENSMUSG00000052688	5430435G22Rik	protein_coding	1.13781	0.813513	1	2.27402
ENSMUSG00000055594	5530400C23Rik	protein_coding	0.322228	0.550312	1	0.258035
ENSMUSG00000020703	5530401A14Rik	protein_coding	0.0814453	0.140133	0.739486	0.359984
ENSMUSG00000087174	5530601H04Rik	processed_transcript	0.44921	0.0401375	0.453148	4.1184
ENSMUSG00000099170	5730403I07Rik	lincRNA	0.887081	1	1	0.151943
ENSMUSG00000087424	5730405O15Rik	processed_transcript	2.57357	0.255179	0.898932	0.705571
ENSMUSG00000073755	5730409E04Rik	protein_coding	1.34783	0.365498	0.987987	4.12399
ENSMUSG00000087553	5730412P04Rik	processed_transcript	2.13953	0.769654	1	0.242063
ENSMUSG00000081793	5730416F02Rik	pseudogene	1	1	1	0.0932079
ENSMUSG00000097766	5730420D15Rik	lincRNA	0.0496976	0.35404	0.973813	0.148635
ENSMUSG00000097191	5730422E09Rik	lincRNA	0.0716592	0.464489	1	0.128472
ENSMUSG00000091370	5730435O14Rik	processed_transcript	0.681806	0.82325	1	0.360866
ENSMUSG00000085121	5730437C11Rik	lincRNA	0.142232	0.636715	1	0.109876
ENSMUSG00000057181	5730455P16Rik	protein_coding	0.962936	0.79465	1	33.3646
ENSMUSG00000086126	5730457N03Rik	antisense	0.172884	0.341944	0.970162	0.226843
ENSMUSG00000062046	5730460C07Rik	protein_coding	0.00867426	0.0118362	0.246481	0.421744
ENSMUSG00000093459	5730480H06Rik	processed_transcript	0.39312	0.0676869	0.561482	1.50542
ENSMUSG00000073197	5730507C01Rik	protein_coding	0.334941	0.130275	0.720606	0.741987
ENSMUSG00000050549	5730508B09Rik	protein_coding	0.958415	0.912485	1	3.53701
ENSMUSG00000032985	5730522E02Rik	protein_coding	0.345235	0.116206	0.693998	1.29306
ENSMUSG00000041605	5730559C18Rik	protein_coding	0.049699	0.354721	0.973813	0.148635
ENSMUSG00000056468	5730596B20Rik	protein_coding	0.611069	0.866643	1	0.218231
ENSMUSG00000045968	5830403L16Rik	protein_coding	1.09219	0.704817	1	13.2997
ENSMUSG00000054672	5830411N06Rik	protein_coding	0.0287062	0.0890048	0.62688	0.188029
ENSMUSG00000028331	5830415F09Rik	protein_coding	1.18744	0.70763	1	1.97056
ENSMUSG00000097636	5830416P10Rik	lincRNA	0.0385168	0.000842362	0.0492812	0.816235
ENSMUSG00000078684	5830417I10Rik	pseudogene	0.894365	0.683831	1	6.98071
ENSMUSG00000046111	5830418K08Rik	protein_coding	0.836674	0.360386	0.979921	13.7889
ENSMUSG00000086236	5830418P13Rik	processed_transcript	0.0836421	0.0257643	0.372979	0.566753
ENSMUSG00000074733	5830428H23Rik	processed_transcript	0.70824	0.084362	0.615451	12.376
ENSMUSG00000097471	5830432E09Rik	lincRNA	0.45495	0.52266	1	0.379897
ENSMUSG00000084803	5830444B04Rik	processed_transcript	0.49741	0.40468	1	1.28542
ENSMUSG00000052658	5830454E08Rik	protein_coding	0.129486	0.438344	1	0.184769
ENSMUSG00000091102	5830462I19Rik	protein_coding	0.348987	0.0361901	0.433903	3.01799
ENSMUSG00000098322	5830468F06Rik	antisense	0.296708	0.559909	1	0.175137
ENSMUSG00000070690	5830473C10Rik	protein_coding	1.01713	0.912708	1	33.8227
ENSMUSG00000046463	5930403N24Rik	processed_transcript	0.0280456	0.00540473	0.15923	0.434681
ENSMUSG00000072591	5930412G12Rik	processed_transcript	0.0104133	0.0243615	0.36363	0.362236
ENSMUSG00000048544	5930422O12Rik	protein_coding	0.0391668	0.299123	0.934287	0.164467
ENSMUSG00000075408	6030408B16Rik	lincRNA	0.107686	0.582056	1	0.116961
ENSMUSG00000066607	6030419C18Rik	protein_coding	0.250587	0.523961	1	0.234966
ENSMUSG00000097760	6030442K20Rik	lincRNA	0.0387221	0.0356375	0.430454	0.33751
ENSMUSG00000097207	6030443J06Rik	lincRNA	0.50187	0.195915	0.827281	1.54416
ENSMUSG00000066178	6030445D17Rik	protein_coding	0.106132	0.18553	0.8084	0.301906
ENSMUSG00000054069	6030452D12Rik	protein_coding	14.0082	0.499178	1	0.128988
ENSMUSG00000022195	6030458C11Rik	protein_coding	1.26181	0.167251	0.784854	21.3716
ENSMUSG00000025573	6030468B19Rik	protein_coding	0.0271366	0.141125	0.74038	0.194542
ENSMUSG00000095953	6030469F06Rik	protein_coding	0.0574201	0.390348	0.997504	0.140717
ENSMUSG00000085217	6030471H07Rik	lincRNA	0.152155	0.714341	1	0.109042
ENSMUSG00000051361	6030498E09Rik	protein_coding	0.823036	1	1	0.152423
ENSMUSG00000097577	6230400D17Rik	lincRNA	0.720828	0.716298	1	1.12247
ENSMUSG00000053963	6330403A02Rik	protein_coding	0.197007	0.237927	0.882637	0.394841
ENSMUSG00000018451	6330403K07Rik	lincRNA	1.43124	1	1	0.115088
ENSMUSG00000075585	6330403L08Rik	lincRNA	0.948804	0.932253	1	1.26592
ENSMUSG00000097912	6330403N20Rik	lincRNA	0.0131866	0.0424943	0.465683	0.306692
ENSMUSG00000070814	6330408A02Rik	protein_coding	0.663737	0.19454	0.827281	4.65236
ENSMUSG00000009551	6330409D20Rik	protein_coding	0.220642	0.383528	0.997504	0.317004
ENSMUSG00000045917	6330416G13Rik	protein_coding	1.14721	0.616671	1	6.70397
ENSMUSG00000085227	6330418K02Rik	processed_transcript	1.55626	0.748944	1	0.282818
ENSMUSG00000054850	6330419J24Rik	protein_coding	0.417875	0.577763	1	0.348971
ENSMUSG00000045327	6330549D23Rik	pseudogene	0.961344	0.949432	1	2.01038
ENSMUSG00000093424	6330562C20Rik	antisense	0.302918	0.367853	0.992396	0.433042
ENSMUSG00000053545	6430503K07Rik	antisense	0.136988	0.376747	0.997504	0.256788
ENSMUSG00000073795	6430531B16Rik	protein_coding	0.0297208	0.239561	0.882637	0.188205
ENSMUSG00000031824	6430548M08Rik	protein_coding	1.0814	0.781698	1	8.81555
ENSMUSG00000074646	6430550D23Rik	protein_coding	0.246575	0.0142875	0.27523	1.21384
ENSMUSG00000097828	6430562O15Rik	lincRNA	0.211955	0.107535	0.676483	0.763916
ENSMUSG00000037977	6430571L13Rik	protein_coding	0.510705	0.514442	1	0.884776
ENSMUSG00000039620	6430573F11Rik	protein_coding	0.528947	0.0535701	0.51131	4.04101
ENSMUSG00000097583	6430590A07Rik	lincRNA	4.01889	0.0342459	0.422046	0.948133
ENSMUSG00000034185	6430628N08Rik	lincRNA	0.0508608	0.109793	0.681856	0.313733
ENSMUSG00000085427	6430710C18Rik	lincRNA	1.58079	0.736523	1	0.4058
ENSMUSG00000091947	6530401F13Rik	processed_transcript	2.33102	0.714868	1	0.182747
ENSMUSG00000079499	6530402F18Rik	processed_transcript	1.02427	0.980743	1	1.51281
ENSMUSG00000098097	6530403H02Rik	lincRNA	0.0201878	0.00843947	0.207471	0.568717
ENSMUSG00000043340	6530409C15Rik	protein_coding	0.468529	1	1	0.115487
ENSMUSG00000097049	6530411M01Rik	lincRNA	0.107669	0.580362	1	0.116961
ENSMUSG00000097375	6720427I07Rik	lincRNA	1.33101	0.337425	0.965529	8.07177
ENSMUSG00000097934	6720483E21Rik	lincRNA	0.0833433	0.496778	1	0.12488
ENSMUSG00000072066	6720489N17Rik	protein_coding	1.73042	0.736765	1	0.232311
ENSMUSG00000032680	6820408C15Rik	protein_coding	0.00811035	0.00922377	0.215911	0.44405
ENSMUSG00000071796	6820431F20Rik	pseudogene	0.663021	0.232184	0.875034	4.25507
ENSMUSG00000084942	7330404K18Rik	antisense	0.152156	0.714371	1	0.109042
ENSMUSG00000074123	7420426K07Rik	protein_coding	0.0126194	0.0120358	0.249375	0.314613
ENSMUSG00000091060	7420461P10Rik	protein_coding	0.0961974	0.487004	1	0.119028
ENSMUSG00000096607	7530416G11Rik	protein_coding	0.152155	0.714314	1	0.109042
ENSMUSG00000098758	7630403G23Rik	lincRNA	0.196321	0.145123	0.749429	0.40792
ENSMUSG00000027444	8030411F24Rik	protein_coding	0.039167	0.299307	0.934287	0.164467
ENSMUSG00000052295	8030423F21Rik	lincRNA	0.03232	0.258397	0.899302	0.180293
ENSMUSG00000021600	8030423J24Rik	protein_coding	1	1	1	0.0932079
ENSMUSG00000086483	8030443G20Rik	antisense	0.0521106	0.0938487	0.644988	0.311925
ENSMUSG00000073821	8030451A03Rik	processed_transcript	0.0859008	0.060201	0.534877	0.371368
ENSMUSG00000085058	8030453O22Rik	antisense	0.0185383	0.0972728	0.654935	0.246285
ENSMUSG00000047466	8030462N17Rik	protein_coding	1.24584	0.255839	0.899302	18.6786
ENSMUSG00000046774	8030474K03Rik	protein_coding	0.130894	0.733376	1	0.11104
ENSMUSG00000048489	8430408G22Rik	protein_coding	1.14799	0.688554	1	8.7233
ENSMUSG00000085743	8430419K02Rik	processed_transcript	0.0521786	0.0140989	0.273003	0.654932
ENSMUSG00000030207	8430419L09Rik	protein_coding	0.792717	0.246574	0.892232	14.8544
ENSMUSG00000079069	8430423G03Rik	protein_coding	0.260066	1	1	0.101124
ENSMUSG00000034587	8430429K09Rik	processed_transcript	0.715747	0.644029	1	1.18873
ENSMUSG00000041878	8430432A02Rik	antisense	0.142874	0.491572	1	0.163412
ENSMUSG00000086070	8430436N08Rik	lincRNA	0.922986	1	1	0.193861
ENSMUSG00000085252	8430437L04Rik	lincRNA	0.0230239	0.0743011	0.584077	0.212971
ENSMUSG00000086449	9030204H09Rik	antisense	0.00581164	0.00483424	0.148264	0.580099
ENSMUSG00000097343	9030407P20Rik	lincRNA	0.671754	0.446689	1	1.73856
ENSMUSG00000045008	9030612E09Rik	protein_coding	1.11634	1	1	0.126919
ENSMUSG00000097691	9030616G12Rik	lincRNA	0.797712	0.45859	1	4.1579
ENSMUSG00000021185	9030617O03Rik	protein_coding	1.60423	0.00212233	0.0906483	40.0072
ENSMUSG00000053168	9030619P08Rik	pseudogene	1.64583	0.244171	0.887979	2.25187
ENSMUSG00000086141	9030622O22Rik	lincRNA	0.797162	0.414649	1	10.1265
ENSMUSG00000073158	9030624G23Rik	protein_coding	0.133704	0.645619	1	0.110878
ENSMUSG00000030982	9030624J02Rik	protein_coding	0.866922	0.424182	1	19.6476
ENSMUSG00000054951	9130008F23Rik	protein_coding	0.158857	0.0324946	0.414528	0.841793
ENSMUSG00000039901	9130011E15Rik	protein_coding	1.19481	0.48784	1	9.98429
ENSMUSG00000086653	9130015L21Rik	lincRNA	0.010156	0.00893043	0.213005	0.368396
ENSMUSG00000055134	9130017K11Rik	processed_transcript	0.126354	0.185664	0.808746	0.435783
ENSMUSG00000030823	9130019O22Rik	protein_coding	0.941905	0.899704	1	2.82059
ENSMUSG00000073067	9130019P16Rik	lincRNA	0.476219	0.206177	0.843083	1.69454
ENSMUSG00000086568	9130020K20Rik	lincRNA	0.304182	0.0584994	0.530675	1.16608
ENSMUSG00000062944	9130023H24Rik	protein_coding	0.947759	0.884287	1	4.35129
ENSMUSG00000087022	9130024F11Rik	processed_transcript	0.00937934	0.0167462	0.299113	0.397994
ENSMUSG00000086474	9130204K15Rik	lincRNA	1	1	1	0.0932079
ENSMUSG00000091175	9130204L05Rik	protein_coding	1.74643	0.664376	1	0.367942
ENSMUSG00000086513	9130208D14Rik	pseudogene	0.242053	0.0266672	0.379825	1.14776
ENSMUSG00000097386	9130213A22Rik	protein_coding	0.0364325	0.185407	0.808221	0.168068
ENSMUSG00000090330	9130221H12Rik	antisense	1.19973	0.67083	1	3.14697
ENSMUSG00000054598	9130230L23Rik	protein_coding	0.0974262	0.00209213	0.0901428	1.29742
ENSMUSG00000092626	9130230N09Rik	processed_transcript	2.36704	0.297846	0.934287	0.864933
ENSMUSG00000022362	9130401M01Rik	protein_coding	1	1	1	0.0932079
ENSMUSG00000101892	9130401M01Rik	protein_coding	1.10044	0.768165	1	3.79609
ENSMUSG00000038768	9130409I23Rik	protein_coding	1.36855	0.0721527	0.576838	18.467
ENSMUSG00000085683	9130409J20Rik	lincRNA	0.015389	0.0669933	0.559386	0.272608
ENSMUSG00000085323	9130410C08Rik	antisense	0.0833489	0.497794	1	0.12488
ENSMUSG00000072982	9230009I02Rik	lincRNA	0.021252	0.0101627	0.228899	0.543522
ENSMUSG00000071434	9230019H11Rik	protein_coding	0.00916404	0.0030132	0.110748	0.402527
ENSMUSG00000072753	9230020A06Rik	lincRNA	0.0999231	0.186276	0.810548	0.306802
ENSMUSG00000079602	9230102O04Rik	protein_coding	1	1	1	0.0932079
ENSMUSG00000027446	9230104L09Rik	protein_coding	0.0131356	0.0148665	0.281376	0.307195
ENSMUSG00000097100	9230104M06Rik	protein_coding	0.723048	1	1	0.159929
ENSMUSG00000090191	9230105E05Rik	antisense	0.180327	0.320637	0.955153	0.343171
ENSMUSG00000042940	9230106D20Rik	protein_coding	0.0237608	0.125357	0.710292	0.207787
ENSMUSG00000051237	9230109A22Rik	protein_coding	0.0322513	0.0292736	0.392682	0.434394
ENSMUSG00000053070	9230110C19Rik	protein_coding	0.450245	0.667965	1	0.281899
ENSMUSG00000047980	9230110F15Rik	protein_coding	0.0427246	0.242473	0.886247	0.15753
ENSMUSG00000087624	9230111E07Rik	lincRNA	1	1	1	0.0932079
ENSMUSG00000021797	9230112D13Rik	protein_coding	1	1	1	0.0932079
ENSMUSG00000070461	9230112E08Rik	sense_overlapping	1.29238	0.714994	1	1.23233
ENSMUSG00000078934	9230113P08Rik	protein_coding	0.185963	0.454135	1	0.222372
ENSMUSG00000097145	9230114K14Rik	lincRNA	1.06933	0.886628	1	4.24528
ENSMUSG00000097403	9230116N13Rik	lincRNA	1.36096	0.854304	1	0.338581
ENSMUSG00000089874	9230117E06Rik	antisense	0.0934364	0.521785	1	0.119567
ENSMUSG00000091050	9330020H09Rik	antisense	1.09339	0.968404	1	0.38875
ENSMUSG00000049571	9330101J02Rik	protein_coding	0.182056	0.243011	0.887253	0.402061
ENSMUSG00000097842	9330104G04Rik	lincRNA	0.474584	0.719679	1	0.243954
ENSMUSG00000097098	9330111N05Rik	lincRNA	0.0442972	0.00662783	0.180284	0.589364
ENSMUSG00000043498	9330132A10Rik	pseudogene	0.0219837	0.0580604	0.529242	0.217418
ENSMUSG00000097781	9330136K24Rik	lincRNA	0.242702	0.0682282	0.562568	1.11564
ENSMUSG00000097061	9330151L19Rik	protein_coding	2.07105	0.203327	0.839604	1.22321
ENSMUSG00000056031	9330154J02Rik	processed_transcript	0.0574793	0.0525176	0.508038	0.451937
ENSMUSG00000047807	9330154K18Rik	antisense	4.15615	0.567315	1	0.148243
ENSMUSG00000073154	9330158H04Rik	processed_transcript	0.125801	0.0600154	0.534695	0.874474
ENSMUSG00000004360	9330159F19Rik	protein_coding	0.384178	0.398166	1	0.707568
ENSMUSG00000097177	9330159M07Rik	lincRNA	0.470883	0.141225	0.74038	2.57786
ENSMUSG00000097198	9330159N05Rik	protein_coding	0.319163	0.261927	0.904881	0.472577
ENSMUSG00000072809	9330160F10Rik	antisense	0.101019	0.0272102	0.382266	0.486969
ENSMUSG00000055271	9330161L09Rik	protein_coding	1.54019	0.724683	1	0.289651
ENSMUSG00000086448	9330162012Rik	processed_transcript	1.24355	0.597651	1	3.45838
ENSMUSG00000039133	9330171B17Rik	protein_coding	0.299706	0.508777	1	0.298308
ENSMUSG00000097194	9330175E14Rik	lincRNA	0.472986	0.419884	1	0.645863
ENSMUSG00000097166	9330179D12Rik	lincRNA	0.0833428	0.496677	1	0.12488
ENSMUSG00000056004	9330182L06Rik	protein_coding	0.554369	0.221572	0.860295	1.73419
ENSMUSG00000094112	9330182O14Rik	protein_coding	0.057599	0.11505	0.690688	0.290874
ENSMUSG00000097648	9330185C12Rik	lincRNA	0.519632	0.823269	1	0.200797
ENSMUSG00000086405	9330198N18Rik	lincRNA	0.0510728	0.0116579	0.244918	0.479293
ENSMUSG00000062704	9430002A10Rik	lincRNA	1.11631	1	1	0.126919
ENSMUSG00000028593	9430007A20Rik	protein_coding	0.0385631	0.206296	0.843083	0.162474
ENSMUSG00000085385	9430008C03Rik	processed_transcript	0.697884	0.408261	1	2.92105
ENSMUSG00000059939	9430015G10Rik	protein_coding	0.76201	0.60696	1	2.1514
ENSMUSG00000025971	9430016H08Rik	protein_coding	0.900875	0.572178	1	15.802
ENSMUSG00000033960	9430020K01Rik	protein_coding	0.898736	0.552559	1	13.7808
ENSMUSG00000054457	9430021M05Rik	processed_transcript	1	1	1	0.0932079
ENSMUSG00000085463	9430024E24Rik	lincRNA	0.497303	0.810872	1	0.150834
ENSMUSG00000055216	9430025C20Rik	pseudogene	0.0339314	0.0013715	0.0686215	0.655966
ENSMUSG00000097073	9430037G07Rik	lincRNA	0.754335	0.679543	1	1.25458
ENSMUSG00000040139	9430038I01Rik	protein_coding	1.07669	0.797469	1	5.89285
ENSMUSG00000086155	9430041J12Rik	processed_transcript	0.0144649	0.0538981	0.513129	0.285825
ENSMUSG00000047116	9430041J12Rik	pseudogene	1	1	1	0.0932079
ENSMUSG00000097360	9430065F17Rik	lincRNA	0.114244	0.299069	0.934287	0.232075
ENSMUSG00000094447	9430069I07Rik	protein_coding	0.339992	0.6002	1	0.19913
ENSMUSG00000085479	9430073C21Rik	antisense	0.0317179	0.189289	0.81638	0.181326
ENSMUSG00000084808	9430091E24Rik	processed_transcript	1.64461	0.532436	1	0.787718
ENSMUSG00000085369	9430093N23Rik	lincRNA	0.0833488	0.497786	1	0.12488
ENSMUSG00000075405	9430097D07Rik	protein_coding	0.0256041	0.208979	0.845552	0.204023
ENSMUSG00000023263	9530002B09Rik	protein_coding	0.94041	1	1	0.110997
ENSMUSG00000020177	9530003J23Rik	protein_coding	0.00775038	0.00946672	0.219474	0.457002
ENSMUSG00000085447	9530026F06Rik	lincRNA	0.0846792	0.285147	0.927005	0.236937
ENSMUSG00000097462	9530026P05Rik	lincRNA	0.554023	0.198713	0.831624	2.03916
ENSMUSG00000097197	9530027J09Rik	lincRNA	0.110092	0.0310844	0.404953	0.587941
ENSMUSG00000086554	9530034E10Rik	antisense	0.057218	0.0204482	0.332934	0.408622
ENSMUSG00000087670	9530036M11Rik	antisense	0.157383	0.164898	0.781957	0.38971
ENSMUSG00000097726	9530036O11Rik	lincRNA	0.0216825	0.00364441	0.124989	0.586901
ENSMUSG00000086047	9530046B11Rik	processed_transcript	2.51158	0.534682	1	0.319974
ENSMUSG00000085982	9530051G07Rik	processed_transcript	0.274113	0.654367	1	0.141788
ENSMUSG00000097858	9530052C20Rik	lincRNA	0.397368	0.474436	1	0.331673
ENSMUSG00000096938	9530052E02Rik	lincRNA	0.612745	1	1	0.117946
ENSMUSG00000078776	9530053A07Rik	protein_coding	0.0134869	2.64648e-05	0.00461206	0.793436
ENSMUSG00000045345	9530056K15Rik	pseudogene	0.13869	0.0470017	0.484218	0.834672
ENSMUSG00000097736	9530059O14Rik	lincRNA	0.177166	0.125753	0.710479	0.716444
ENSMUSG00000036275	9530068E07Rik	protein_coding	0.933375	0.586166	1	88.9593
ENSMUSG00000036411	9530077C05Rik	protein_coding	0.18565	0.17841	0.802804	0.465763
ENSMUSG00000044125	9530080O11Rik	processed_transcript	2.61579	0.213575	0.850704	1.10747
ENSMUSG00000097006	9530082P21Rik	lincRNA	0.805976	0.530457	1	3.21566
ENSMUSG00000098109	9530085P06Rik	lincRNA	0.0188682	0.171917	0.789507	0.23792
ENSMUSG00000097825	9630001P10Rik	lincRNA	0.35768	0.613195	1	0.27518
ENSMUSG00000059027	9630013D21Rik	processed_transcript	0.919066	0.743901	1	11.4773
ENSMUSG00000086359	9630013K17Rik	antisense	1.20836	1	1	0.164593
ENSMUSG00000051295	9630028B13Rik	antisense	0.00596383	0.00011324	0.012973	0.571771
ENSMUSG00000085631	9630028H03Rik	antisense	0.316114	0.188043	0.814206	0.650698
ENSMUSG00000038028	9630033F20Rik	protein_coding	1.02923	0.891921	1	10.7166
ENSMUSG00000057710	9630041A04Rik	protein_coding	0.0147954	0.0824346	0.609779	0.27841
ENSMUSG00000073386	9830107B12Rik	protein_coding	0.041874	0.0181317	0.311366	0.800296
ENSMUSG00000087528	9830144P21Rik	processed_transcript	0.454128	0.0541971	0.514072	2.74278
ENSMUSG00000074158	9830147E19Rik	protein_coding	0.890299	0.554651	1	11.4914
ENSMUSG00000096052	9930004E17Rik	antisense	0.0408459	0.331902	0.961467	0.156808
ENSMUSG00000044551	9930012K11Rik	protein_coding	0.38762	0.520028	1	0.376268
ENSMUSG00000097493	9930014A18Rik	lincRNA	0.347013	0.181753	0.808221	0.851043
ENSMUSG00000046138	9930021J03Rik	protein_coding	0.96844	0.848178	1	39.8262
ENSMUSG00000045065	9930022D16Rik	protein_coding	0.0235504	0.141527	0.74038	0.213238
ENSMUSG00000042976	9930038B18Rik	lincRNA	0.153794	0.2185	0.857352	0.448545
ENSMUSG00000044730	9930104L06Rik	processed_transcript	0.849809	0.69263	1	2.58094
ENSMUSG00000069893	9930111J21Rik1	protein_coding	0.888184	0.773914	1	2.62653
ENSMUSG00000069892	9930111J21Rik2	protein_coding	1.20132	0.377855	0.997504	10.7281
ENSMUSG00000027596	a	protein_coding	0.199971	0.479008	1	0.214436
ENSMUSG00000069136	A130006I12Rik	pseudogene	7.33943	0.0587244	0.531523	0.978651
ENSMUSG00000079144	A130010J15Rik	protein_coding	0.623523	0.0317069	0.410398	13.3524
ENSMUSG00000097944	A130014A01Rik	lincRNA	2.24643	0.105845	0.672416	1.26762
ENSMUSG00000050066	A130023I24Rik	sense_intronic	0.101964	0.475322	1	0.117824
ENSMUSG00000087061	A130030D18Rik	lincRNA	0.448246	0.683569	1	0.273666
ENSMUSG00000097643	A130051J06Rik	protein_coding	0.278685	0.304182	0.940188	0.587973
ENSMUSG00000097298	A130057D12Rik	protein_coding	0.667221	0.899822	1	0.138238
ENSMUSG00000022347	A1bg	protein_coding	0.738244	0.918759	1	0.192736
ENSMUSG00000052595	A1cf	protein_coding	1.07171	0.599293	1	274.699
ENSMUSG00000087306	A230004M16Rik	processed_transcript	0.0476106	0.0784897	0.597579	0.330873
ENSMUSG00000087612	A230005M16Rik	antisense	0.460771	0.525796	1	0.636209
ENSMUSG00000068151	A230006K03Rik	lincRNA	0.0397355	0.0199877	0.329877	0.36471
ENSMUSG00000089633	A230009B12Rik	antisense	0.170262	0.320751	0.955153	0.162225
ENSMUSG00000097845	A230020J21Rik	protein_coding	0.152865	0.531736	1	0.154934
ENSMUSG00000096960	A230028O05Rik	lincRNA	0.107091	0.0323159	0.413274	0.585184
ENSMUSG00000034560	A230046K03Rik	protein_coding	1.11873	0.396303	0.999806	89.4073
ENSMUSG00000038884	A230050P20Rik	protein_coding	0.927009	0.753422	1	8.20866
ENSMUSG00000020887	A230052G05Rik	protein_coding	1	1	1	0.0932079
ENSMUSG00000087178	A230056P14Rik	processed_transcript	1.13356	0.872655	1	0.780593
ENSMUSG00000087627	A230059L01Rik	processed_transcript	0.511276	0.892884	1	0.133563
ENSMUSG00000097692	A230060F14Rik	antisense	0.13054	0.420439	1	0.162012
ENSMUSG00000087075	A230065H16Rik	protein_coding	0.10768	0.581406	1	0.116961
ENSMUSG00000092071	A230065N10Rik	protein_coding	1	1	1	0.0932079
ENSMUSG00000086877	A230072C01Rik	processed_transcript	1.10837	0.859053	1	1.7834
ENSMUSG00000084771	A230072E10Rik	antisense	3.29153	0.202938	0.83898	0.638692
ENSMUSG00000074473	A230072I06Rik	protein_coding	0.0276032	0.142522	0.742073	0.193263
ENSMUSG00000055818	A230083G16Rik	protein_coding	0.176971	0.187815	0.813796	0.549499
ENSMUSG00000085482	A230083N12Rik	antisense	0.243692	0.356154	0.975309	0.277973
ENSMUSG00000097381	A230087F16Rik	lincRNA	0.888468	0.960898	1	0.412449
ENSMUSG00000087026	A230103J11Rik	processed_transcript	0.345903	0.0527763	0.508273	1.4555
ENSMUSG00000097292	A230107N01Rik	antisense	2.06701	0.666757	1	0.254891
ENSMUSG00000087125	A230108P19Rik	antisense	0.0147598	0.0321355	0.412446	0.282681
ENSMUSG00000030111	A2m	protein_coding	0.173632	0.038046	0.442396	1.15793
ENSMUSG00000052479	A330008L17Rik	protein_coding	0.106962	0.0295883	0.394972	0.664535
ENSMUSG00000097915	A330009N23Rik	lincRNA	6.86008	0.0652687	0.552836	0.466713
ENSMUSG00000073388	A330017A19Rik	protein_coding	0.321751	0.324907	0.955153	0.434652
ENSMUSG00000040473	A330021E22Rik	protein_coding	0.178302	0.139042	0.7374	0.629926
ENSMUSG00000096929	A330023F24Rik	lincRNA	1.82149	0.0247327	0.365013	5.89036
ENSMUSG00000097591	A330032B11Rik	lincRNA	0.226789	0.360728	0.980306	0.450063
ENSMUSG00000097622	A330033J07Rik	lincRNA	0.121515	0.262158	0.905417	0.279276
ENSMUSG00000085615	A330035P11Rik	processed_transcript	1.07963	0.894519	1	1.1928
ENSMUSG00000086213	A330040F15Rik	processed_transcript	2.27416	0.268747	0.910315	0.661767
ENSMUSG00000087466	A330041J22Rik	antisense	0.172048	0.0649661	0.551881	0.597575
ENSMUSG00000086044	A330043C09Rik	lincRNA	0.141978	0.335347	0.964448	0.177653
ENSMUSG00000093385	A330044P14Rik	lincRNA	0.0816913	0.0368492	0.436864	0.38218
ENSMUSG00000097326	A330048O09Rik	lincRNA	0.0297206	0.239275	0.882637	0.188205
ENSMUSG00000091636	A330050F15Rik	protein_coding	0.0200675	0.130002	0.719581	0.228906
ENSMUSG00000097868	A330069E16Rik	lincRNA	2.2484	0.36937	0.994161	0.91554
ENSMUSG00000052014	A330070K13Rik	protein_coding	0.0191045	0.087302	0.622786	0.238591
ENSMUSG00000097960	A330074K22Rik	lincRNA	0.992742	1	1	0.186259
ENSMUSG00000097225	A330076H08Rik	lincRNA	0.0193843	7.0831e-06	0.0018674	1.03951
ENSMUSG00000098284	A330093E20Rik	antisense	0.391775	0.207112	0.844678	0.979092
ENSMUSG00000097666	A330094K24Rik	lincRNA	0.0448506	0.147923	0.752476	0.15269
ENSMUSG00000086363	A330102I10Rik	lincRNA	0.00928559	0.00424203	0.137159	0.396478
ENSMUSG00000028794	A3galt2	protein_coding	0.254349	0.495644	1	0.283443
ENSMUSG00000047613	A430005L14Rik	protein_coding	1.63456	0.0207635	0.33515	10.8847
ENSMUSG00000097603	A430010J10Rik	lincRNA	0.109876	0.129304	0.71882	0.442188
ENSMUSG00000085315	A430018G15Rik	processed_transcript	1.62575	0.578109	1	0.759703
ENSMUSG00000056014	A430033K04Rik	protein_coding	1.29758	0.23977	0.882637	9.01033
ENSMUSG00000087305	A430035B10Rik	processed_transcript	1.11512	0.801768	1	3.08153
ENSMUSG00000097353	A430046D13Rik	lincRNA	0.568659	0.166425	0.784575	2.52512
ENSMUSG00000086650	A430048G15Rik	lincRNA	0.0233317	0.0699888	0.569798	0.209562
ENSMUSG00000090564	A430057M04Rik	processed_transcript	0.13674	0.134428	0.729125	0.539957
ENSMUSG00000043522	A430060F13Rik	pseudogene	0.0680016	0.439395	1	0.132799
ENSMUSG00000090030	A430072P03Rik	processed_transcript	0.152147	0.714	1	0.109042
ENSMUSG00000074497	A430078G23Rik	protein_coding	0.582285	0.587786	1	0.776192
ENSMUSG00000085589	A430078I02Rik	processed_transcript	0.390671	0.628939	1	0.246897
ENSMUSG00000067577	A430093F15Rik	protein_coding	0.032282	0.0122768	0.252586	0.428159
ENSMUSG00000084796	A430104N18Rik	lincRNA	0.0354146	0.276728	0.918257	0.172381
ENSMUSG00000045838	A430105I19Rik	protein_coding	1.06695	0.912105	1	1.86962
ENSMUSG00000097784	A430105J06Rik	lincRNA	0.0823534	0.0241191	0.362684	0.657316
ENSMUSG00000098206	A430106G13Rik	lincRNA	0.00707756	0.00598895	0.169829	0.49387
ENSMUSG00000086851	A430108G06Rik	processed_transcript	0.0496922	0.0933453	0.643014	0.31881
ENSMUSG00000054135	A430110L20Rik	lincRNA	1.24173	0.867731	1	0.46406
ENSMUSG00000047878	A4galt	protein_coding	0.338986	0.367833	0.992396	0.496874
ENSMUSG00000037953	A4gnt	protein_coding	0.545391	0.585497	1	1.09118
ENSMUSG00000051986	A530006G24Rik	lincRNA	0.0631777	0.142724	0.742672	0.272544
ENSMUSG00000085797	A530010F05Rik	antisense	0.0297207	0.239466	0.882637	0.188205
ENSMUSG00000006462	A530013C23Rik	lincRNA	1.00581	1	1	0.542115
ENSMUSG00000043122	A530016L24Rik	protein_coding	0.130409	0.201467	0.837186	0.259889
ENSMUSG00000072847	A530017D24Rik	lincRNA	1.26192	0.458841	1	4.70194
ENSMUSG00000097124	A530020G20Rik	lincRNA	0.172069	0.00246983	0.0994826	1.24699
ENSMUSG00000053528	A530021J07Rik	protein_coding	0.756594	0.950638	1	0.202257
ENSMUSG00000089844	A530032D15Rik	protein_coding	0.2067	0.0123571	0.253477	1.52858
ENSMUSG00000072109	A530040E14Rik	antisense	0.0619659	0.00111113	0.0600506	1.31445
ENSMUSG00000046764	A530053G22Rik	protein_coding	5.29022	0.450196	1	0.161751
ENSMUSG00000021510	A530054K11Rik	protein_coding	0.849272	0.396092	0.99966	14.0788
ENSMUSG00000087694	A530058N18Rik	processed_transcript	0.00892563	0.00223966	0.093801	0.409857
ENSMUSG00000092201	A530058N18Rik	processed_transcript	3.10492	1	1	0.0997278
ENSMUSG00000043939	A530064D06Rik	protein_coding	0.0773791	0.003138	0.113609	0.907203
ENSMUSG00000085112	A530072M11Rik	processed_transcript	0.438944	0.253827	0.898776	0.673248
ENSMUSG00000086124	A530076I17Rik	lincRNA	0.0408457	0.332217	0.961467	0.156808
ENSMUSG00000097322	A530083I20Rik	lincRNA	0.56205	0.329868	0.961094	1.03556
ENSMUSG00000090863	A530084C06Rik	protein_coding	0.459158	0.167729	0.785467	1.39312
ENSMUSG00000051805	A530095I07Rik	antisense	2.78645	0.747874	1	0.12795
ENSMUSG00000047462	A530099J19Rik	protein_coding	0.252857	0.0756138	0.588651	0.69327
ENSMUSG00000052760	A630001G21Rik	protein_coding	0.114592	0.0015405	0.0742761	1.07784
ENSMUSG00000035173	A630007B06Rik	protein_coding	1.10912	0.492678	1	33.2763
ENSMUSG00000075395	A630010A05Rik	protein_coding	0.0255489	0.00183911	0.0835787	0.505312
ENSMUSG00000055110	A630012P03Rik	antisense	0.306224	0.469473	1	0.34352
ENSMUSG00000086395	A630014C17Rik	antisense	0.260063	1	1	0.101124
ENSMUSG00000095493	A630023A22Rik	protein_coding	0.0496979	0.354181	0.973813	0.148635
ENSMUSG00000048215	A630023P12Rik	lincRNA	0.182661	0.333689	0.963355	0.272331
ENSMUSG00000087470	A630031M04Rik	lincRNA	0.249093	0.441451	1	0.334073
ENSMUSG00000054293	A630033H20Rik	protein_coding	1.45366	0.586519	1	0.879389
ENSMUSG00000085387	A630050E04Rik	lincRNA	1	1	1	0.0932079
ENSMUSG00000086725	A630052C17Rik	processed_transcript	0.177948	0.0186758	0.316873	1.07892
ENSMUSG00000097160	A630072L19Rik	lincRNA	0.186353	0.355447	0.974693	0.201356
ENSMUSG00000067541	A630073D07Rik	protein_coding	0.0158195	0.0620209	0.540472	0.270608
ENSMUSG00000097065	A630075F10Rik	lincRNA	0.0139178	0.0487098	0.492785	0.293862
ENSMUSG00000094613	A630076J17Rik	protein_coding	0.149662	0.301575	0.937502	0.242616
ENSMUSG00000086864	A630077J23Rik	antisense	0.181169	0.546271	1	0.187508
ENSMUSG00000094840	A630081J09Rik	protein_coding	0.026622	0.0283771	0.387739	0.434059
ENSMUSG00000055446	A630091E08Rik	protein_coding	0.118244	0.332	0.961467	0.192253
ENSMUSG00000070313	A630095E13Rik	protein_coding	0.0918493	0.160478	0.774234	0.324254
ENSMUSG00000096094	A630095N17Rik	protein_coding	0.561867	0.863756	1	0.145006
ENSMUSG00000084846	A730011C13Rik	processed_transcript	0.138475	0.379787	0.997504	0.218875
ENSMUSG00000047384	A730013G03Rik	protein_coding	0.0574259	0.39259	0.997504	0.140717
ENSMUSG00000090551	A730015C16Rik	protein_coding	1.86152	0.450331	1	0.730627
ENSMUSG00000050875	A730017C20Rik	protein_coding	0.0989796	0.156755	0.768847	0.411808
ENSMUSG00000085566	A730017L22Rik	processed_transcript	0.86666	0.474803	1	17.7605
ENSMUSG00000047828	A730018C14Rik	protein_coding	0.0427246	0.242477	0.886247	0.15753
ENSMUSG00000097924	A730020E08Rik	lincRNA	0.00591974	0.000807038	0.0479651	0.571439
ENSMUSG00000044522	A730020M07Rik	protein_coding	0.664311	0.870654	1	0.207945
ENSMUSG00000085649	A730032A03Rik	antisense	0.0318477	0.169472	0.787332	0.178523
ENSMUSG00000045238	A730035I17Rik	pseudogene	1	1	1	0.0932079
ENSMUSG00000056738	A730036I17Rik	lincRNA	0.765754	0.848351	1	0.527312
ENSMUSG00000053979	A730045E13Rik	protein_coding	1	1	1	0.0932079
ENSMUSG00000085139	A730046J19Rik	lincRNA	0.711804	1	1	0.147681
ENSMUSG00000048636	A730049H05Rik	protein_coding	0.0602923	0.0423487	0.465447	0.367441
ENSMUSG00000097756	A730056A06Rik	lincRNA	0.260101	1	1	0.101124
ENSMUSG00000092375	A730060N03Rik	processed_transcript	0.0143575	0.0291257	0.392371	0.285297
ENSMUSG00000053588	A730061H03Rik	protein_coding	0.395244	0.664359	1	0.139443
ENSMUSG00000096923	A730071L15Rik	protein_coding	0.504707	0.58244	1	0.416635
ENSMUSG00000086693	A730081D07Rik	processed_transcript	0.421042	0.456303	1	0.405521
ENSMUSG00000093598	A730085K08Rik	processed_transcript	0.551174	0.176255	0.797997	1.77525
ENSMUSG00000086552	A730090H04Rik	antisense	0.0679961	0.437868	1	0.132799
ENSMUSG00000090120	A730090N16Rik	antisense	0.0769986	0.128818	0.718676	0.365404
ENSMUSG00000053181	A830005F24Rik	protein_coding	0.612795	1	1	0.117946
ENSMUSG00000097182	A830009L08Rik	lincRNA	0.00738894	0.00203993	0.088692	0.475513
ENSMUSG00000044060	A830010M20Rik	protein_coding	0.851113	0.593819	1	4.83821
ENSMUSG00000089957	A830011K09Rik	antisense	0.067947	0.0347738	0.425093	0.86307
ENSMUSG00000085996	A830012C17Rik	processed_transcript	0.0297207	0.239419	0.882637	0.188205
ENSMUSG00000057715	A830018L16Rik	protein_coding	0.0424176	0.00137943	0.0688508	1.05738
ENSMUSG00000094707	A830019P07Rik	lincRNA	0.00764779	0.00220428	0.0929626	0.461766
ENSMUSG00000055010	A830031A19Rik	protein_coding	0.0496987	0.354559	0.973813	0.148635
ENSMUSG00000059706	A830035A12Rik	processed_transcript	3.27256	1	1	0.100238
ENSMUSG00000084890	A830036E02Rik	antisense	0.0758317	0.0491977	0.494402	0.36182
ENSMUSG00000071567	A830039N20Rik	lincRNA	0.195009	0.317393	0.955153	0.318513
ENSMUSG00000097413	A830052D11Rik	lincRNA	0.480011	0.303304	0.938764	0.963587
ENSMUSG00000091890	A830073O21Rik	protein_coding	0.0720285	0.241298	0.885239	0.260677
ENSMUSG00000044150	A830080D01Rik	protein_coding	0.793002	0.432728	1	5.72132
ENSMUSG00000087143	A830082K12Rik	antisense	0.777525	0.768237	1	1.25689
ENSMUSG00000074664	A830092H15Rik	protein_coding	0.021911	0.110114	0.681856	0.219859
ENSMUSG00000098008	A930001A20Rik	lincRNA	0.280522	0.49613	1	0.302704
ENSMUSG00000087132	A930001C03Rik	processed_transcript	0.528985	0.47933	1	0.647391
ENSMUSG00000045506	A930002H24Rik	protein_coding	0.035415	0.277072	0.918257	0.172381
ENSMUSG00000050179	A930002I21Rik	lincRNA	0.0329239	0.00773751	0.197045	0.416943
ENSMUSG00000075330	A930003A15Rik	protein_coding	0.0331466	0.171167	0.789507	0.176046
ENSMUSG00000054057	A930004D18Rik	protein_coding	0.707407	0.390781	0.997504	2.54061
ENSMUSG00000054426	A930005H10Rik	processed_transcript	1.44504	0.450644	1	1.64313
ENSMUSG00000087278	A930006I01Rik	lincRNA	0.0795873	0.192141	0.821709	0.241025
ENSMUSG00000084866	A930006K02Rik	processed_transcript	0.0320281	0.287115	0.927542	0.17545
ENSMUSG00000097855	A930007I19Rik	lincRNA	0.043605	0.0235451	0.358387	0.557695
ENSMUSG00000092210	A930009A15Rik	protein_coding	3.10494	1	1	0.0997278
ENSMUSG00000089809	A930011G23Rik	protein_coding	0.0348462	1.34965e-07	7.96096e-05	1.41275
ENSMUSG00000097545	A930011O12Rik	lincRNA	0.0726064	0.0973122	0.654935	0.381311
ENSMUSG00000097610	A930012L18Rik	lincRNA	0.0979171	0.276409	0.918257	0.192149
ENSMUSG00000054181	A930012O16Rik	processed_transcript	0.533717	0.715918	1	0.277954
ENSMUSG00000092368	A930015D03Rik	antisense	1.19414	0.96038	1	0.23009
ENSMUSG00000040705	A930016O22Rik	protein_coding	1.11635	1	1	0.126919
ENSMUSG00000025727	A930017K11Rik	protein_coding	0.0182436	0.167061	0.784611	0.241623
ENSMUSG00000060530	A930017M01Rik	pseudogene	0.00881728	0.0206814	0.33448	0.41024
ENSMUSG00000091089	A930018M24Rik	protein_coding	1.92304	0.803489	1	0.218874
ENSMUSG00000032671	A930018P22Rik	protein_coding	3.86452	0.65518	1	0.145437
ENSMUSG00000085958	A930019D19Rik	antisense	0.525962	0.790466	1	0.226373
ENSMUSG00000056735	A930024E05Rik	processed_transcript	0.612129	0.817767	1	0.248153
ENSMUSG00000097566	A930024N18Rik	lincRNA	0.350663	0.371213	0.996687	0.644423
ENSMUSG00000096988	A930029G22Rik	lincRNA	1.07773	1	1	0.210019
ENSMUSG00000086262	A930031H19Rik	lincRNA	1	1	1	0.0932079
ENSMUSG00000090622	A930033H14Rik	protein_coding	2.54737	0.00936444	0.217926	3.23802
ENSMUSG00000052241	A930035D04Rik	pseudogene	0.0376722	0.21466	0.851155	0.163679
ENSMUSG00000097310	A930038B10Rik	lincRNA	0.995858	1	1	2.49352
ENSMUSG00000085900	A930041C12Rik	antisense	0.00977545	0.00425876	0.137484	0.380622
ENSMUSG00000045339	A930104D05Rik	lincRNA	0.0402743	0.0259592	0.373827	0.363143
ENSMUSG00000074357	AA386476	protein_coding	6.70793	0.256627	0.899302	0.308263
ENSMUSG00000085946	AA387200	antisense	0.0467347	0.254414	0.898776	0.150934
ENSMUSG00000084381	AA413626	pseudogene	1.53334	1	1	0.137094
ENSMUSG00000083307	AA414768	pseudogene	2.75086	0.637173	1	0.162626
ENSMUSG00000087385	AA415398	protein_coding	0.851153	0.616852	1	4.06888
ENSMUSG00000093483	AA465934	processed_transcript	0.207105	0.229916	0.870625	0.397655
ENSMUSG00000033213	AA467197	protein_coding	0.0574264	0.392787	0.997504	0.140717
ENSMUSG00000096687	AA474331	protein_coding	1.25379	0.470458	1	4.12477
ENSMUSG00000073867	AA474408	protein_coding	0.56151	0.344688	0.973813	1.08173
ENSMUSG00000097345	AA543186	lincRNA	0.957807	1	1	0.357048
ENSMUSG00000092125	AA543401	pseudogene	0.0108813	0.0319191	0.411291	0.349194
ENSMUSG00000081478	AA623943	pseudogene	0.0504076	0.255006	0.898932	0.145241
ENSMUSG00000086669	AA645442	antisense	1	1	1	0.0932079
ENSMUSG00000084895	AA672651	antisense	0.0222972	0.0640806	0.549216	0.218084
ENSMUSG00000073497	AA792892	protein_coding	0.576478	0.67476	1	0.413926
ENSMUSG00000042510	AA986860	protein_coding	1.48039	0.641309	1	0.776227
ENSMUSG00000058093	AA987161	protein_coding	0.73413	0.100501	0.663791	20.8776
ENSMUSG00000036678	Aaas	protein_coding	0.721223	0.418515	1	2.63072
ENSMUSG00000029482	Aacs	protein_coding	0.734837	0.0420137	0.464295	95.5462
ENSMUSG00000027761	Aadac	protein_coding	0.973882	0.825564	1	374.484
ENSMUSG00000091376	Aadacl2	protein_coding	0.260048	1	1	0.101124
ENSMUSG00000078507	Aadacl3	protein_coding	0.180579	0.150116	0.757905	0.532682
ENSMUSG00000057228	Aadat	protein_coding	1.27045	0.0782886	0.597039	84.9723
ENSMUSG00000021482	Aaed1	protein_coding	1.03925	0.790227	1	49.2144
ENSMUSG00000037257	Aagab	protein_coding	1.02277	0.893277	1	32.2778
ENSMUSG00000057230	Aak1	protein_coding	0.769443	0.269164	0.910956	8.19565
ENSMUSG00000035642	Aamdc	protein_coding	1.25986	0.283108	0.925378	10.0933
ENSMUSG00000006299	Aamp	protein_coding	1.34778	0.0411224	0.458872	46.9823
ENSMUSG00000020804	Aanat	protein_coding	1	1	1	0.0932079
ENSMUSG00000027628	Aar2	protein_coding	1.13208	0.585368	1	9.7626
ENSMUSG00000068522	Aard	protein_coding	1.52348	0.652544	1	0.56738
ENSMUSG00000031960	Aars	protein_coding	1.24396	0.132208	0.724683	257.241
ENSMUSG00000023938	Aars2	protein_coding	1.12972	0.572305	1	9.77722
ENSMUSG00000075528	Aarsd1	protein_coding	0.815742	0.953777	1	0.225313
ENSMUSG00000055923	Aasdh	protein_coding	1.77111	0.163234	0.778557	4.64669
ENSMUSG00000025894	Aasdhppt	protein_coding	0.895267	0.450137	1	33.7485
ENSMUSG00000029695	Aass	protein_coding	1.1767	0.186802	0.811278	424.164
ENSMUSG00000018697	Aatf	protein_coding	1.12978	0.473809	1	19.7751
ENSMUSG00000025375	Aatk	protein_coding	2.71903	0.00918339	0.215579	4.06085
ENSMUSG00000046109	AB041806	protein_coding	1	1	1	0.0932079
ENSMUSG00000057191	AB124611	protein_coding	1.05717	0.919575	1	1.6843
ENSMUSG00000057880	Abat	protein_coding	1.06057	0.624064	1	338.478
ENSMUSG00000015243	Abca1	protein_coding	1.61514	5.19062e-05	0.0073718	650.836
ENSMUSG00000050296	Abca12	protein_coding	0.121867	8.7826e-07	0.00035939	2.93475
ENSMUSG00000004668	Abca13	protein_coding	0.0451978	1.53343e-11	1.97084e-08	3.49371
ENSMUSG00000062017	Abca14	protein_coding	0.202316	0.00102031	0.0568284	1.81854
ENSMUSG00000054746	Abca15	protein_coding	0.149958	0.0595448	0.53374	1.30587
ENSMUSG00000051900	Abca16	protein_coding	0.118333	0.0824104	0.609779	0.719297
ENSMUSG00000035435	Abca17	protein_coding	0.0992657	0.010511	0.2324	0.794885
ENSMUSG00000026944	Abca2	protein_coding	0.885716	0.417371	1	38.8363
ENSMUSG00000024130	Abca3	protein_coding	1.14836	0.297617	0.934287	58.6306
ENSMUSG00000028125	Abca4	protein_coding	0.0880498	0.00183545	0.083505	1.38207
ENSMUSG00000018800	Abca5	protein_coding	1.11624	0.51231	1	20.5462
ENSMUSG00000044749	Abca6	protein_coding	1.20046	0.16284	0.77824	748.328
ENSMUSG00000035722	Abca7	protein_coding	1.27215	0.557532	1	3.73605
ENSMUSG00000041828	Abca8a	protein_coding	0.95186	0.701001	1	268.961
ENSMUSG00000020620	Abca8b	protein_coding	0.813049	0.109361	0.679939	128.147
ENSMUSG00000041797	Abca9	protein_coding	1.47626	0.0835851	0.613763	9.29184
ENSMUSG00000031974	Abcb10	protein_coding	1.30134	0.0786146	0.598198	36.0598
ENSMUSG00000027048	Abcb11	protein_coding	0.807906	0.0739217	0.582354	1295.18
ENSMUSG00000040584	Abcb1a	protein_coding	1.81143	0.0325907	0.414606	11.3569
ENSMUSG00000028970	Abcb1b	protein_coding	0.916897	0.825851	1	3.53672
ENSMUSG00000042476	Abcb4	protein_coding	1.17298	0.197279	0.828519	592.416
ENSMUSG00000072791	Abcb5	protein_coding	0.108872	0.00759562	0.194795	0.973703
ENSMUSG00000026198	Abcb6	protein_coding	0.899519	0.815108	1	3.4238
ENSMUSG00000031333	Abcb7	protein_coding	1.16604	0.212129	0.848924	162.051
ENSMUSG00000028973	Abcb8	protein_coding	0.779368	0.324399	0.955153	7.78765
ENSMUSG00000029408	Abcb9	protein_coding	1.02467	1	1	1.05651
ENSMUSG00000023088	Abcc1	protein_coding	0.605924	0.26364	0.90758	3.47547
ENSMUSG00000032842	Abcc10	protein_coding	0.985966	1	1	1.15489
ENSMUSG00000036872	Abcc12	protein_coding	0.104288	0.00358704	0.124101	0.899429
ENSMUSG00000025194	Abcc2	protein_coding	1.21462	0.100231	0.662966	1063.73
ENSMUSG00000020865	Abcc3	protein_coding	1.07403	0.602201	1	289.126
ENSMUSG00000032849	Abcc4	protein_coding	1.21105	0.57462	1	3.83132
ENSMUSG00000022822	Abcc5	protein_coding	1.01202	0.975073	1	4.32719
ENSMUSG00000030834	Abcc6	protein_coding	1.25333	0.104498	0.671443	60.0454
ENSMUSG00000040136	Abcc8	protein_coding	0.0126334	0.0120094	0.249078	0.315934
ENSMUSG00000030249	Abcc9	protein_coding	1.20051	0.169674	0.787534	88.3125
ENSMUSG00000031378	Abcd1	protein_coding	1.33465	0.253051	0.898116	11.2418
ENSMUSG00000055782	Abcd2	protein_coding	0.357436	1.7806e-05	0.00358982	26.2929
ENSMUSG00000028127	Abcd3	protein_coding	1.18227	0.166563	0.784575	1623.81
ENSMUSG00000021240	Abcd4	protein_coding	2.3037	0.015196	0.284175	3.24589
ENSMUSG00000058355	Abce1	protein_coding	1.07053	0.589348	1	181.493
ENSMUSG00000038762	Abcf1	protein_coding	1.46285	0.00761057	0.194844	61.4432
ENSMUSG00000028953	Abcf2	protein_coding	1.11731	0.416328	1	58.3165
ENSMUSG00000003234	Abcf3	protein_coding	1.16838	0.323407	0.955153	33.2812
ENSMUSG00000024030	Abcg1	protein_coding	1.89475	0.0138218	0.270031	10.3414
ENSMUSG00000029802	Abcg2	protein_coding	1.76096	4.52367e-05	0.00672478	175.502
ENSMUSG00000029299	Abcg3	protein_coding	1.28647	0.366668	0.989911	5.312
ENSMUSG00000032131	Abcg4	protein_coding	0.00587928	0.00410563	0.134175	0.575027
ENSMUSG00000040505	Abcg5	protein_coding	3.7003	3.02315e-14	7.31388e-11	147.208
ENSMUSG00000024254	Abcg8	protein_coding	3.17153	1.78466e-08	1.3107e-05	121.083
ENSMUSG00000006638	Abhd1	processed_transcript	1.38959	0.518684	1	2.21927
ENSMUSG00000033157	Abhd10	protein_coding	0.944036	0.872317	1	6.31583
ENSMUSG00000040532	Abhd11	protein_coding	0.916367	0.709407	1	8.70288
ENSMUSG00000085042	Abhd11os	antisense	1.44502	0.80836	1	0.219973
ENSMUSG00000032046	Abhd12	protein_coding	1.1958	0.261445	0.904199	22.703
ENSMUSG00000090121	Abhd12b	protein_coding	0.0319672	0.000632436	0.0415509	0.964531
ENSMUSG00000040396	Abhd13	protein_coding	1.57243	0.00224678	0.093908	42.3298
ENSMUSG00000042210	Abhd14a	protein_coding	0.813883	0.597223	1	2.24299
ENSMUSG00000042073	Abhd14b	protein_coding	0.989455	0.935438	1	66.1701
ENSMUSG00000000686	Abhd15	protein_coding	1.76642	0.0031044	0.112856	27.8893
ENSMUSG00000007036	Abhd16a	protein_coding	1.06704	0.726553	1	16.1739
ENSMUSG00000055882	Abhd16b	protein_coding	0.0204882	0.107999	0.676483	0.22661
ENSMUSG00000003346	Abhd17a	protein_coding	1.12294	0.579112	1	10.1067
ENSMUSG00000047368	Abhd17b	protein_coding	0.983279	0.917797	1	34.1444
ENSMUSG00000038459	Abhd17c	protein_coding	0.818259	0.1522	0.762094	39.2156
ENSMUSG00000039202	Abhd2	protein_coding	0.984354	0.912414	1	113.559
ENSMUSG00000002475	Abhd3	protein_coding	1.27667	0.0973466	0.654935	75.7411
ENSMUSG00000040997	Abhd4	protein_coding	0.782172	0.158698	0.771787	18.2164
ENSMUSG00000032540	Abhd5	protein_coding	0.867885	0.329765	0.960868	36.2987
ENSMUSG00000025277	Abhd6	protein_coding	1.80114	0.00431063	0.138614	26.7487
ENSMUSG00000007950	Abhd8	protein_coding	1.02084	1	1	0.872745
ENSMUSG00000058835	Abi1	protein_coding	0.920526	0.540842	1	59.9003
ENSMUSG00000026782	Abi2	protein_coding	0.991869	0.978689	1	7.73603
ENSMUSG00000018381	Abi3	protein_coding	0.849933	0.712574	1	3.49706
ENSMUSG00000035258	Abi3bp	protein_coding	0.632535	0.0729985	0.579785	11.6868
ENSMUSG00000026842	Abl1	protein_coding	1.34749	0.139667	0.739185	17.452
ENSMUSG00000026596	Abl2	protein_coding	0.904574	0.595094	1	20.5083
ENSMUSG00000025085	Ablim1	protein_coding	0.780042	0.0836836	0.613997	44.634
ENSMUSG00000029095	Ablim2	protein_coding	0.512643	0.184039	0.808221	1.48026
ENSMUSG00000032735	Ablim3	protein_coding	1.28508	0.164711	0.78152	25.8044
ENSMUSG00000015787	Abo	protein_coding	0.0680031	0.439827	1	0.132799
ENSMUSG00000017631	Abr	protein_coding	0.995292	0.990764	1	4.98273
ENSMUSG00000042895	Abra	protein_coding	0.135735	0.275238	0.918257	0.234813
ENSMUSG00000078453	Abracl	protein_coding	1.12465	0.706613	1	4.39489
ENSMUSG00000036376	Abt1	protein_coding	0.802805	0.381038	0.997504	11.0724
ENSMUSG00000030083	Abtb1	protein_coding	1.22762	0.418567	1	6.23913
ENSMUSG00000032724	Abtb2	protein_coding	0.646362	0.0645919	0.551011	8.5355
ENSMUSG00000100686	AC051638.1	pseudogene	1	1	1	0.0932079
ENSMUSG00000099859	AC092404.1	pseudogene	1.12988	0.93111	1	0.35224
ENSMUSG00000100720	AC098736.2	pseudogene	1	1	1	0.0932079
ENSMUSG00000101047	AC102494.1	pseudogene	1	1	1	0.0932079
ENSMUSG00000100414	AC109204.1	pseudogene	1	1	1	0.0932079
ENSMUSG00000101577	AC115689.1	protein_coding	1	1	1	0.0932079
ENSMUSG00000101431	AC118721.1	pseudogene	1	1	1	0.0932079
ENSMUSG00000099875	AC121113.2	pseudogene	1	1	1	0.0932079
ENSMUSG00000100215	AC122223.2	pseudogene	1	1	1	0.0932079
ENSMUSG00000099647	AC127338.1	pseudogene	5.05891	1	1	0.106182
ENSMUSG00000099580	AC129174.1	pseudogene	1	1	1	0.0932079
ENSMUSG00000099345	AC132139.1	pseudogene	1	1	1	0.0932079
ENSMUSG00000102021	AC147246.1	pseudogene	1	1	1	0.0932079
ENSMUSG00000100173	AC148327.1	pseudogene	0.461472	0.0516245	0.504356	2.29626
ENSMUSG00000101635	AC152164.1	pseudogene	0.346348	0.0851689	0.618764	1.18139
ENSMUSG00000100293	AC157592.1	pseudogene	1	1	1	0.0932079
ENSMUSG00000100153	AC164158.1	pseudogene	1	1	1	0.0932079
ENSMUSG00000101571	AC165425.1	pseudogene	1	1	1	0.0932079
ENSMUSG00000101620	AC165969.1	pseudogene	1	1	1	0.0932079
ENSMUSG00000099475	AC174797.1	pseudogene	1	1	1	0.0932079
ENSMUSG00000036138	Acaa1a	protein_coding	1.74835	0.0031637	0.114338	54.2791
ENSMUSG00000010651	Acaa1b	protein_coding	1.99661	1.89745e-08	1.3691e-05	556.705
ENSMUSG00000036880	Acaa2	protein_coding	1.18227	0.205697	0.84262	882.246
ENSMUSG00000020532	Acaca	protein_coding	1.1541	0.429281	1	153.79
ENSMUSG00000042010	Acacb	protein_coding	0.846915	0.484065	1	98.6647
ENSMUSG00000029456	Acad10	protein_coding	1.22904	0.282408	0.925378	16.5379
ENSMUSG00000090150	Acad11	protein_coding	1.39921	0.00814541	0.203403	438.175
ENSMUSG00000042647	Acad12	protein_coding	1.31083	0.56996	1	2.53961
ENSMUSG00000031969	Acad8	protein_coding	1.0082	0.955182	1	48.3667
ENSMUSG00000027710	Acad9	protein_coding	1.1076	0.480064	1	34.1736
ENSMUSG00000026003	Acadl	protein_coding	1.09981	0.48546	1	181.453
ENSMUSG00000062908	Acadm	protein_coding	1.33249	0.0163332	0.295041	487.834
ENSMUSG00000029545	Acads	protein_coding	1.10771	0.473195	1	48.678
ENSMUSG00000030861	Acadsb	protein_coding	1.23108	0.0778147	0.595971	326.733
ENSMUSG00000018574	Acadvl	protein_coding	1.28495	0.0585152	0.530675	392.475
ENSMUSG00000030607	Acan	protein_coding	0.259606	0.333728	0.963399	0.503011
ENSMUSG00000001588	Acap1	protein_coding	1.05505	0.924063	1	1.60817
ENSMUSG00000049076	Acap2	protein_coding	1.00167	0.993345	1	57.4475
ENSMUSG00000029033	Acap3	protein_coding	0.785931	0.596165	1	1.75729
ENSMUSG00000032047	Acat1	protein_coding	1.31996	0.0226778	0.351296	460.998
ENSMUSG00000023832	Acat2	protein_coding	0.534	0.000182339	0.0181913	28.3171
ENSMUSG00000062480	Acat3	protein_coding	0.864449	0.292325	0.934287	87.8555
ENSMUSG00000026499	Acbd3	protein_coding	1.03456	0.816798	1	41.4581
ENSMUSG00000056938	Acbd4	protein_coding	0.965346	0.853546	1	16.6584
ENSMUSG00000026781	Acbd5	protein_coding	1.04688	0.710379	1	640.975
ENSMUSG00000033701	Acbd6	protein_coding	0.598714	0.0949832	0.646857	5.41195
ENSMUSG00000026644	Acbd7	protein_coding	0.0425401	0.244069	0.887979	0.157722
ENSMUSG00000040272	Accs	protein_coding	0.432389	0.0762168	0.591434	2.03385
ENSMUSG00000075023	Accsl	protein_coding	0.00630049	0.000255819	0.0224814	0.544078
ENSMUSG00000038000	Acd	protein_coding	0.905591	0.849737	1	1.889
ENSMUSG00000020681	Ace	protein_coding	0.375486	0.0652043	0.552819	2.09166
ENSMUSG00000015405	Ace2	protein_coding	1.37849	0.551519	1	1.14157
ENSMUSG00000101605	Ace3	protein_coding	0.0438087	0.324851	0.955153	0.156551
ENSMUSG00000045019	Acer1	protein_coding	0.0211071	0.131879	0.724041	0.221239
ENSMUSG00000038007	Acer2	protein_coding	1.29585	0.189603	0.816606	13.8332
ENSMUSG00000030760	Acer3	protein_coding	1.12291	0.484068	1	25.9153
ENSMUSG00000023328	Ache	protein_coding	0.0958631	0.108863	0.679324	0.416307
ENSMUSG00000022185	Acin1	protein_coding	0.957272	0.748175	1	49.7929
ENSMUSG00000037872	Ackr1	protein_coding	1.11792	0.972494	1	0.361251
ENSMUSG00000044534	Ackr2	protein_coding	0.480146	0.203143	0.839096	1.9353
ENSMUSG00000044337	Ackr3	protein_coding	1.31744	0.844693	1	0.372424
ENSMUSG00000079355	Ackr4	protein_coding	0.860332	0.512843	1	15.2427
ENSMUSG00000020917	Acly	protein_coding	0.856977	0.523835	1	510.193
ENSMUSG00000026348	Acmsd	protein_coding	0.479366	0.00225525	0.0939758	33.536
ENSMUSG00000042505	Acn9	protein_coding	0.788386	0.326301	0.95544	11.1852
ENSMUSG00000070985	Acnat1	protein_coding	1.04193	0.80038	1	44.4929
ENSMUSG00000060317	Acnat2	protein_coding	2.38262	0.000133219	0.0146891	14.6009
ENSMUSG00000028405	Aco1	protein_coding	1.24974	0.0711348	0.574073	220.043
ENSMUSG00000022477	Aco2	protein_coding	1.1872	0.189099	0.81638	149.394
ENSMUSG00000072949	Acot1	protein_coding	2.51342	3.26658e-05	0.00531645	22.6072
ENSMUSG00000047565	Acot10	protein_coding	1.19662	0.803018	1	1.08649
ENSMUSG00000034853	Acot11	protein_coding	3.98619	1.40926e-08	1.07334e-05	17.658
ENSMUSG00000021620	Acot12	protein_coding	1.08107	0.61426	1	158.995
ENSMUSG00000006717	Acot13	protein_coding	1.09995	0.500513	1	50.5092
ENSMUSG00000021226	Acot2	protein_coding	2.98629	9.86402e-05	0.0117978	8.89242
ENSMUSG00000021228	Acot3	protein_coding	5.6408	2.59129e-09	2.26754e-06	15.6851
ENSMUSG00000052392	Acot4	protein_coding	2.09314	0.000160668	0.0168024	17.4681
ENSMUSG00000042540	Acot5	protein_coding	0.152169	0.714898	1	0.109042
ENSMUSG00000043487	Acot6	protein_coding	0.696363	0.550026	1	1.14739
ENSMUSG00000028937	Acot7	protein_coding	1.448	0.142415	0.742073	7.82083
ENSMUSG00000017307	Acot8	protein_coding	1.89965	0.0424776	0.465623	4.10592
ENSMUSG00000025287	Acot9	protein_coding	1.14449	0.724374	1	3.39886
ENSMUSG00000020777	Acox1	protein_coding	1.46952	0.00176356	0.0808604	3339.96
ENSMUSG00000021751	Acox2	protein_coding	1.23204	0.0871504	0.622786	129.31
ENSMUSG00000029098	Acox3	protein_coding	1.05908	0.721679	1	27.2625
ENSMUSG00000027380	Acoxl	protein_coding	0.110908	0.19296	0.823757	0.381464
ENSMUSG00000044573	Acp1	protein_coding	1.06943	0.643456	1	61.1711
ENSMUSG00000002103	Acp2	protein_coding	1.02171	0.889369	1	45.8471
ENSMUSG00000001348	Acp5	protein_coding	1.25767	0.162374	0.777567	28.3745
ENSMUSG00000028093	Acp6	protein_coding	1.10052	0.619538	1	12.2047
ENSMUSG00000032561	Acpp	protein_coding	0.568721	0.0145988	0.278277	10.615
ENSMUSG00000012777	Acpt	protein_coding	0.491488	0.817966	1	0.163494
ENSMUSG00000022622	Acr	protein_coding	0.00834157	0.00515046	0.153962	0.429314
ENSMUSG00000072770	Acrbp	protein_coding	0.322938	0.466192	1	0.33226
ENSMUSG00000032110	Acrv1	protein_coding	0.17688	0.20138	0.837186	0.414575
ENSMUSG00000032281	Acsbg1	protein_coding	0.318379	0.48406	1	0.288431
ENSMUSG00000024207	Acsbg2	protein_coding	0.310671	0.667465	1	0.134942
ENSMUSG00000076435	Acsf2	protein_coding	0.940709	0.679815	1	35.0678
ENSMUSG00000015016	Acsf3	protein_coding	1.33317	0.126779	0.713974	12.4623
ENSMUSG00000018796	Acsl1	protein_coding	1.46686	0.00321304	0.115051	1330.98
ENSMUSG00000032883	Acsl3	protein_coding	0.90661	0.609433	1	84.8124
[truncated: 39,130 more rows]
