# Supplementary material for: Analysis of diet-induced differential methylation, expression, and interactions of lncRNA and protein-coding genes in mouse liver
Source: Sci Rep. 2018 Aug 1;8:11537. doi: 10.1038/s41598-018-29993-4 (PMC6070528; doi:10.1038/s41598-018-29993-4)
Supplement: Supplementary file 3 — Supplementary Dataset 2 [file 41598_2018_29993_MOESM3_ESM.xlsx]

## Sheet: Table S2
Table S2
Ensembl Gene ID	Gene Symbol	Gene Name	Gene Type	CPM	FC (H/S)	FDR	DAVID	Bingo/Cytoscape3.2	lncRNA Ensembl Gene ID	lncRNA Gene Symbol	lncRNA Gene Type	lncRNA CPM
ENSMUSG00000021252	0610007P14Rik	RIKEN cDNA 0610007P14 gene	protein_coding	28.7213	0.540405	0.0109257	x	x	NA	NA	NA	NA
ENSMUSG00000024729	1700017D01Rik	RIKEN cDNA 1700017D01 gene	protein_coding	1.20209	0.0387827	0.00429885	x	x	NA	NA	NA	NA
ENSMUSG00000066000	2610305D13Rik	RIKEN cDNA 2610305D13 gene	protein_coding	8.77737	4.72502	4.88212e-05	x	x	NA	NA	NA	NA
ENSMUSG00000021098	4930447C04RIK	RIKEN cDNA 4930447C04 gene	protein_coding	1.04319	0.0291394	0.0233698	x	x	NA	NA	NA	NA
ENSMUSG00000020014	4930485B16Rik	RIKEN cDNA 4930485B16 gene	protein_coding	5.10145	0.318652	0.0107328	x	x	NA	NA	NA	NA
ENSMUSG00000031938	4931406C07Rik	RIKEN cDNA 4931406C07 gene	protein_coding	228.72	1.50624	0.045411	x	x	NA	NA	NA	NA
ENSMUSG00000073722	4931408C20Rik	RIKEN cDNA 4931408C20 gene	protein_coding	1.55999	0.0128308	0.0051732	x	x	NA	NA	NA	NA
ENSMUSG00000079324	4932414N04Rik	RIKEN cDNA 4932414N04 gene	protein_coding	1.43723	0.0425088	0.00102499	x	x	NA	NA	NA	NA
ENSMUSG00000097225	A330076H08Rik	RIKEN cDNA A330076H08 gene	lincRNA	1.03951	0.0193843	0.0018674		x	NA	NA	NA	NA
ENSMUSG00000089809	A930011G23Rik	RIKEN cDNA A930011G23 gene	protein_coding	1.41275	0.0348462	7.96096e-05		x	ENSMUSG00000089743	Gm16226	antisense	0.728623
ENSMUSG00000089809	A930011G23Rik	RIKEN cDNA A930011G23 gene	protein_coding	1.41275	0.0348462	7.96096e-05		x	ENSMUSG00000090146	4930405H06Rik	antisense	0.196115
ENSMUSG00000089809	A930011G23Rik	RIKEN cDNA A930011G23 gene	protein_coding	1.41275	0.0348462	7.96096e-05		x	ENSMUSG00000029331	4930522N08Rik	antisense	0.240404
ENSMUSG00000089809	A930011G23Rik	RIKEN cDNA A930011G23 gene	protein_coding	1.41275	0.0348462	7.96096e-05		x	ENSMUSG00000090006	Gm16227	sense_intronic RNA	0.116961
ENSMUSG00000015243	Abca1	ATP-binding cassette, sub-family A (ABC1), member 1	protein_coding	650.836	1.61514	0.0073718	x	x	ENSMUSG00000086712	AI427809	lincRNA	0.492762
ENSMUSG00000050296	Abca12	ATP-binding cassette, sub-family A (ABC1), member 12	protein_coding	2.93475	0.121867	0.00035939	x	x	NA	NA	NA	NA
ENSMUSG00000004668	Abca13	ATP-binding cassette, sub-family A (ABC1), member 13	protein_coding	3.49371	0.0451978	1.97084e-08	x	x	NA	NA	NA	NA
ENSMUSG00000055782	Abcd2	ATP-binding cassette, sub-family D (ALD), member 2	protein_coding	26.2929	0.357436	0.00358982	x	x	NA	NA	NA	NA
ENSMUSG00000029802	Abcg2	ATP-binding cassette, sub-family G (WHITE), member 2	protein_coding	175.502	1.76096	0.00672478	x	x	NA	NA	NA	NA
ENSMUSG00000040505	Abcg5	ATP-binding cassette, sub-family G (WHITE), member 5	protein_coding	147.208	3.7003	7.31388e-11	x	x	NA	NA	NA	NA
ENSMUSG00000024254	Abcg8	ATP-binding cassette, sub-family G (WHITE), member 8	protein_coding	121.083	3.17153	1.3107e-05	x	x	NA	NA	NA	NA
ENSMUSG00000010651	Acaa1b	acetyl-Coenzyme A acyltransferase 1B	protein_coding	556.705	1.99661	1.3691e-05	x	x	NA	NA	NA	NA
ENSMUSG00000023832	Acat2	acetyl-Coenzyme A acetyltransferase 2	protein_coding	28.3171	0.534	0.0181913	x	x	NA	NA	NA	NA
ENSMUSG00000060317	Acnat2	acyl-coenzyme A amino acid N-acyltransferase 2	protein_coding	14.6009	2.38262	0.0146891	x	x	NA	NA	NA	NA
ENSMUSG00000072949	Acot1	acyl-CoA thioesterase 1	protein_coding	22.6072	2.51342	0.00531645	x	x	ENSMUSG00000097762	4732463B04Rik	lincRNA	0.994714
ENSMUSG00000034853	Acot11	acyl-CoA thioesterase 11	protein_coding	17.658	3.98619	1.07334e-05	x	x	ENSMUSG00000086940	Gm12746	lincRNA	0.236059
ENSMUSG00000021226	Acot2	acyl-CoA thioesterase 2	protein_coding	8.89242	2.98629	0.0117978	x	x	NA	NA	NA	NA
ENSMUSG00000021228	Acot3	acyl-CoA thioesterase 3	protein_coding	15.6851	5.6408	2.26754e-06	x	x	ENSMUSG00000097762	4732463B04Rik	lincRNA	0.994714
ENSMUSG00000052392	Acot4	acyl-CoA thioesterase 4	protein_coding	17.4681	2.09314	0.0168024	x	x	ENSMUSG00000097762	4732463B04Rik	lincRNA	0.994714
ENSMUSG00000027605	Acss2	acyl-CoA synthetase short-chain family member 2	protein_coding	165.102	0.345868	2.64514e-06	x	x	ENSMUSG00000086529	Acss2os	antisense	0.597197
ENSMUSG00000020926	Adam11	a disintegrin and metallopeptidase domain 11	protein_coding	4.60851	5.72872	0.00593985	x	x	NA	NA	NA	NA
ENSMUSG00000040537	Adam22	a disintegrin and metallopeptidase domain 22	protein_coding	1.9127	0.171784	0.0129435	x	x	NA	NA	NA	NA
ENSMUSG00000049538	Adamts16	a disintegrin-like and metallopeptidase (reprolysin type) with thrombospondin type 1 motif, 16	protein_coding	1.15095	0.0563791	0.0339098	x	x	ENSMUSG00000101051	1700100L14Rik (>100mb)	antisense	0.221884
ENSMUSG00000022449	Adamts20	a disintegrin-like and metallopeptidase (reprolysin type) with thrombospondin type 1 motif, 20	protein_coding	1.64055	0.0483073	0.00168738	x	x	NA	NA	NA	NA
ENSMUSG00000042249	Adrbk2	adrenergic receptor kinase, beta 2	protein_coding	5.90509	0.350739	0.025075	x	x	NA	NA	NA	NA
ENSMUSG00000031545	Agpat6	1-acylglycerol-3-phosphate O-acyltransferase 6 (lysophosphatidic acid acyltransferase, zeta)	protein_coding	250.376	1.7055	0.00544212	x	x	NA	NA	NA	NA
ENSMUSG00000029314	Agpat9	1-acylglycerol-3-phosphate O-acyltransferase 9	protein_coding	8.26484	7.0548	5.96299e-08	x	x	NA	NA	NA	NA
ENSMUSG00000028792	Ak2	similar to adenylate kinase 2; adenylate kinase 2	protein_coding	207.955	1.78395	0.000671394	x	x	NA	NA	NA	NA
ENSMUSG00000081957	Ak3l2-ps	predicted gene 13639; similar to adenylate kinase 4; adenylate kinase 3-like 1	pseudogene	27.4003	2.21802	0.00641706	x		NA	NA	NA	NA
ENSMUSG00000091415	Ak9	adenylate kinase 9	protein_coding	1.14313	0.0243126	0.00102499			NA	NA	NA	NA
ENSMUSG00000010025	Aldh3a2	aldehyde dehydrogenase family 3, subfamily A2	protein_coding	486.556	2.11937	3.24325e-05	x	x	NA	NA	NA	NA
ENSMUSG00000017390	Aldoc	aldolase C, fructose-bisphosphate	protein_coding	4.24553	0.215899	0.000911517	x	x	NA	NA	NA	NA
ENSMUSG00000074264	Amy1	amylase 1, salivary	protein_coding	346.077	1.5787	0.0180364	x	x	NA	NA	NA	NA
ENSMUSG00000069601	Ank3	ankyrin 3, epithelial	protein_coding	57.176	0.574312	0.00987118	x	x	NA	NA	NA	NA
ENSMUSG00000058589	Anks1b	ankyrin repeat and sterile alpha motif domain containing 1B	protein_coding	1.55405	0.0569077	0.0180229	x		NA	NA	NA	NA
ENSMUSG00000035189	Ano4	anoctamin 4	protein_coding	1.1418	0.0605058	0.0413489	x	x	NA	NA	NA	NA
ENSMUSG00000026542	Apcs	serum amyloid P-component	protein_coding	43.3132	0.443516	0.00376162	x	x	NA	NA	NA	NA
ENSMUSG00000032080	Apoa4	apolipoprotein A-IV	protein_coding	464.603	3.19639	2.32254e-10	x	x	ENSMUSG00000074373	Gm10680	antisense	10.2882
ENSMUSG00000030762	Aqp8	aquaporin 8	protein_coding	64.9722	0.43546	0.00567434	x	x	NA	NA	NA	NA
ENSMUSG00000053199	Arhgap20	Rho GTPase activating protein 20	protein_coding	1.84838	0.0923537	0.00612368	x	x	ENSMUSG00000074354	Arhgap20os	antisense	0.27597
ENSMUSG00000034936	Arl4d	ADP-ribosylation factor-like 4D; hypothetical protein LOC100044157	protein_coding	8.46244	2.45289	0.0211043	x	x	NA	NA	NA	NA
ENSMUSG00000055116	Arntl	aryl hydrocarbon receptor nuclear translocator-like	protein_coding	8.08433	0.219192	0.0170028	x	x	NA	NA	NA	NA
ENSMUSG00000032503	Arpp21	cyclic AMP-regulated phosphoprotein, 21	protein_coding	2.58867	0.0460371	0.0129222	x	x	ENSMUSG00000089718	2310075C17Rik	lincRNA	0.140717
ENSMUSG00000032503	Arpp21	cyclic AMP-regulated phosphoprotein, 21	protein_coding	2.58867	0.0460371	0.0129222	x	x	ENSMUSG00000087038	2900079G21Rik	lincRNA	0.72948
ENSMUSG00000029752	Asns	asparagine synthetase	protein_coding	3.23496	0.0905508	0.00551728	x	x	NA	NA	NA	NA
ENSMUSG00000045215	Asxl3	additional sex combs like 3 (Drosophila)	protein_coding	1.74284	0.0496711	0.00929368	x	x	NA	NA	NA	NA
ENSMUSG00000049115	Agtr1a	angiotensin II receptor, type 1a	protein_coding	32.2808	0.568155	0.0456046	x	x	NA	NA	NA	NA
ENSMUSG00000055415	Atp10b	ATPase, class V, type 10B	protein_coding	1.76194	0.0388302	0.00672478	x	x	ENSMUSG00000086170	Gm12144	antisense	0.161067
ENSMUSG00000055415	Atp10b	ATPase, class V, type 10B	protein_coding	1.76194	0.0388302	0.00672478	x	x	ENSMUSG00000085533	Gm12146	antisense	0.0932079
ENSMUSG00000055415	Atp10b	ATPase, class V, type 10B	protein_coding	1.76194	0.0388302	0.00672478	x	x	ENSMUSG00000086791	Gm12147	antisense	0.0932079
ENSMUSG00000055415	Atp10b	ATPase, class V, type 10B	protein_coding	1.76194	0.0388302	0.00672478	x	x	ENSMUSG00000085951	Gm12145	lincRNA	0.134811
ENSMUSG00000038094	Atp13a4	ATPase type 13A4	protein_coding	2.02407	0.0120922	2.04988e-08	x	x	NA	NA	NA	NA
ENSMUSG00000020123	Avpr1a	arginine vasopressin receptor 1A	protein_coding	17.4096	0.309566	3.65982e-05	x	x	NA	NA	NA	NA
ENSMUSG00000068180	AY512915	cDNA sequence AY512915	antisense	1.01606	0.0111896	0.00221407	x	x	NA	NA	NA	NA
ENSMUSG00000033569	Bai3	brain-specific angiogenesis inhibitor 3	protein_coding	3.07896	0.0120679	0.000521745	x	x	ENSMUSG00000100483	RP24-178K6.1	lincRNA	0.197178
ENSMUSG00000033569	Bai3	brain-specific angiogenesis inhibitor 3	protein_coding	3.07896	0.0120679	0.000521745	x	x	ENSMUSG00000099392	RP24-178K6.3	lincRNA	0.115088
ENSMUSG00000021763	BC067074	cDNA sequence BC067074	protein_coding	1.26338	0.115917	0.0394648	x	x	NA	NA	NA	NA
ENSMUSG00000052477	C130026I21Rik	RIKEN cDNA C130026I21 gene; similar to SP140 nuclear body protein family member; similar to RIKEN cDNA C130026I21 gene	protein_coding	3.10825	0.197309	0.0131953	x	x	ENSMUSG00000072109	A530040E14Rik	antisense	1.31445
ENSMUSG00000052477	C130026I21Rik	RIKEN cDNA C130026I21 gene; similar to SP140 nuclear body protein family member; similar to RIKEN cDNA C130026I21 gene	protein_coding	3.10825	0.197309	0.0131953	x	x	ENSMUSG00000089652	Gm16025	lincRNA	2.22819
ENSMUSG00000052477	C130026I21Rik	RIKEN cDNA C130026I21 gene; similar to SP140 nuclear body protein family member; similar to RIKEN cDNA C130026I21 gene	protein_coding	3.10825	0.197309	0.0131953	x	x	ENSMUSG00000090252	Gm16028	antisense	1.14237
ENSMUSG00000036377	C530008M17Rik	RIKEN cDNA C530008M17 gene	protein_coding	1.04307	0.0101611	0.00157661	x	x	NA	NA	NA	NA
ENSMUSG00000015451	C4a	similar to Complement C4 precursor; complement component 4A (Rodgers blood group); similar to complement C4; complement component 4B (Childo blood group)	processed_transcript	13.8035	2.47553	0.0362174	x		NA	NA	NA	NA
ENSMUSG00000070686	C87414	predicted gene 3302; similar to Expressed sequence C87414; predicted gene 6367; predicted gene 3259; predicted gene 7919; similar to PRAME family member 9; expressed sequence C87414; predicted gene 3089	protein_coding	1.07303	0.019181	0.0104944	x	x	NA	NA	NA	NA
ENSMUSG00000004110	Cacna1e	calcium channel, voltage-dependent, R type, alpha 1E subunit	protein_coding	2.56246	0.151602	0.0239751	x	x	NA	NA	NA	NA
ENSMUSG00000017978	Cadps2	Ca2+-dependent activator protein for secretion 2	protein_coding	42.865	1.65548	0.036215	x	x	NA	NA	NA	NA
ENSMUSG00000039145	Camk1d	calcium/calmodulin-dependent protein kinase ID	protein_coding	169.472	0.380799	5.5583e-05	x	x	NA	NA	NA	NA
ENSMUSG00000026270	Capn10	calpain 10	protein_coding	9.10933	0.4222	0.0272156	x	x	ENSMUSG00000100632	RP23-45A13.4	antisense	0.200106
ENSMUSG00000007655	Cav1	caveolin 1, caveolae protein	protein_coding	11.6466	0.363528	0.00268986	x	x	ENSMUSG00000085264	Gm15581	antisense	0.757846
ENSMUSG00000007655	Cav1	caveolin 1, caveolae protein	protein_coding	11.6466	0.363528	0.00268986	x	x	ENSMUSG00000100101	RP23-11G22.3	lincRNA	0.156446
ENSMUSG00000024306	Ccdc178	coiled coil domain containing 178	protein_coding	1.08076	0.0423774	0.0207803	x		NA	NA	NA	NA
ENSMUSG00000019122	Ccl9	chemokine (C-C motif) ligand 9	protein_coding	50.6041	0.602304	0.0263827	x	x	NA	NA	NA	NA
ENSMUSG00000039578	Ccser1	coiled-coil serine rich 1	protein_coding	1.21322	0.0728524	0.0371033	x		ENSMUSG00000097924	A730020E08Rik	lincRNA	0.571439
ENSMUSG00000046186	Cd109	CD109 antigen	protein_coding	1.12995	0.0409074	0.0131098	x	x	ENSMUSG00000091147	4921509A06Rik	antisense	0.110954
ENSMUSG00000034783	Cd207	CD207 antigen	protein_coding	2.79501	0.194731	0.0219262	x		NA	NA	NA	NA
ENSMUSG00000002944	Cd36	CD36 antigen	protein_coding	187.466	1.88282	0.0043991	x	x	NA	NA	NA	NA
ENSMUSG00000015854	Cd5l	CD5 antigen-like	protein_coding	88.2474	1.9778	0.00101694	x	x	NA	NA	NA	NA
ENSMUSG00000056531	Ccdc18	coiled-coil domain containing 18	protein_coding	2.27318	0.199319	0.0389097	x	x	NA	NA	NA	NA
ENSMUSG00000000303	Cdh1	cadherin 1	protein_coding	54.6116	0.501476	0.00109443	x	x	ENSMUSG00000099139	1110028F18Rik	lincRNA	0.10204
ENSMUSG00000040452	Cdh12	cadherin 12	protein_coding	1.31758	0.00235466	6.92799e-06	x	x	NA	NA	NA	NA
ENSMUSG00000036510	Cdh8	cadherin 8	protein_coding	1.34125	0.0288966	0.0047681	x	x	ENSMUSG00000089819	Gm15679	antisense	0.324861
ENSMUSG00000018669	Cdk5rap3	CDK5 regulatory subunit associated protein 3	protein_coding	39.0396	1.64031	0.032249	x	x	NA	NA	NA	NA
ENSMUSG00000054385	Ceacam2	carcinoembryonic antigen-related cell adhesion molecule 1; carcinoembryonic antigen-related cell adhesion molecule 2	protein_coding	1.12314	0.105041	0.0214269	x	x	NA	NA	NA	NA
ENSMUSG00000056501	Cebpb	CCAAT/enhancer binding protein (C/EBP), beta	protein_coding	33.3252	2.1624	0.0078985	x	x	ENSMUSG00000006462	A530013C23Rik	lincRNA	0.542115
ENSMUSG00000056501	Cebpb	CCAAT/enhancer binding protein (C/EBP), beta	protein_coding	33.3252	2.1624	0.0078985	x	x	ENSMUSG00000084797	Gm14321	lincRNA	0.266662
ENSMUSG00000056501	Cebpb	CCAAT/enhancer binding protein (C/EBP), beta	protein_coding	33.3252	2.1624	0.0078985	x	x	ENSMUSG00000087624	9230111E07Rik	lincRNA	0.0932079
ENSMUSG00000052353	Cemip	cell migration inducing protein, hyaluronan binding	protein_coding	1.41717	0.0237211	0.000461932	x		NA	NA	NA	NA
ENSMUSG00000061780	Cfd	complement factor D (adipsin)	protein_coding	4.94359	87.6466	3.23208e-14	x	x	NA	NA	NA	NA
ENSMUSG00000032232	Cgnl1	cingulin-like 1	protein_coding	122.415	1.64071	0.0316778	x	x	NA	NA	NA	NA
ENSMUSG00000018474	Chd3	chromodomain helicase DNA binding protein 3	protein_coding	100.553	1.67238	0.0340855	x	x	NA	NA	NA	NA
ENSMUSG00000027577	Chrna4	cholinergic receptor, nicotinic, alpha polypeptide 4	protein_coding	2.01038	0.126525	0.0429005	x	x	NA	NA	NA	NA
ENSMUSG00000038550	Ciart	circadian associated repressor of transcription	protein_coding	4.86963	5.17462	0.000754429	x		NA	NA	NA	NA
ENSMUSG00000024526	Cidea	cell death-inducing DNA fragmentation factor, alpha subunit-like effector A	protein_coding	1.53554	30.8032	0.000671394	x	x	NA	NA	NA	NA
ENSMUSG00000030278	Cidec	cell death-inducing DFFA-like effector c	protein_coding	5.08611	9.80269	0.0191254	x	x	NA	NA	NA	NA
ENSMUSG00000022512	Cldn1	claudin 1	protein_coding	72.0831	0.454898	0.00019757	x	x	NA	NA	NA	NA
ENSMUSG00000029238	Clock	circadian locomotor output cycles kaput	protein_coding	116.471	0.654857	0.045312	x	x	ENSMUSG00000098449	Gm7467	antisense	0.0932079
ENSMUSG00000032452	Clstn2	calsyntenin 2	protein_coding	1.75342	0.185541	0.0445199	x	x	ENSMUSG00000090255	4921534H16Rik	antisense	0.388839
ENSMUSG00000047419	Cmya5	cardiomyopathy associated 5	protein_coding	1.42574	0.0356515	0.000352914	x	x	NA	NA	NA	NA
ENSMUSG00000056494	Cngb3	cyclic nucleotide gated channel beta 3	protein_coding	1.41022	0.0253167	0.000174677	x	x	NA	NA	NA	NA
ENSMUSG00000064293	Cntn4	contactin 4	protein_coding	1.52678	0.0891698	0.0247674	x	x	NA	NA	NA	NA
ENSMUSG00000033063	Cntnap3	contactin associated protein-like 3	protein_coding	1.01909	0.0355824	0.00409901	x	x	NA	NA	NA	NA
ENSMUSG00000045672	Col27a1	collagen, type XXVII, alpha 1	protein_coding	13.0289	2.84947	0.00156632	x	x	NA	NA	NA	NA
ENSMUSG00000031273	Col4a6	collagen, type IV, alpha 6	protein_coding	1.02872	0.0196558	0.00221407	x	x	NA	NA	NA	NA
ENSMUSG00000025650	Col7a1	collagen, type VII, alpha 1	protein_coding	1.10708	0.0266366	0.00494621	x	x	NA	NA	NA	NA
ENSMUSG00000024900	Cpt1a	carnitine palmitoyltransferase 1a, liver	protein_coding	376.57	1.57375	0.0416104	x	x	NA	NA	NA	NA
ENSMUSG00000023044	Csad	cysteine sulfinic acid decarboxylase	protein_coding	173.846	0.46384	0.00425802	x	x	NA	NA	NA	NA
ENSMUSG00000022311	Csmd3	CUB and Sushi multiple domains 3	protein_coding	2.60187	0.113811	0.0493093	x	x	ENSMUSG00000099751	RP24-178B2.1	lincRNA	0.267295
ENSMUSG00000022311	Csmd3	CUB and Sushi multiple domains 3	protein_coding	2.60187	0.113811	0.0493093	x	x	ENSMUSG00000051198	4930548G14Rik	lincRNA	0.271283
ENSMUSG00000063063	Ctnna2	catenin (cadherin associated protein), alpha 2	protein_coding	1.49605	0.0226816	0.000425935	x	x	NA	NA	NA	NA
ENSMUSG00000026726	Cubn	cubilin (intrinsic factor-cobalamin receptor)	protein_coding	2.08987	0.170788	0.025955	x	x	NA	NA	NA	NA
ENSMUSG00000003555	Cyp17a1	cytochrome P450, family 17, subfamily a, polypeptide 1	protein_coding	10.2659	0.380973	0.0177526	x	x	NA	NA	NA	NA
ENSMUSG00000030483	Cyp2b10	cytochrome P450, family 2, subfamily b, polypeptide 10	protein_coding	6.13914	0.127824	0.00289328	x	x	NA	NA	NA	NA
ENSMUSG00000062624	Cyp2c67	cytochrome P450, family 2, subfamily c, polypeptide 40; similar to RIKEN cDNA C730004C24 gene; cytochrome P450, family 2, subfamily c, polypeptide 69; cytochrome P450, family 2, subfamily c, polypeptide 67	protein_coding	452.423	0.664748	0.0358132	x	x	NA	NA	NA	NA
ENSMUSG00000074882	Cyp2c68	cytochrome P450, family 2, subfamily c, polypeptide 68	protein_coding	177.676	0.642579	0.0317952	x	x	NA	NA	NA	NA
ENSMUSG00000068083	Cyp2d40	cytochrome P450, family 2, subfamily d, polypeptide 40	protein_coding	26.5936	2.15765	0.00525154	x	x	NA	NA	NA	NA
ENSMUSG00000056035	Cyp3a11	cytochrome P450, family 3, subfamily a, polypeptide 11	protein_coding	3105.49	2.58875	1.86438e-08	x	x	NA	NA	NA	NA
ENSMUSG00000029630	Cyp3a25	cytochrome P450, family 3, subfamily a, polypeptide 25	protein_coding	632.009	1.57763	0.0483031	x	x	NA	NA	NA	NA
ENSMUSG00000066072	Cyp4a10	cytochrome P450, family 4, subfamily a, polypeptide 10	protein_coding	169.494	1.76404	0.0462879	x	x	NA	NA	NA	NA
ENSMUSG00000073424	Cyp4f15	cytochrome P450, family 4, subfamily f, polypeptide 15	protein_coding	73.957	1.66088	0.0119107	x	x	NA	NA	NA	NA
ENSMUSG00000001467	Cyp51	cytochrome P450, family 51	protein_coding	201.3	0.141584	3.24377e-28	x	x	NA	NA	NA	NA
ENSMUSG00000028240	Cyp7a1	cytochrome P450, family 7, subfamily a, polypeptide 1	protein_coding	570.07	1.80626	0.00268986	x	x	ENSMUSG00000085295	4930430E12Rik	antisense	0.274388
ENSMUSG00000050445	Cyp8b1	cytochrome P450, family 8, subfamily b, polypeptide 1	protein_coding	138.766	0.607112	0.0317873	x	x	NA	NA	NA	NA
ENSMUSG00000028519	Dab1	disabled 1	protein_coding	1.35443	0.0822694	0.0383189	x	x	NA	NA	NA	NA
ENSMUSG00000058454	Dhcr7	7-dehydrocholesterol reductase	protein_coding	25.7285	0.271731	3.17343e-08	x	x	NA	NA	NA	NA
ENSMUSG00000022210	Dhrs4	dehydrogenase/reductase (SDR family) member 4	protein_coding	113.231	1.64307	0.0340855	x	x	NA	NA	NA	NA
ENSMUSG00000027068	Dhrs9	dehydrogenase/reductase (SDR family) member 9	protein_coding	3.45128	0.151384	7.96096e-05	x	x	NA	NA	NA	NA
ENSMUSG00000034785	Dio1	deiodinase, iodothyronine, type I; similar to Dio1 protein	protein_coding	140.921	1.94739	0.00106818	x	x	NA	NA	NA	NA
ENSMUSG00000090063	Dlx6os1	Dlx6 opposite strand transcript 1	antisense	1.31214	0.01417	0.00018137		x	NA	NA	NA	NA
ENSMUSG00000047517	Dmbt1	deleted in malignant brain tumors 1	protein_coding	1.34881	0.0901395	0.0249762	x	x	NA	NA	NA	NA
ENSMUSG00000052273	DNAH3	dynein, axonemal, heavy chain 3	protein_coding	2.09878	0.052518	0.000352914	x	x	NA	NA	NA	NA
ENSMUSG00000052861	Dnah6	dynein, axonemal, heavy chain 6	protein_coding	1.95845	0.0375781	0.000954399	x		NA	NA	NA	NA
ENSMUSG00000014905	Dnajb9	predicted gene 6568; DnaJ (Hsp40) homolog, subfamily B, member 9	protein_coding	120.778	1.80984	0.00358982	x	x	NA	NA	NA	NA
ENSMUSG00000061576	Dpp6	dipeptidylpeptidase 6	protein_coding	1.20351	0.0325388	0.00638784	x	x	ENSMUSG00000086505	Gm16058	antisense	0.0932079
ENSMUSG00000034774	Dsg1c	desmoglein 1 gamma	protein_coding	24.459	2.2612	0.0113548	x	x	NA	NA	NA	NA
ENSMUSG00000097131	D230017M19Rik	RIKEN cDNA D230017M19 gene	lincRNA	1.26695	0.0950402	0.0267329		x	NA	NA	NA	NA
ENSMUSG00000057098	Ebf1	early B-cell factor 1	protein_coding	1.92258	0.14624	0.00984413	x	x	ENSMUSG00000085784	Gm12158	antisense	0.340011
ENSMUSG00000057098	Ebf1	early B-cell factor 1	protein_coding	1.92258	0.14624	0.00984413	x	x	ENSMUSG00000084773	Gm12159	lincRNA	0.154479
ENSMUSG00000057098	Ebf1	early B-cell factor 1	protein_coding	1.92258	0.14624	0.00984413	x	x	ENSMUSG00000087089	Gm12160	lincRNA	0.0932079
ENSMUSG00000027699	Ect2	ect2 oncogene	protein_coding	3.56507	0.258402	0.0480808	x	x	ENSMUSG00000097584	1700125G22Rik	lincRNA	0.229211
ENSMUSG00000034488	Edil3	EGF-like repeats and discoidin I-like domains 3	protein_coding	1.28663	0.0590494	0.0131953	x	x	NA	NA	NA	NA
ENSMUSG00000042961	Egflam	EGF-like, fibronectin type III and laminin G domains	protein_coding	1.43997	0.0858468	0.0208109	x	x	NA	NA	NA	NA
ENSMUSG00000022853	Ehhadh	enoyl-Coenzyme A, hydratase/3-hydroxyacyl Coenzyme A dehydrogenase	protein_coding	429.866	1.7635	0.0013926	x	x	ENSMUSG00000097290	1300002E11Rik	lincRNA	7.75945
ENSMUSG00000006390	Elovl1	elongation of very long chain fatty acids (FEN1/Elo2, SUR4/Elo3, yeast)-like 1	protein_coding	9.33668	0.448244	0.0430079	x	x	NA	NA	NA	NA
ENSMUSG00000038754	Elovl3	elongation of very long chain fatty acids (FEN1/Elo2, SUR4/Elo3, yeast)-like 3	protein_coding	84.0878	0.332814	0.000184982	x	x	NA	NA	NA	NA
ENSMUSG00000055540	Epha6	Eph receptor A6	protein_coding	1.46158	0.0408518	0.0190123	x	x	ENSMUSG00000089685	Gm9017	antisense	0.156551
ENSMUSG00000025504	Eps8l2	EPS8-like 2	protein_coding	32.7281	0.471274	0.00510867	x	x	NA	NA	NA	NA
ENSMUSG00000062209	Erbb4	v-erb-a erythroblastic leukemia viral oncogene homolog 4 (avian)	protein_coding	30.6857	1.98475	0.0154725	x	x	ENSMUSG00000085075	Gm15669	lincRNA	0.232102
ENSMUSG00000062209	Erbb4	v-erb-a erythroblastic leukemia viral oncogene homolog 4 (avian)	protein_coding	30.6857	1.98475	0.0154725	x	x	ENSMUSG00000087329	Gm15671	lincRNA	0.0932079
ENSMUSG00000062209	Erbb4	v-erb-a erythroblastic leukemia viral oncogene homolog 4 (avian)	protein_coding	30.6857	1.98475	0.0154725	x	x	ENSMUSG00000087514	Gm16076	sense_intronic RNA	0.156446
ENSMUSG00000046324	Ermp1	endoplasmic reticulum metallopeptidase 1	protein_coding	60.4598	1.66925	0.02078	x	x	NA	NA	NA	NA
ENSMUSG00000004610	Etfb	similar to Electron transferring flavoprotein, beta polypeptide; electron transferring flavoprotein, beta polypeptide	protein_coding	209.77	1.62543	0.0244202	x	x	NA	NA	NA	NA
ENSMUSG00000025932	Eya1	eyes absent 1 homolog (Drosophila)	protein_coding	1.00761	0.0557288	0.0126113	x	x	NA	NA	NA	NA
ENSMUSG00000023057	Fabp2	fatty acid binding protein 2, intestinal	protein_coding	163.125	2.94052	2.61471e-10	x	x	ENSMUSG00000097852	4933405D12Rik	lincRNA	0.895373
ENSMUSG00000027533	Fabp5	fatty acid binding protein 5, epidermal	protein_coding	34.5254	0.253544	7.18403e-06	x	x	NA	NA	NA	NA
ENSMUSG00000000392	Fap	fibroblast activation protein	protein_coding	1.70143	0.102549	0.0448857	x	x	NA	NA	NA	NA
ENSMUSG00000039157	Fam102a	family with sequence similarity 102, member A	protein_coding	18.4571	1.80794	0.0441011	x	x	ENSMUSG00000085017	Gm13412	lincRNA	0.180293
ENSMUSG00000038174	Fam126b	family with sequence similarity 126, member B	protein_coding	135.15	1.80395	0.00545131	x	x	ENSMUSG00000085054	Gm15834	lincRNA	0.775445
ENSMUSG00000026858	Fam73b	family with sequence similarity 73, member B	protein_coding	36.8376	1.93087	0.00256845	x	x	NA	NA	NA	NA
ENSMUSG00000036800	Fam135b	family with sequence similarity 135, member B	protein_coding	1.04332	0.083836	0.046535	x	x	NA	NA	NA	NA
ENSMUSG00000055333	Fat2	FAT tumor suppressor homolog 2 (Drosophila)	protein_coding	1.54117	0.0452406	0.0154002	x	x	NA	NA	NA	NA
ENSMUSG00000074505	Fat3	FAT tumor suppressor homolog 3 (Drosophila)	protein_coding	2.08725	0.0803506	0.0430257	x	x	NA	NA	NA	NA
ENSMUSG00000024598	Fbn2	fibrillin 2	protein_coding	1.32761	0.0720315	0.031424	x	x	ENSMUSG00000097618	Gm26507	lincRNA	0.116961
ENSMUSG00000021273	Fdft1	predicted gene 6781; farnesyl diphosphate farnesyl transferase 1	protein_coding	116.613	0.323549	5.20183e-15	x	x	NA	NA	NA	NA
ENSMUSG00000059743	Fdps	similar to farnesyl diphosphate synthetase; farnesyl diphosphate synthetase; predicted gene 5873; predicted gene 8163; predicted gene 3571	protein_coding	99.9568	0.177612	1.12409e-10	x	x	NA	NA	NA	NA
ENSMUSG00000037432	Fer1l5	fer-1-like 5 (C. elegans)	pseudogene	1.39115	0.0940219	0.0112297	x	x	NA	NA	NA	NA
ENSMUSG00000036585	Fgf1	fibroblast growth factor 1	protein_coding	134.11	1.76938	0.00476237	x	x	NA	NA	NA	NA
ENSMUSG00000048486	Fitm2	fat storage-inducing transmembrane protein 2	protein_coding	76.1347	1.6457	0.0409315	x	x	ENSMUSG00000053353	2310001K24Rik	antisense	0.207522
ENSMUSG00000061981	Flot2	flotillin 2	protein_coding	28.8495	1.69476	0.0326967	x	x	NA	NA	NA	NA
ENSMUSG00000051379	Flrt3	fibronectin leucine rich transmembrane protein 3; similar to fibronectin leucine rich transmembrane protein 3	protein_coding	1.42557	0.0830582	0.0140226	x		NA	NA	NA	NA
ENSMUSG00000044042	Fmn1	formin 1	protein_coding	12.9724	0.270008	2.93817e-05	x	x	ENSMUSG00000087545	Gm13966	antisense	0.0932079
ENSMUSG00000044042	Fmn1	formin 1	protein_coding	12.9724	0.270008	2.93817e-05	x	x	ENSMUSG00000084798	4930533B01Rik	antisense	0.345983
ENSMUSG00000044042	Fmn1	formin 1	protein_coding	12.9724	0.270008	2.93817e-05	x	x	ENSMUSG00000085448	Gm13963	antisense	0.116961
ENSMUSG00000044042	Fmn1	formin 1	protein_coding	12.9724	0.270008	2.93817e-05	x	x	ENSMUSG00000087106	Gm13964	antisense	0.205497
ENSMUSG00000028088	Fmo5	similar to Flavin containing monooxygenase 5; flavin containing monooxygenase 5	protein_coding	699.386	2.00746	0.00087251	x	x	NA	NA	NA	NA
ENSMUSG00000034687	Fras1	Fraser syndrome 1 homolog (human)	protein_coding	8.86338	0.397623	0.0324323	x	x	NA	NA	NA	NA
ENSMUSG00000075249	Fsip2	similar to fibrous sheath interacting protein 2; fibrous sheath-interacting protein 2	protein_coding	2.48514	0.078371	0.00453843	x	x	ENSMUSG00000102082	RP23-419O21.1	lincRNA	0.0932079
ENSMUSG00000049791	Fzd4	frizzled homolog 4 (Drosophila)	protein_coding	42.7793	2.37274	0.00139736	x	x	NA	NA	NA	NA
ENSMUSG00000009633	G0s2	G0/G1 switch gene 2	protein_coding	51.3779	2.73755	0.0025417	x	x	ENSMUSG00000089683	4930570N18Rik	antisense	0.248541
ENSMUSG00000020436	Gabrg2	gamma-aminobutyric acid (GABA) A receptor, subunit gamma 2	protein_coding	1.23159	0.0446947	0.00423035	x	x	NA	NA	NA	NA
ENSMUSG00000055026	Gabrg3	gamma-aminobutyric acid (GABA) A receptor, subunit gamma 3	protein_coding	1.10196	0.0163283	0.000228832	x	x	NA	NA	NA	NA
ENSMUSG00000040006	Ginm1	glycoprotein integral membrane 1	protein_coding	88.777	1.60902	0.0296324	x		ENSMUSG00000085211	B430219N15Rik	antisense	0.69364
ENSMUSG00000052942	Glis3	GLIS family zinc finger 3	protein_coding	2.82806	0.161551	0.00339751	x	x	ENSMUSG00000097735	D930032P07Rik	lincRNA	0.254906
ENSMUSG00000052942	Glis3	GLIS family zinc finger 3	protein_coding	2.82806	0.161551	0.00339751	x	x	ENSMUSG00000089952	4933413C19Rik	sense_intronic RNA	0.253704
ENSMUSG00000049971	Glt1d1	glycosyltransferase 1 domain containing 1	protein_coding	28.8193	1.90573	0.017509	x	x	NA	NA	NA	NA
ENSMUSG00000096201	Gm10715	predicted gene 10715	protein_coding	12.6713	0.14858	0.000965618			ENSMUSG00000042360	4930433N12Rik	lincRNA	0.301202
ENSMUSG00000095891	Gm10717	predicted gene 10717	protein_coding	91.9177	0.147589	9.75519e-11			ENSMUSG00000097312	Gm26870	lincRNA	390.565
ENSMUSG00000095186	Gm10718	predicted gene 10718	protein_coding	80.5364	0.164657	2.82262e-06			NA	NA	NA	NA
ENSMUSG00000095547	Gm10719	predicted gene 10719	protein_coding	15.3915	0.170593	1.11389e-08			NA	NA	NA	NA
ENSMUSG00000074564	Gm10720	predicted gene 10720	protein_coding	2.09628	0.154559	0.00476237	x		NA	NA	NA	NA
ENSMUSG00000091028	Gm10722	predicted gene 10722	protein_coding	35.9384	0.153211	1.72276e-07			NA	NA	NA	NA
ENSMUSG00000075014	Gm10800	predicted gene 10800	protein_coding	10062.9	0.169396	9.6319e-09	x		ENSMUSG00000101186	RP24-118I4.1	lincRNA	0.116961
ENSMUSG00000075015	Gm10801	predicted gene 10801	protein_coding	683.468	0.130841	4.16764e-14	x		NA	NA	NA	NA
ENSMUSG00000096385	Gm11168	predicted gene 11168	protein_coding	98.5963	0.157002	2.88006e-11			NA	NA	NA	NA
ENSMUSG00000087111	Gm11399	predicted gene 11399	antisense	2.33029	0.0699382	0.00641706			NA	NA	NA	NA
ENSMUSG00000082179	Gm11407	predicted gene 11407	pseudogene	20.7423	0.286804	2.09971e-07	x		NA	NA	NA	NA
ENSMUSG00000083219	Gm11410	predicted gene 11410	pseudogene	46.1974	0.353234	0.014972	x		NA	NA	NA	NA
ENSMUSG00000086584	Gm12002	predicted gene 12002	antisense	1.0325	0.00305511	0.00376162			NA	NA	NA	NA
ENSMUSG00000083287	Gm13502	predicted gene 13502	pseudogene	81.884	0.0545078	8.93305e-35	x		NA	NA	NA	NA
ENSMUSG00000075325	Gm13582	predicted gene 13582	lincRNA	1.22171	0.0224214	0.000207355	x	x	NA	NA	NA	NA
ENSMUSG00000095419	Gm14328	predicted gene 14328	pseudogene	5.8774	0.31201	0.00864831			NA	NA	NA	NA
ENSMUSG00000094786	Gm14403	predicted gene 14403	protein_coding	41.7187	1.69049	0.0480808		x	NA	NA	NA	NA
ENSMUSG00000089652	Gm16025	predicted gene 16025	lincRNA	2.22819	0.0583637	0.0394648			NA	NA	NA	NA
ENSMUSG00000090252	Gm16028	predicted gene 16028	antisense	1.14237	0.0571382	0.0153422			NA	NA	NA	NA
ENSMUSG00000096736	Gm17535	predicted gene, 17535	protein_coding	11.6211	0.142112	8.25891e-05			NA	NA	NA	NA
ENSMUSG00000044285	Gm1821	ubiquitin pseudogene	pseudogene	19.5016	2.01954	0.0159013	x		NA	NA	NA	NA
ENSMUSG00000093650	Gm20631	predicted gene 20631	antisense	1.34105	0.0631113	0.00910021			NA	NA	NA	NA
ENSMUSG00000095280	Gm21738	predicted gene, 21738	protein_coding	815.029	0.178799	1.69207e-10			NA	NA	NA	NA
ENSMUSG00000094832	Gm21846	predicted gene, 21846	lincRNA	1.02299	0.0376417	0.016945			NA	NA	NA	NA
ENSMUSG00000064851	Gm24525	predicted gene, 24525	snRNA	13.0301	0.413186	0.00394362	x		NA	NA	NA	NA
ENSMUSG00000097312	Gm26870	predicted gene, 26870	lincRNA	390.565	0.189827	1.50866e-08			NA	NA	NA	NA
ENSMUSG00000090610	Gm3571	similar to farnesyl diphosphate synthetase; farnesyl diphosphate synthetase; predicted gene 5873; predicted gene 8163; predicted gene 3571	pseudogene	47.6333	0.177723	2.17261e-09			NA	NA	NA	NA
ENSMUSG00000096449	Gm4076	similar to Unknown (protein for IMAGE:4910858); predicted gene 4076	protein_coding	115.897	0.460484	0.0051732		x	NA	NA	NA	NA
ENSMUSG00000089940	Gm4117	predicted gene 4117	processed_transcript	5.42264	0.124963	0.00687916		x	NA	NA	NA	NA
ENSMUSG00000093651	Gm5873	similar to farnesyl diphosphate synthetase; farnesyl diphosphate synthetase; predicted gene 5873; predicted gene 8163; predicted gene 3571	pseudogene	54.4325	0.223047	0.000671394			NA	NA	NA	NA
ENSMUSG00000035129	Gm6781	predicted gene 6781; farnesyl diphosphate farnesyl transferase 1	pseudogene	23.2098	0.265841	1.12409e-09	x		NA	NA	NA	NA
ENSMUSG00000059645	Gm7361	hypothetical protein LOC100046568; predicted gene 1979; predicted gene 10220; spermatogenesis associated glutamate (E)-rich protein 4d; predicted gene 7347; similar to RIKEN cDNA 5031410I06; RIKEN cDNA 5031410I06 gene; predicted gene 5862; predicted gene 7361; spermatogenesis associated glutamate (E)-rich protein 4a	protein_coding	1.02686	0.00308125	0.00263208	x	x	NA	NA	NA	NA
ENSMUSG00000084331	Gm8163	similar to farnesyl diphosphate synthetase; farnesyl diphosphate synthetase; predicted gene 5873; predicted gene 8163; predicted gene 3571	pseudogene	2.35022	0.144695	0.00764959	x		ENSMUSG00000067835	Gm14661	antisense	0.312311
ENSMUSG00000091844	Gm8251	predicted gene 8251	protein_coding	1.16491	0.0656121	0.00687916		x	NA	NA	NA	NA
ENSMUSG00000041293	Gpr110	G protein-coupled receptor 110	protein_coding	16.9856	0.186367	5.2612e-09	x	x	NA	NA	NA	NA
ENSMUSG00000053101	Gpr141	G protein-coupled receptor 141	protein_coding	1.47692	0.0481871	0.00514734	x	x	NA	NA	NA	NA
ENSMUSG00000030209	Grin2b	glutamate receptor, ionotropic, NMDA2B (epsilon 2)	protein_coding	3.19994	0.0753642	0.00303552	x	x	ENSMUSG00000086239	Gm14329	antisense	0.101124
ENSMUSG00000030209	Grin2b	glutamate receptor, ionotropic, NMDA2B (epsilon 2)	protein_coding	3.19994	0.0753642	0.00303552	x	x	ENSMUSG00000086614	Gm14330	antisense	0.125941
ENSMUSG00000030209	Grin2b	glutamate receptor, ionotropic, NMDA2B (epsilon 2)	protein_coding	3.19994	0.0753642	0.00303552	x	x	ENSMUSG00000097496	Gm26653	antisense	0.282238
ENSMUSG00000039579	Grin3a	glutamate receptor ionotropic, NMDA3A	protein_coding	1.94399	0.0703768	0.00212649	x	x	NA	NA	NA	NA
ENSMUSG00000058135	Gstm1	similar to Glutathione S-transferase Mu 1 (GST class-mu 1) (Glutathione S-transferase GT8.7) (pmGT10) (GST 1-1); predicted gene 5562; glutathione S-transferase, mu 1	protein_coding	468.307	0.63521	0.0191805	x	x	ENSMUSG00000087357	Gm12498	lincRNA	0.151943
ENSMUSG00000050440	Hamp	hepcidin antimicrobial peptide	protein_coding	74.2524	0.445827	9.16766e-05	x	x	NA	NA	NA	NA
ENSMUSG00000021301	Hecw1	HECT, C2 and WW domain containing E3 ubiquitin protein ligase 1	protein_coding	1.2945	0.0395397	0.00330281	x	x	NA	NA	NA	NA
ENSMUSG00000031770	Herpud1	homocysteine-inducible, endoplasmic reticulum stress-inducible, ubiquitin-like domain member 1	protein_coding	234.671	1.76934	0.0178258	x	x	ENSMUSG00000090105	Gm15890	antisense	0.1419
ENSMUSG00000031770	Herpud1	homocysteine-inducible, endoplasmic reticulum stress-inducible, ubiquitin-like domain member 1	protein_coding	234.671	1.76934	0.0178258	x	x	ENSMUSG00000089712	Gm15889	lincRNA	0.557088
ENSMUSG00000031770	Herpud1	homocysteine-inducible, endoplasmic reticulum stress-inducible, ubiquitin-like domain member 1	protein_coding	234.671	1.76934	0.0178258	x	x	ENSMUSG00000097194	9330175E14Rik	lincRNA	0.645863
ENSMUSG00000037375	Hhat	hedgehog acyltransferase	protein_coding	3.21846	0.0847418	1.45585e-05	x	x	NA	NA	NA	NA
ENSMUSG00000021670	Hmgcr	3-hydroxy-3-methylglutaryl-Coenzyme A reductase	protein_coding	169.981	0.368378	6.70742e-08	x	x	NA	NA	NA	NA
ENSMUSG00000093930	Hmgcs1	similar to Hmgcs1 protein; 3-hydroxy-3-methylglutaryl-Coenzyme A synthase 1	protein_coding	593.418	0.161999	8.97733e-32		x	ENSMUSG00000099872	CH25-211A23.1	lincRNA	0.215845
ENSMUSG00000029311	Hsd17b11	hydroxysteroid (17-beta) dehydrogenase 11	protein_coding	152.101	2.04161	3.53279e-05	x	x	NA	NA	NA	NA
ENSMUSG00000026675	Hsd17b7	hydroxysteroid (17-beta) dehydrogenase 7	protein_coding	98.8881	0.337912	3.93108e-06	x	x	ENSMUSG00000097503	3110045C21Rik	lincRNA	1.51034
ENSMUSG00000063730	Hsd3b2	hydroxy-delta-5-steroid dehydrogenase, 3 beta- and steroid delta-isomerase 2	protein_coding	72.4464	1.7453	0.00864831	x	x	NA	NA	NA	NA
ENSMUSG00000062410	Hsd3b3	hydroxy-delta-5-steroid dehydrogenase, 3 beta- and steroid delta-isomerase 3	protein_coding	207.17	1.53946	0.0285122	x	x	NA	NA	NA	NA
ENSMUSG00000059854	Hydin	hydrocephalus inducing	protein_coding	2.63309	0.0435019	0.000102519	x	x	ENSMUSG00000097409	Gm26832	lincRNA	0.151609
ENSMUSG00000032279	Idh3a	isocitrate dehydrogenase 3 (NAD+) alpha	protein_coding	39.1184	1.87099	0.018747	x	x	NA	NA	NA	NA
ENSMUSG00000058258	Idi1	isopentenyl-diphosphate delta isomerase; similar to Isopentenyl-diphosphate delta isomerase; predicted gene 7655	protein_coding	26.5933	0.0541448	1.92714e-29	x	x	NA	NA	NA	NA
ENSMUSG00000035004	Igsf6	immunoglobulin superfamily, member 6	protein_coding	5.24513	3.21808	0.0102556	x	x	NA	NA	NA	NA
ENSMUSG00000040612	Ildr2	immunoglobulin-like domain containing receptor 2	protein_coding	44.3095	2.68214	0.00374079	x	x	NA	NA	NA	NA
ENSMUSG00000047492	Inhbe	inhibin beta E	protein_coding	42.9922	1.67873	0.0278154	x		NA	NA	NA	NA
ENSMUSG00000003477	Inmt	indolethylamine N-methyltransferase	protein_coding	482.441	1.79208	0.00172635	x		NA	NA	NA	NA
ENSMUSG00000037801	Iqch	IQ motif containing H	protein_coding	1.80114	0.20033	0.0478339	x	x	NA	NA	NA	NA
ENSMUSG00000030102	Itpr1	inositol 1,4,5-triphosphate receptor 1	protein_coding	187.275	1.81106	0.000317693	x	x	NA	NA	NA	NA
ENSMUSG00000023150	Ivns1abp	Influenza virus NS1A binding protein	protein_coding	173.101	1.61241	0.0470729	x	x	ENSMUSG00000100954	Gm10138	antisense	0.597925
ENSMUSG00000024502	Jakmip2	janus kinase and microtubule interacting protein 2	protein_coding	1.00423	0.0112637	0.00101694	x	x	NA	NA	NA	NA
ENSMUSG00000092083	Kcnb2	potassium voltage gated channel, Shab-related subfamily, member 2	protein_coding	1.74414	0.0218347	0.00255719		x	NA	NA	NA	NA
ENSMUSG00000059742	Kcnh7	potassium voltage-gated channel, subfamily H (eag-related), member 7	protein_coding	1.82727	0.0918335	0.028579	x	x	ENSMUSG00000085029	Gm13569	antisense	0.236646
ENSMUSG00000026824	Kcnj3	potassium inwardly-rectifying channel, subfamily J, member 3	protein_coding	1.13342	0.0715573	0.0354581	x	x	ENSMUSG00000087040	Gm14033	lincRNA	0.277452
ENSMUSG00000026824	Kcnj3	potassium inwardly-rectifying channel, subfamily J, member 3	protein_coding	1.13342	0.0715573	0.0354581	x	x	ENSMUSG00000097837	Gm26794	lincRNA	0.162212
ENSMUSG00000027827	Kcnab1	potassium voltage-gated channel, shaker-related subfamily, beta member 1	protein_coding	1.90343	0.126929	0.0441503	x	x	ENSMUSG00000090120	A730090N16Rik	antisense	0.365404
ENSMUSG00000063142	Kcnma1	potassium large conductance calcium-activated channel, subfamily M, alpha member 1	protein_coding	2.32695	0.136663	0.00922007	x	x	ENSMUSG00000100100	RP24-212L9.1	antisense	0.183108
ENSMUSG00000063142	Kcnma1	potassium large conductance calcium-activated channel, subfamily M, alpha member 1	protein_coding	2.32695	0.136663	0.00922007	x	x	ENSMUSG00000071567	A830039N20Rik	lincRNA	0.318513
ENSMUSG00000056258	Kcnq3	potassium voltage-gated channel, subfamily Q, member 3	protein_coding	1.20896	0.102891	0.0317873	x	x	ENSMUSG00000099013	Gm27153	antisense	0.125769
ENSMUSG00000023999	Kif6	kinesin family member 6	protein_coding	1.05176	0.0635726	0.0221386	x		ENSMUSG00000090227	Gm16554	antisense	0.164467
ENSMUSG00000023999	Kif6	kinesin family member 6	protein_coding	1.05176	0.0635726	0.0221386	x		ENSMUSG00000090012	Gm16555	antisense	0.253212
ENSMUSG00000036768	Kif15	kinesin family member 15	protein_coding	2.13715	0.202741	0.0294652	x	x	NA	NA	NA	NA
ENSMUSG00000051890	Klhdc1	kelch domain containing 1	protein_coding	1.36256	0.156948	0.0340855	x	x	ENSMUSG00000085539	Gm15561	antisense	0.151526
ENSMUSG00000079298	Klrb1b	hypothetical protein LOC100044239; killer cell lectin-like receptor subfamily B member 1B; hypothetical protein LOC100044240	protein_coding	1.05324	0.00299618	4.40243e-05	x	x	NA	NA	NA	NA
ENSMUSG00000074579	Lekr1	predicted gene 6534	protein_coding	2.00184	0.0621724	0.0107074	x	x	NA	NA	NA	NA
ENSMUSG00000032818	Loxhd1	lipoxygenase homology domains 1	protein_coding	1.04274	0.0030297	8.76814e-05	x	x	NA	NA	NA	NA
ENSMUSG00000026623	Lpgat1	lysophosphatidylglycerol acyltransferase 1	protein_coding	402.21	1.56314	0.0305655	x	x	NA	NA	NA	NA
ENSMUSG00000049252	Lrp1b	low density lipoprotein-related protein 1B (deleted in tumors)	protein_coding	4.03039	0.149116	0.0307993	x	x	NA	NA	NA	NA
ENSMUSG00000027253	Lrp4	low density lipoprotein receptor-related protein 4	protein_coding	47.8471	1.83204	0.0200167	x	x	NA	NA	NA	NA
ENSMUSG00000019892	Lrriq1	leucine-rich repeats and IQ motif containing 1	protein_coding	1.63223	0.0352817	0.000606228	x	x	NA	NA	NA	NA
ENSMUSG00000033105	Lss	lanosterol synthase	protein_coding	41.2353	0.346342	2.77574e-05	x	x	ENSMUSG00000086241	4930483K19Rik	antisense	0.5796
ENSMUSG00000022577	Ly6h	similar to Lymphocyte antigen 6H precursor (Ly-6H); lymphocyte antigen 6 complex, locus H	protein_coding	1.03057	0.0293845	0.0208109	x		NA	NA	NA	NA
ENSMUSG00000040003	Magi2	membrane associated guanylate kinase, WW and PDZ domain containing 2	protein_coding	2.17624	0.087718	0.00374079	x	x	ENSMUSG00000097626	4921504A21Rik	lincRNA	0.249035
ENSMUSG00000046709	Mapk10	mitogen-activated protein kinase 10	protein_coding	1.7646	0.0211092	0.000352914	x	x	NA	NA	NA	NA
ENSMUSG00000046101	Mcmdc2	minichromosome maintenance domain containing 2	protein_coding	1.10036	0.00285615	0.000731614	x		ENSMUSG00000098234	Snhg6	lincRNA	3.55767
ENSMUSG00000029020	Mfn2	similar to mitofusin 2; mitofusin 2	protein_coding	103.19	1.6517	0.00910699	x	x	NA	NA	NA	NA
ENSMUSG00000028655	Mfsd2a	major facilitator superfamily domain containing 2	protein_coding	50.8967	1.9798	0.00217118	x	x	NA	NA	NA	NA
ENSMUSG00000020000	Moxd1	monooxygenase, DBH-like 1	protein_coding	24.7924	5.36744	0.000342112	x	x	NA	NA	NA	NA
ENSMUSG00000046805	Mpeg1	macrophage expressed gene 1	protein_coding	70.4935	1.78833	0.00399234	x		NA	NA	NA	NA
ENSMUSG00000079429	Mroh2a	maestro heat-like repeat family member 2A	protein_coding	4.98349	0.159285	1.83621e-06	x		NA	NA	NA	NA
ENSMUSG00000022155	Mroh2b	maestro heat-like repeat family member 2B	protein_coding	1.44911	0.0336631	0.00745585	x		NA	NA	NA	NA
ENSMUSG00000031604	Msmo1	methylsterol monoxygenase 1	protein_coding	337.947	0.178257	3.22708e-18	x		NA	NA	NA	NA
ENSMUSG00000024673	Ms4a1	membrane-spanning 4-domains, subfamily A, member 1	protein_coding	2.3555	0.177451	0.043865	x	x	ENSMUSG00000097091	4930526L06Rik	antisense	0.328188
ENSMUSG00000079620	Muc4	mucin 4	protein_coding	2.8179	0.102864	0.0263827	x	x	NA	NA	NA	NA
ENSMUSG00000044021	Muc19	mucin 19	protein_coding	1.43985	0.00214355	2.37015e-07	x	x	NA	NA	NA	NA
ENSMUSG00000078683	Mup1	predicted gene 12809; predicted gene 2068; predicted gene 12549; predicted gene 13514; major urinary protein 2; predicted gene 13513; major urinary protein 1; predicted gene 12561; predicted gene 12546; novel member of the major urinary protein (Mup) gene family; predicted gene 2024; predicted gene 12557; predicted gene 14076; predicted gene 12552; major urinary protein LOC100048885; predicted ge…	protein_coding	639.548	2.82018	5.45322e-07	x	x	NA	NA	NA	NA
ENSMUSG00000073834	Mup11	predicted gene 12809; predicted gene 2068; predicted gene 12549; predicted gene 13514; major urinary protein 2; predicted gene 13513; major urinary protein 1; predicted gene 12561; predicted gene 12546; novel member of the major urinary protein (Mup) gene family; predicted gene 2024; predicted gene 12557; predicted gene 14076; predicted gene 12552; major urinary protein LOC100048885; predicted ge…	protein_coding	528.305	2.36806	0.000174658	x	x	NA	NA	NA	NA
ENSMUSG00000094793	Mup12	predicted gene 12809; predicted gene 2068; predicted gene 12549; predicted gene 13514; major urinary protein 2; predicted gene 13513; major urinary protein 1; predicted gene 12561; predicted gene 12546; novel member of the major urinary protein (Mup) gene family; predicted gene 2024; predicted gene 12557; predicted gene 14076; predicted gene 12552; major urinary protein LOC100048885; predicted ge…	protein_coding	308.765	2.15748	0.00197631		x	NA	NA	NA	NA
ENSMUSG00000073830	Mup14	predicted gene 12809; predicted gene 2068; predicted gene 12549; predicted gene 13514; major urinary protein 2; predicted gene 13513; major urinary protein 1; predicted gene 12561; predicted gene 12546; novel member of the major urinary protein (Mup) gene family; predicted gene 2024; predicted gene 12557; predicted gene 14076; predicted gene 12552; major urinary protein LOC100048885; predicted ge…	protein_coding	5096.95	1.67366	0.0219198	x	x	NA	NA	NA	NA
ENSMUSG00000096674	Mup15	predicted gene 12809; predicted gene 2068; predicted gene 12549; predicted gene 13514; major urinary protein 2; predicted gene 13513; major urinary protein 1; predicted gene 12561; predicted gene 12546; novel member of the major urinary protein (Mup) gene family; predicted gene 2024; predicted gene 12557; predicted gene 14076; predicted gene 12552; major urinary protein LOC100048885; predicted ge…	protein_coding	738.088	3.33509	4.62548e-08		x	NA	NA	NA	NA
ENSMUSG00000078675	Mup16	predicted gene 12809; predicted gene 2068; predicted gene 12549; predicted gene 13514; major urinary protein 2; predicted gene 13513; major urinary protein 1; predicted gene 12561; predicted gene 12546; novel member of the major urinary protein (Mup) gene family; predicted gene 2024; predicted gene 12557; predicted gene 14076; predicted gene 12552; major urinary protein LOC100048885; predicted ge…	protein_coding	262.702	2.62254	0.000143394	x	x	NA	NA	NA	NA
ENSMUSG00000096688	Mup17	predicted gene 12809; predicted gene 2068; predicted gene 12549; predicted gene 13514; major urinary protein 2; predicted gene 13513; major urinary protein 1; predicted gene 12561; predicted gene 12546; novel member of the major urinary protein (Mup) gene family; predicted gene 2024; predicted gene 12557; predicted gene 14076; predicted gene 12552; major urinary protein LOC100048885; predicted ge…	protein_coding	985.765	6.20401	5.31213e-21		x	NA	NA	NA	NA
ENSMUSG00000078674	Mup18	predicted gene 12809; predicted gene 2068; predicted gene 12549; predicted gene 13514; major urinary protein 2; predicted gene 13513; major urinary protein 1; predicted gene 12561; predicted gene 12546; novel member of the major urinary protein (Mup) gene family; predicted gene 2024; predicted gene 12557; predicted gene 14076; predicted gene 12552; major urinary protein LOC100048885; predicted ge…	protein_coding	99.9475	6.39782	1.02984e-12	x	x	NA	NA	NA	NA
ENSMUSG00000078673	Mup19	predicted gene 12809; predicted gene 2068; predicted gene 12549; predicted gene 13514; major urinary protein 2; predicted gene 13513; major urinary protein 1; predicted gene 12561; predicted gene 12546; novel member of the major urinary protein (Mup) gene family; predicted gene 2024; predicted gene 12557; predicted gene 14076; predicted gene 12552; major urinary protein LOC100048885; predicted ge…	protein_coding	49.2732	1.94724	0.0170332	x	x	NA	NA	NA	NA
ENSMUSG00000078687	Mup8	predicted gene 12809; predicted gene 2068; predicted gene 12549; predicted gene 13514; major urinary protein 2; predicted gene 13513; major urinary protein 1; predicted gene 12561; predicted gene 12546; novel member of the major urinary protein (Mup) gene family; predicted gene 2024; predicted gene 12557; predicted gene 14076; predicted gene 12552; major urinary protein LOC100048885; predicted ge…	protein_coding	19.3343	2.88099	0.00353903	x	x	NA	NA	NA	NA
ENSMUSG00000078686	Mup9	predicted gene 12809; predicted gene 2068; predicted gene 12549; predicted gene 13514; major urinary protein 2; predicted gene 13513; major urinary protein 1; predicted gene 12561; predicted gene 12546; novel member of the major urinary protein (Mup) gene family; predicted gene 2024; predicted gene 12557; predicted gene 14076; predicted gene 12552; major urinary protein LOC100048885; predicted ge…	protein_coding	52.8645	18.0833	8.4507e-22	x	x	NA	NA	NA	NA
ENSMUSG00000006517	Mvd	mevalonate (diphospho) decarboxylase	protein_coding	9.93852	0.145273	0.0012296	x	x	NA	NA	NA	NA
ENSMUSG00000041939	Mvk	mevalonate kinase; similar to mevalonate kinase	protein_coding	7.26037	0.363567	0.0190123	x	x	ENSMUSG00000086302	Gm13790	lincRNA	0.0932079
ENSMUSG00000060180	Myh13	myosin, heavy polypeptide 13, skeletal muscle	protein_coding	1.28815	0.0749767	0.00656751	x		NA	NA	NA	NA
ENSMUSG00000055775	Myh8	myosin, heavy polypeptide 8, skeletal muscle, perinatal	protein_coding	1.24485	0.00887515	0.00017298	x	x	NA	NA	NA	NA
ENSMUSG00000061086	Myl4	myosin, light polypeptide 4	protein_coding	1.75091	0.165114	0.0277906	x		ENSMUSG00000086222	Gm11665	antisense	0.102081
ENSMUSG00000039057	Myo16	myosin XVI	protein_coding	1.10972	0.031019	0.00318494	x	x	NA	NA	NA	NA
ENSMUSG00000025716	Myo3a	myosin IIIA	protein_coding	1.15825	0.0254739	0.00612672	x	x	NA	NA	NA	NA
ENSMUSG00000042064	Myo3b	myosin IIIB	protein_coding	1.12783	0.0384665	0.00604058	x	x	NA	NA	NA	NA
ENSMUSG00000033590	Myo5c	myosin VC	protein_coding	1.43166	0.160003	0.0461892	x	x	NA	NA	NA	NA
ENSMUSG00000000197	Nalcn	sodium leak channel, non-selective	protein_coding	1.78298	0.0838146	0.00890497	x		NA	NA	NA	NA
ENSMUSG00000052512	Nav2	neuron navigator 2	protein_coding	36.2901	0.481622	0.00724884	x	x	NA	NA	NA	NA
ENSMUSG00000020181	Nav3	neuron navigator 3	protein_coding	1.73581	0.0613147	0.00323744	x	x	NA	NA	NA	NA
ENSMUSG00000058794	Nfe2	nuclear factor, erythroid derived 2	protein_coding	1.18507	0.0252132	0.0142164	x	x	NA	NA	NA	NA
ENSMUSG00000067219	Nipal1	NIPA-like domain containing 1	protein_coding	7.28453	0.124034	0.010457	x	x	NA	NA	NA	NA
ENSMUSG00000055761	Nkain3	Na+/K+ transporting ATPase interacting 3	protein_coding	1.19879	0.00260542	0.00148677	x		ENSMUSG00000086017	Gm11872	antisense	0.535713
ENSMUSG00000051790	Nlgn2	neuroligin 2	protein_coding	1.0996	0.0761197	0.0154322	x	x	NA	NA	NA	NA
ENSMUSG00000054102	Nlrp9a	similar to NALP9A; NLR family, pyrin domain containing 9A	protein_coding	1.06656	0.0734806	0.0284541	x	x	NA	NA	NA	NA
ENSMUSG00000037847	Nmrk1	nicotinamide riboside kinase 1	protein_coding	30.7811	2.31693	0.00221407	x		NA	NA	NA	NA
ENSMUSG00000020889	Nr1d1	nuclear receptor subfamily 1, group D, member 1	protein_coding	18.9243	0.465452	0.0427744	x	x	NA	NA	NA	NA
ENSMUSG00000022809	Nr1i2	nuclear receptor subfamily 1, group I, member 2	protein_coding	52.009	1.98242	0.000947158	x	x	NA	NA	NA	NA
ENSMUSG00000005677	Nr1i3	nuclear receptor subfamily 1, group I, member 3	protein_coding	63.619	1.90589	0.0400129	x	x	NA	NA	NA	NA
ENSMUSG00000042834	Nrep	neuronal regeneration related protein	protein_coding	23.2275	2.01946	0.0316778	x		NA	NA	NA	NA
ENSMUSG00000032311	Nrg4	neuregulin 4	protein_coding	10.8995	3.50571	0.000352914	x		NA	NA	NA	NA
ENSMUSG00000031349	Nsdhl	NAD(P) dependent steroid dehydrogenase-like	protein_coding	45.7454	0.164748	3.07368e-22	x	x	ENSMUSG00000084944	Gm14684	lincRNA	0.0932079
ENSMUSG00000062061	Obp2a	odorant binding protein 2A	protein_coding	3.29796	6.08492	0.00268986	x		NA	NA	NA	NA
ENSMUSG00000048368	Omd	osteomodulin	protein_coding	11.8644	2.2373	0.0191003	x	x	NA	NA	NA	NA
ENSMUSG00000000766	Oprm1	opioid receptor, mu 1	protein_coding	2.03031	0.0641969	0.00782053	x	x	NA	NA	NA	NA
ENSMUSG00000029822	Osbpl3	oxysterol binding protein-like 3	protein_coding	14.5964	2.87996	0.00268986	x	x	NA	NA	NA	NA
ENSMUSG00000027765	P2ry1	purinergic receptor P2Y, G-protein coupled 1	protein_coding	19.785	2.57675	0.000947158	x	x	NA	NA	NA	NA
ENSMUSG00000073530	Pappa2	pappalysin 2	protein_coding	1.40082	0.00739139	0.00035939	x	x	NA	NA	NA	NA
ENSMUSG00000007440	Pcdha10	similar to protocadherin; protocadherin alpha 10; protocadherin alpha 9; protocadherin alpha 6; protocadherin alpha 12; similar to protocadherin alpha 11; protocadherin alpha 7; protocadherin alpha 11; protocadherin alpha 1; protocadherin alpha 5; protocadherin alpha 4; protocadherin alpha 2; protocadherin alpha subfamily C, 1; protocadherin alpha subfamily C, 2; protocadherin alpha cluster	protein_coding	1.42847	0.0518682	0.015247	x		ENSMUSG00000097430	Gm10544	lincRNA	0.411577
ENSMUSG00000044254	Pcsk9	proprotein convertase subtilisin/kexin type 9	protein_coding	25.5001	0.376428	0.0120235	x	x	ENSMUSG00000087051	Gm12730	lincRNA	0.129175
ENSMUSG00000029491	Pde6b	phosphodiesterase 6B, cGMP, rod receptor, beta polypeptide	protein_coding	1.19297	0.0330516	0.00910021	x	x	NA	NA	NA	NA
ENSMUSG00000055866	Per2	period homolog 2 (Drosophila)	protein_coding	28.4442	2.43896	2.54831e-05	x	x	NA	NA	NA	NA
ENSMUSG00000028957	Per3	period homolog 3 (Drosophila)	protein_coding	20.5165	2.53669	1.23306e-05	x	x	NA	NA	NA	NA
ENSMUSG00000030545	Pex11a	peroxisomal biogenesis factor 11 alpha	protein_coding	32.3977	1.83129	0.0379726	x	x	NA	NA	NA	NA
ENSMUSG00000055313	Pgbd1	piggyBac transposable element derived 1	protein_coding	1.52706	0.129219	0.0383952	x	x	NA	NA	NA	NA
ENSMUSG00000056131	Pgm3	phosphoglucomutase 3	protein_coding	35.8233	1.77378	0.0190123	x	x	NA	NA	NA	NA
ENSMUSG00000037747	Phyhipl	phytanoyl-CoA hydroxylase interacting protein-like	protein_coding	1.58852	0.0505372	0.0223036	x	x	NA	NA	NA	NA
ENSMUSG00000035828	Pim3	proviral integration site 3	protein_coding	12.8557	2.71286	0.00430045	x	x	ENSMUSG00000093394	Gm20621	sense_overlapping	0.101124
ENSMUSG00000040543	Pitpnm3	PITPNM family member 3	protein_coding	1.27455	0.0686952	0.0140815	x	x	NA	NA	NA	NA
ENSMUSG00000042632	Pla2g6	phospholipase A2, group VI	protein_coding	20.6023	2.47651	0.000965618	x	x	NA	NA	NA	NA
ENSMUSG00000026173	Plcd4	phospholipase C, delta 4	protein_coding	1.29669	0.00239691	6.43894e-07	x	x	NA	NA	NA	NA
ENSMUSG00000016933	Plcg1	phospholipase C, gamma 1	protein_coding	61.9476	1.63745	0.0426163	x	x	ENSMUSG00000098889	Gm27206	antisense	0.197518
ENSMUSG00000017754	Pltp	phospholipid transfer protein	protein_coding	19.744	0.40668	0.000145021	x	x	NA	NA	NA	NA
ENSMUSG00000026640	Plxna2	plexin A2	protein_coding	35.2737	0.51745	0.0364143	x	x	NA	NA	NA	NA
ENSMUSG00000053646	Plxnb1	peroxisomal biogenesis factor 11 alpha	protein_coding	25.378	0.566987	0.0376712	x	x	NA	NA	NA	NA
ENSMUSG00000027952	Pmvk	phosphomevalonate kinase	protein_coding	29.3684	0.293789	0.000103714	x	x	NA	NA	NA	NA
ENSMUSG00000021871	Pnp	similar to purine nucleoside phosphorylase; purine-nucleoside phosphorylase 1	protein_coding	30.863	0.550353	0.0178258	x	x	NA	NA	NA	NA
ENSMUSG00000045102	Poln	DNA polymerase N	protein_coding	1.24848	0.0640089	0.0230236	x	x	NA	NA	NA	NA
ENSMUSG00000034206	Polq	polymerase (DNA directed), theta	protein_coding	2.33185	0.113312	0.000683125	x	x	NA	NA	NA	NA
ENSMUSG00000005514	Por	P450 (cytochrome) oxidoreductase	protein_coding	346.497	3.27382	1.88062e-15	x	x	NA	NA	NA	NA
ENSMUSG00000022383	Ppara	peroxisome proliferator activated receptor alpha	protein_coding	176.274	1.63591	0.032249	x	x	NA	NA	NA	NA
ENSMUSG00000037826	Ppm1k	protein phosphatase 1K (PP2C domain containing)	protein_coding	312.465	1.82637	0.00219618	x	x	NA	NA	NA	NA
ENSMUSG00000039621	Prex1	phosphatidylinositol-3,4,5-trisphosphate-dependent Rac exchange factor 1	protein_coding	11.1347	2.27105	0.0207803	x	x	ENSMUSG00000087617	Gm14268	lincRNA	0.199962
ENSMUSG00000039621	Prex1	phosphatidylinositol-3,4,5-trisphosphate-dependent Rac exchange factor 1	protein_coding	11.1347	2.27105	0.0207803	x	x	ENSMUSG00000085129	5031425F14Rik	lincRNA	0.30029
ENSMUSG00000039621	Prex1	phosphatidylinositol-3,4,5-trisphosphate-dependent Rac exchange factor 1	protein_coding	11.1347	2.27105	0.0207803	x	x	ENSMUSG00000085682	Gm14267	lincRNA	0.0932079
ENSMUSG00000003526	Prodh	proline dehydrogenase	protein_coding	183.537	1.65627	0.0199838	x	x	NA	NA	NA	NA
ENSMUSG00000010175	Prox1	prospero-related homeobox 1	prospero-related homeobox 1	204.229	1.60601	0.0219198	x	x	ENSMUSG00000079045	Prox1os	antisense	1.88714
ENSMUSG00000010175	Prox1	prospero-related homeobox 1	protein_coding	204.229	1.60601	0.0219198	x	x	ENSMUSG00000099404	RP23-190F21.1	antisense	0.138093
ENSMUSG00000010175	Prox1	prospero-related homeobox 1	protein_coding	204.229	1.60601	0.0219198	x	x	ENSMUSG00000101293	RP23-190F21.2	sense_intronic RNA	0.533128
ENSMUSG00000068748	Ptprz1	protein tyrosine phosphatase, receptor type Z, polypeptide 1	protein_coding	1.9437	0.175418	0.0312637	x	x	NA	NA	NA	NA
ENSMUSG00000017639	Rab11fip4	RAB11 family interacting protein 4 (class II)	protein_coding	6.08538	0.370613	0.0223584	x	x	ENSMUSG00000086569	Rab11fip4os2	antisense	0.170502
ENSMUSG00000017639	Rab11fip4	RAB11 family interacting protein 4 (class II)	protein_coding	6.08538	0.370613	0.0223584	x	x	ENSMUSG00000087434	Rab11fip4os1	antisense	0.447339
ENSMUSG00000017639	Rab11fip4	RAB11 family interacting protein 4 (class II)	protein_coding	6.08538	0.370613	0.0223584	x	x	ENSMUSG00000084969	Gm11205	lincRNA	0.0932079
ENSMUSG00000030055	Rab43	RAB43, member RAS oncogene family	protein_coding	109.354	1.79551	0.00221407	x	x	NA	NA	NA	NA
ENSMUSG00000049404	Rarres1	retinoic acid receptor responder (tazarotene induced) 1	protein_coding	51.5488	1.78749	0.016856	x	x	NA	NA	NA	NA
ENSMUSG00000032356	Rasgrf1	RAS protein-specific guanine nucleotide-releasing factor 1	protein_coding	1.14632	0.0441819	0.0280194	x	x	ENSMUSG00000098627	4930524O08Rik	lincRNA	0.343686
ENSMUSG00000066441	Rdh11	retinol dehydrogenase 11	protein_coding	85.7196	0.176018	1.3506e-11	x	x	NA	NA	NA	NA
ENSMUSG00000019900	Rfx6	regulatory factor X, 6	protein_coding	1.06101	0.0281617	0.0104944	x	x	NA	NA	NA	NA
ENSMUSG00000019944	Rhobtb1	Rho-related BTB domain containing 1	protein_coding	47.902	1.83603	0.0431562	x	x	NA	NA	NA	NA
ENSMUSG00000041670	Rims1	regulating synaptic membrane exocytosis 1	protein_coding	1.11521	0.0554981	0.0456954	x	x	NA	NA	NA	NA
ENSMUSG00000065176	Rnu12	RNA U12, small nuclear	snRNA	46.139	0.440177	0.0497795	x		NA	NA	NA	NA
ENSMUSG00000019893	Ros1	Ros1 proto-oncogene	protein_coding	1.78208	0.118017	0.044333	x	x	NA	NA	NA	NA
ENSMUSG00000100131	RP23-8J15.7	NA	pseudogene	122.909	0.418657	0.00796754			NA	NA	NA	NA
ENSMUSG00000030592	Ryr1	ryanodine receptor 1, skeletal muscle	protein_coding	2.09981	0.110134	0.0448857	x	x	ENSMUSG00000097079	Gm26604	lincRNA	0.596099
ENSMUSG00000021313	Ryr2	ryanodine receptor 2, cardiac	protein_coding	2.35183	0.1133	0.0128102	x	x	NA	NA	NA	NA
ENSMUSG00000032018	Sc5d	sterol-C5-desaturase (fungal ERG3, delta-5-desaturase) homolog (S. cerevisae)	protein_coding	866.619	0.583498	0.0243603	x	x	NA	NA	NA	NA
ENSMUSG00000037071	Scd1	stearoyl-Coenzyme A desaturase 1	protein_coding	27409.3	1.65931	0.0190123	x	x	NA	NA	NA	NA
ENSMUSG00000000037	Scml2	similar to sex comb on midleg-like 2 (Drosophila); sex comb on midleg-like 2 (Drosophila)	protein_coding	1.06729	0.0190609	0.00430045	x		ENSMUSG00000079326	Gm15262	lincRNA	0.12488
ENSMUSG00000075318	Scn2a1	sodium channel, voltage-gated, type II, alpha 1	protein_coding	1.71334	0.0921172	0.017599	x	x	NA	NA	NA	NA
ENSMUSG00000075316	Scn9a	sodium channel, voltage-gated, type IX, alpha	protein_coding	1.77251	0.0616303	0.0431562	x	x	ENSMUSG00000087301	Gm13629	antisense	0.196115
ENSMUSG00000026249	Serpine2	serine (or cysteine) peptidase inhibitor, clade E, member 2	protein_coding	20.0586	1.93343	0.0404919	x	x	NA	NA	NA	NA
ENSMUSG00000031271	Serpina7	serine (or cysteine) peptidase inhibitor, clade A (alpha-1 antiproteinase, antitrypsin), member 7	protein_coding	77.0397	0.459014	0.0078985	x	x	NA	NA	NA	NA
ENSMUSG00000023764	Sfi1	Sfi1 homolog, spindle assembly associated (yeast)	protein_coding	32.2416	0.179438	1.35656e-07	x	x	ENSMUSG00000087111	Gm11399	antisense	2.33029
ENSMUSG00000028488	Sh3gl2	SH3-domain GRB2-like 2	protein_coding	1.03278	0.0292175	0.0153757	x	x	NA	NA	NA	NA
ENSMUSG00000022322	Shcbp1	Shc SH2-domain binding protein 1	protein_coding	1.19427	0.0767962	0.03988	x	x	NA	NA	NA	NA
ENSMUSG00000034460	Six4	sine oculis-related homeobox 4 homolog (Drosophila)	protein_coding	1.07631	0.0244566	0.000546035	x	x	NA	NA	NA	NA
ENSMUSG00000015314	Slamf6	SLAM family member 6	protein_coding	1.27697	0.058383	0.0168024	x		NA	NA	NA	NA
ENSMUSG00000023032	Slc4a8	solute carrier family 4 (anion exchanger), member 8	protein_coding	1.7507	0.179872	0.0264666	x	x	NA	NA	NA	NA
ENSMUSG00000026904	Slc4a10	solute carrier family 4, sodium bicarbonate cotransporter-like, member 10	protein_coding	1.27753	0.0948839	0.0483031	x	x	NA	NA	NA	NA
ENSMUSG00000027202	Slc12a1	solute carrier family 12, member 1	protein_coding	1.05351	0.00986498	0.000322897	x	x	ENSMUSG00000086416	Gm14002	antisense	0.156551
ENSMUSG00000017756	Slc12a7	solute carrier family 12, member 7	protein_coding	39.9207	1.67226	0.0316778	x	x	NA	NA	NA	NA
ENSMUSG00000029416	Slc15a4	solute carrier family 15, member 4	protein_coding	16.119	1.9216	0.0322233	x	x	NA	NA	NA	NA
ENSMUSG00000009378	Slc16a12	solute carrier family 16 (monocarboxylic acid transporters), member 12	protein_coding	159.699	1.94003	0.00154346	x	x	NA	NA	NA	NA
ENSMUSG00000022366	Slc22a22	solute carrier family 22 (organic cation transporter), member 22	protein_coding	1.09619	0.0466233	0.03988	x		NA	NA	NA	NA
ENSMUSG00000037996	Slc24a2	solute carrier family 24 (sodium/potassium/calcium exchanger), member 2	protein_coding	1.87718	0.0418529	0.00967611	x	x	ENSMUSG00000086512	Gm12600	lincRNA	0.332971
ENSMUSG00000001225	Slc26a3	solute carrier family 26, member 3	protein_coding	1.2294	0.05878	0.0473532	x	x	NA	NA	NA	NA
ENSMUSG00000032114	Slc37a4	solute carrier family 37 (glucose-6-phosphate transporter), member 4	protein_coding	116.285	1.62996	0.029769	x	x	NA	NA	NA	NA
ENSMUSG00000028360	Slc44a5	solute carrier family 44, member 5	protein_coding	1.59882	0.0285961	0.00168137	x	x	NA	NA	NA	NA
ENSMUSG00000026065	Slc9a4	solute carrier family 9 (sodium/hydrogen exchanger), member 4	protein_coding	1.09986	0.0101233	0.000174658	x		NA	NA	NA	NA
ENSMUSG00000032548	Slco2a1	solute carrier organic anion transporter family, member 2a1	protein_coding	30.1406	0.422146	0.00374079	x	x	NA	NA	NA	NA
ENSMUSG00000024921	Smarca2	SWI/SNF related, matrix associated, actin dependent regulator of chromatin, subfamily a, member 2	protein_coding	202.38	1.6689	0.0161628	x	x	NA	NA	NA	NA
ENSMUSG00000020027	Socs2	suppressor of cytokine signaling 2	protein_coding	17.6742	0.358113	0.0430462	x	x	ENSMUSG00000097766	5730420D15Rik	lincRNA	0.148635
ENSMUSG00000070034	Sp110	predicted gene 15753; Sp110 nuclear body protein	protein_coding	7.71735	0.199281	0.025955	x	x	NA	NA	NA	NA
ENSMUSG00000027867	Spag17	sperm associated antigen 17	protein_coding	2.5979	0.109298	0.00669512	x		ENSMUSG00000085244	Spag17os	antisense	0.454166
ENSMUSG00000005233	Spc25	SPC25, NDC80 kinetochore complex component, homolog (S. cerevisiae)	protein_coding	9.68276	2.27252	0.0249169	x	x	NA	NA	NA	NA
ENSMUSG00000024427	Spry4	sprouty homolog 4 (Drosophila)	protein_coding	17.538	3.3403	0.00977123	x	x	NA	NA	NA	NA
ENSMUSG00000022351	Sqle	squalene epoxidase	protein_coding	40.0817	0.0172313	7.33679e-65	x	x	NA	NA	NA	NA
ENSMUSG00000020538	Srebf1	sterol regulatory element binding transcription factor 1	protein_coding	256.197	3.04394	1.12409e-09	x	x	ENSMUSG00000051008	4930412M03Rik	lincRNA	0.161316
ENSMUSG00000020538	Srebf1	sterol regulatory element binding transcription factor 1	protein_coding	256.197	3.04394	1.12409e-09	x	x	ENSMUSG00000085132	Gm12265	antisense	2.89552
ENSMUSG00000030257	Srgap3	SLIT-ROBO Rho GTPase activating protein 3	protein_coding	6.95697	0.147357	2.14923e-09	x	x	NA	NA	NA	NA
ENSMUSG00000033740	St18	suppression of tumorigenicity 18	protein_coding	1.56712	0.0614625	0.019149	x	x	NA	NA	NA	NA
ENSMUSG00000024776	Stambpl1	STAM binding protein like 1	protein_coding	1.49806	0.162362	0.0354497	x	x	NA	NA	NA	NA
ENSMUSG00000056091	St3gal5	ST3 beta-galactoside alpha-2,3-sialyltransferase 5	protein_coding	86.6088	2.32683	0.00430045	x	x	ENSMUSG00000101823	RP24-416M6.1	sense_intronic	1.44588
ENSMUSG00000030283	St8sia1	ST8 alpha-N-acetyl-neuraminide alpha-2,8-sialyltransferase 1	protein_coding	1.16061	0.0411726	0.0117978	x	x	NA	NA	NA	NA
ENSMUSG00000024378	Stard4	StAR-related lipid transfer (START) domain containing 4	protein_coding	186.87	0.593166	0.0187635	x	x	NA	NA	NA	NA
ENSMUSG00000039156	Stim2	stromal interaction molecule 2	protein_coding	47.1187	1.68972	0.0191254	x	x	NA	NA	NA	NA
ENSMUSG00000006800	Sulf2	sulfatase 2	protein_coding	16.4791	2.70329	0.00157661	x	x	ENSMUSG00000085618	Gm11466	lincRNA	0.317725
ENSMUSG00000006800	Sulf2	sulfatase 2	protein_coding	16.4791	2.70329	0.00157661	x	x	ENSMUSG00000085046	Gm11467	lincRNA	0.175885
ENSMUSG00000006800	Sulf2	sulfatase 2	protein_coding	16.4791	2.70329	0.00157661	x	x	ENSMUSG00000084840	Gm11468	lincRNA	0.142964
ENSMUSG00000060445	Sycp2	synaptonemal complex protein 2	protein_coding	1.22677	0.0588312	0.0445199	x	x	NA	NA	NA	NA
ENSMUSG00000036863	Syde2	synapse defective 1, Rho GTPase, homolog 2 (C. elegans)	protein_coding	19.4939	1.80475	0.0461892	x	x	NA	NA	NA	NA
ENSMUSG00000009394	Syn2	synapsin II	protein_coding	1.05266	0.0386522	0.0339824	x	x	ENSMUSG00000097486	Gm17733	lincRNA	0.235644
ENSMUSG00000022389	Tef	thyrotroph embryonic factor	protein_coding	99.7736	1.78359	0.00326917	x	x	ENSMUSG00000097613	Gm17597	lincRNA	0.114161
ENSMUSG00000049336	Tenm2	teneurin transmembrane protein 2	protein_coding	1.23143	0.0384227	0.0281207	x		ENSMUSG00000086375	Gm12127	antisense	0.219753
ENSMUSG00000049336	Tenm2	teneurin transmembrane protein 2	protein_coding	1.23143	0.0384227	0.0281207	x		ENSMUSG00000087245	Gm12126	antisense	0.140717
ENSMUSG00000049336	Tenm2	teneurin transmembrane protein 2	protein_coding	1.23143	0.0384227	0.0281207	x		ENSMUSG00000087388	Gm12128	lincRNA	0.219564
ENSMUSG00000049336	Tenm2	teneurin transmembrane protein 2	protein_coding	1.23143	0.0384227	0.0281207	x		ENSMUSG00000087296	Gm12130	lincRNA	0.48711
ENSMUSG00000048078	Tenm4	teneurin transmembrane protein 4	protein_coding	1.84018	0.14582	0.0394648	x		ENSMUSG00000087304	Gm15415	antisense	0.144099
ENSMUSG00000048078	Tenm4	teneurin transmembrane protein 4	protein_coding	1.84018	0.14582	0.0394648	x		ENSMUSG00000085792	Gm15414	antisense	0.186858
ENSMUSG00000048078	Tenm4	teneurin transmembrane protein 4	protein_coding	1.84018	0.14582	0.0394648	x		ENSMUSG00000085443	Gm15416	antisense	0.209112
ENSMUSG00000048078	Tenm4	teneurin transmembrane protein 4	protein_coding	1.84018	0.14582	0.0394648	x		ENSMUSG00000053049	Gm15413	antisense	0.411395
ENSMUSG00000048078	Tenm4	teneurin transmembrane protein 4	protein_coding	1.84018	0.14582	0.0394648	x		ENSMUSG00000085751	Gm15412	lincRNA	0.134895
ENSMUSG00000047146	Tet1	tet methylcytosine dioxygenase 1	protein_coding	2.03793	0.166055	0.0287923	x	x	NA	NA	NA	NA
ENSMUSG00000022797	Tfrc	transferrin receptor	protein_coding	47.5171	2.07416	0.0316778	x	x	NA	NA	NA	NA
ENSMUSG00000049109	Themis	thymocyte selection pathway associated	protein_coding	8.96124	4.01475	0.00186624	x	x	NA	NA	NA	NA
ENSMUSG00000035686	Thrsp	thyroid hormone responsive SPOT14 homolog (Rattus)	protein_coding	1037.95	2.64498	0.000425935	x		NA	NA	NA	NA
ENSMUSG00000020044	Timp3	tissue inhibitor of metalloproteinase 3	protein_coding	62.622	1.80763	0.0119107	x	x	ENSMUSG00000087256	Gm15990	antisense	0.492826
ENSMUSG00000053626	Tll1	tolloid-like	protein_coding	1.16409	0.016211	0.00156595	x	x	NA	NA	NA	NA
ENSMUSG00000024799	Tm7sf2	transmembrane 7 superfamily member 2	protein_coding	37.5846	0.38926	8.27783e-08	x		ENSMUSG00000097404	Gm10814	lincRNA	0.416379
ENSMUSG00000071719	Tmem28	transmembrane protein 28	protein_coding	3.48329	5.25864	0.0448857	x	x	NA	NA	NA	NA
ENSMUSG00000057716	Tmem178b	transmembrane protein 178B	protein_coding	1.03975	0.0495929	0.0450507	x		ENSMUSG00000097484	Gm26807	antisense	0.339714
ENSMUSG00000057716	Tmem178b	transmembrane protein 178B	protein_coding	1.03975	0.0495929	0.0450507	x		ENSMUSG00000097563	Gm26638	sense_intronic RNA	0.17545
ENSMUSG00000048764	Tmprss11f	transmembrane protease, serine 11f	protein_coding	1.17708	0.0463429	0.00327192	x	x	NA	NA	NA	NA
ENSMUSG00000093904	Tomm20	predicted gene 7758; similar to Translocase of outer mitochondrial membrane 20 homolog (yeast); predicted gene 14494; translocase of outer mitochondrial membrane 20 homolog (yeast)	protein_coding	31.8674	1.807	0.0157173			NA	NA	NA	NA
ENSMUSG00000028464	Tpm2	tropomyosin 2, beta	protein_coding	11.5755	5.11401	0.000598204	x	x	NA	NA	NA	NA
ENSMUSG00000021573	Tppp	tubulin polymerization promoting protein	protein_coding	23.1451	2.04565	0.0214269	x	x	NA	NA	NA	NA
ENSMUSG00000022010	Tsc22d1	TSC22 domain family, member 1	protein_coding	87.8472	1.95824	0.00328899	x	x	ENSMUSG00000097172	4930444M15Rik	lincRNA	0.154181
ENSMUSG00000031431	Tsc22d3	TSC22 domain family, member 3	protein_coding	60.2546	1.86157	0.00693339	x	x	NA	NA	NA	NA
ENSMUSG00000049580	Tsku	tsukushin	protein_coding	42.9424	3.11963	0.0252063	x	x	NA	NA	NA	NA
ENSMUSG00000039543	Ttc18	tetratricopeptide repeat domain 18	protein_coding	1.30388	0.0670432	0.0165872	x	x	ENSMUSG00000084942	7330404K18Rik	antisense	0.109042
ENSMUSG00000030555	Ttc23	tetratricopeptide repeat domain 23	protein_coding	51.9502	1.8604	0.0095453	x	x	NA	NA	NA	NA
ENSMUSG00000038379	Ttk	Ttk protein kinase	protein_coding	1.02767	0.0292154	0.0113836	x	x	NA	NA	NA	NA
ENSMUSG00000051747	Ttn	titin	protein_coding	14.9555	0.115515	2.33669e-06	x	x	ENSMUSG00000086354	Gm13938	antisense	0.228857
ENSMUSG00000058672	Tubb2a	tubulin, beta 2A	protein_coding	24.1295	0.398558	0.0364448	x		NA	NA	NA	NA
ENSMUSG00000090175	Ugt1a9	similar to UDP glycosyltransferase 1 family polypeptide A13; similar to UGT1.6; UDP glucuronosyltransferase 1 family, polypeptide A1; UDP glucuronosyltransferase 1 family, polypeptide A2; UDP glycosyltransferase 1 family, polypeptide A10; UDP glucuronosyltransferase 1 family, polypeptide A5; UDP glycosyltransferase 1 family, polypeptide A cluster; UDP glucuronosyltransferase 1 family, polypeptide…	protein_coding	13.9557	0.297834	0.000116027		x	NA	NA	NA	NA
ENSMUSG00000062151	Unc13c	unc-13 homolog C (C. elegans)	protein_coding	2.23753	0.0862263	0.000492576	x	x	NA	NA	NA	NA
ENSMUSG00000026839	Upp2	uridine phosphorylase 2	protein_coding	925.364	2.10748	0.00156595	x	x	ENSMUSG00000086129	Gm13558	sense_intronic	0.126919
ENSMUSG00000026609	Ush2a	Usher syndrome 2A (autosomal recessive, mild) homolog (human)	protein_coding	2.26065	0.142556	0.0112391	x	x	NA	NA	NA	NA
ENSMUSG00000032010	Usp2	ubiquitin specific peptidase 2	protein_coding	19.0179	3.51104	1.72783e-06	x	x	NA	NA	NA	NA
ENSMUSG00000021614	Vcan	versican	protein_coding	1.61649	0.0636808	0.0128094	x	x	NA	NA	NA	NA
ENSMUSG00000057021	Vmn2r-ps159	vomeronasal 2, receptor, pseudogene 159	pseudogene	1.09408	0.00287434	8.76814e-05	x		NA	NA	NA	NA
ENSMUSG00000037440	Vnn1	vanin 1	protein_coding	41.2753	2.12124	0.0319438	x	x	NA	NA	NA	NA
ENSMUSG00000058997	Vwa8	von Willebrand factor A domain containing 8	protein_coding	319.028	1.65977	0.00740194	x		NA	NA	NA	NA
ENSMUSG00000031016	Wee1	WEE 1 homolog 1 (S. pombe)	protein_coding	14.3722	2.43176	0.0292368	x	x	ENSMUSG00000101585	RP24-272D15.1	lincRNA	0.309175
ENSMUSG00000017677	Wsb1	WD repeat and SOCS box-containing 1	protein_coding	16.766	0.432133	0.00396709	x	x	NA	NA	NA	NA
ENSMUSG00000074987	Wt1os	Wilms tumor 1 homolog, opposite strand	antisense	1.02579	0.00308432	3.09718e-05	x		NA	NA	NA	NA
ENSMUSG00000040721	Zfhx2	zinc finger homeobox 2	protein_coding	5.27377	0.376227	0.0460615	x	x	ENSMUSG00000093452	Gm20687	antisense	0.141788
ENSMUSG00000040721	Zfhx2	zinc finger homeobox 2	protein_coding	5.27377	0.376227	0.0460615	x	x	ENSMUSG00000100162	RP23-171A13.12	antisense	0.0932079
ENSMUSG00000037492	Zmat4	zinc finger, matrin type 4	protein_coding	1.1961	0.0026097	0.000247623	x	x	NA	NA	NA	NA
