# Supplementary material for: Analysis of diet-induced differential methylation, expression, and interactions of lncRNA and protein-coding genes in mouse liver
Source: Sci Rep. 2018 Aug 1;8:11537. doi: 10.1038/s41598-018-29993-4 (PMC6070528; doi:10.1038/s41598-018-29993-4)
Supplement: Supplementary file 4 — Supplementary Dataset 3 [file 41598_2018_29993_MOESM4_ESM.xlsx]

## Sheet: Table S3
Table S3
Gene symbol	Gene Type	edgeR FC (H/S)	edgeR p-value	edgeR FDR	edgeR CPM	nCounter FC (H/S)	nCounter p-value	nCounter targeted transcript Isoform
Abca1	Protein-coding	1.61514	5.19062e-05	0.0073718	650.836	1.56551	3.85508e-07	all transcript isoforms
Abcg2	Protein-coding	1.76096	4.52367e-05	0.00672478	175.502	1.85848	0.00013224	all transcript isoforms
Abcg5	Protein-coding	3.7003	3.02315e-14	7.31388e-11	147.208	3.93871	2.11219e-06	all transcript isoforms
Abcg8	Protein-coding	3.17153	1.78466e-08	1.3107e-05	121.083	2.96901	2.09549e-05	all transcript isoforms
Acaa1a	Protein-coding	1.74835	0.0031637	0.114338	54.2791	1.37076	0.00130354	all transcript isoforms
Acaa1b	Protein-coding	1.99661	1.89745e-08	1.3691e-05	556.705	1.78674	1.52114e-05	all transcript isoforms
Acot1	Protein-coding	2.51342	3.26658e-05	0.00531645	22.6072	2.53642	0.00230795	all transcript isoforms
Acot2	Protein-coding	2.98629	9.86402e-05	0.0117978	8.89242	1.75113	0.0019667	all transcript isoforms
Acot3	Protein-coding	5.6408	2.59129e-09	2.26754e-06	15.6851	4.84862	0.0442862	all transcript isoforms
Acot4	Protein-coding	2.09314	0.000160668	0.0168024	17.4681	2.14952	0.00386673	all transcript isoforms
Acox1	Protein-coding	1.46952	0.00176356	0.0808604	3339.96	1.27527	0.00396602	all transcript isoforms
Acss2	Protein-coding	0.345868	3.15143e-09	2.64514e-06	165.102	0.34066	0.000315498	all transcript isoforms
Adh4	Protein-coding	0.685301	0.00234893	0.0962219	147.259	0.675099	0.000124318	all transcript isoforms
Aldoc	Protein-coding	0.215899	2.68171e-06	0.000911517	4.24553	0.383443	2.51463e-08	all transcript isoforms
Apoa4	Protein-coding	3.19639	1.18589e-13	2.32254e-10	464.603	3.44315	1.56752e-05	all transcript isoforms
Apoc2	Protein-coding	1.57367	0.00126888	0.0649084	73.8612	1.41278	0.000231261	all transcript isoforms
Arntl	Protein-coding	0.219192	0.000165365	0.0170028	8.08433	0.522672	0.320094	all transcript isoforms
Avpr1a	Protein-coding	0.309566	5.78409e-08	3.65982e-05	17.4096	0.292951	0.000428449	all transcript isoforms
Bfar	Protein-coding	1.50733	0.00655979	0.178815	62.6207	1.14939	0.0265706	all transcript isoforms
C9	Protein-coding	1.49327	0.000870217	0.050323	694.341	1.2846	0.0203469	all transcript isoforms
CD36	Protein-coding	1.88282	2.4708e-05	0.0043991	187.466	1.79327	0.0014526	all transcript isoforms
Cebpb	Protein-coding	2.1624	5.71847e-05	0.0078985	33.3252	1.50616	0.014331	all transcript isoforms
Cfd	Protein-coding	87.6466	9.43032e-18	3.23208e-14	4.94359	66.7732	0.000233325	all transcript isoforms
Cidea	Protein-coding	30.8032	1.87732e-06	0.000671394	1.53554	6.52546	0.00221946	all transcript isoforms
Cidec	Protein-coding	9.80269	0.000200424	0.0191254	5.08611	6.87471	0.00273519	all transcript isoforms
Clock	Protein-coding	0.654857	0.000734854	0.045312	116.471	0.714029	0.020181	all transcript isoforms
Cpt1a	Protein-coding	1.57375	0.000634354	0.0416104	376.57	1.38506	0.0081559	all transcript isoforms
Cyp2b10	Protein-coding	0.127824	1.31551e-05	0.00289328	6.13914	0.231169	0.0670751	all transcript isoforms
Cyp3a11	Protein-coding	2.58875	1.40526e-11	1.86438e-08	3105.49	2.33641	0.00098657	all transcript isoforms
Cyp3a25	Protein-coding	1.57763	0.000816868	0.0483031	632.009	1.48994	0.000215734	all transcript isoforms
Cyp4a14	Protein-coding	2.45865	0.00138311	0.0688638	158.013	2.1847	0.237677	all transcript isoforms
Cyp51	Protein-coding	0.141584	3.9435e-32	3.24377e-28	201.3	0.130588	8.38718e-08	all transcript isoforms
Cyp7a1	Protein-coding	1.80626	1.1933e-05	0.00268986	570.07	2.00106	0.0388225	all transcript isoforms
Cyp8b1	Protein-coding	0.607112	0.000427406	0.0317873	138.766	0.667596	0.0284349	all transcript isoforms
Dcun1d3	Protein-coding	1.86746	0.00118893	0.0625299	21.6119	1.53269	0.049782	all transcript isoforms
Dhcr7	Protein-coding	0.271731	2.62344e-11	3.17343e-08	25.7285	0.30097	1.99596e-06	all transcript isoforms
Dhrs4	Protein-coding	1.64307	0.00047737	0.0340855	113.231	1.28953	0.000307528	all transcript isoforms
Ehhadh	Protein-coding	1.7635	4.605e-06	0.0013926	429.866	1.62232	2.50053e-06	all transcript isoforms
Elovl1	Protein-coding	0.448244	0.000661933	0.0430079	9.33668	0.662193	0.00126909	all transcript isoforms
Elovl3	Protein-coding	0.332814	3.86803e-07	0.000184982	84.0878	0.370289	0.0685952	all transcript isoforms
Erbb4	Protein-coding	1.98475	0.00014371	0.0154725	30.6857	1.52723	0.00168091	all transcript isoforms
Fcgr3	Protein-coding	2.40095	0.00136509	0.0683844	7.75864	1.47218	0.0402007	all transcript isoforms
Fdft1	Protein-coding	0.323549	1.39127e-18	5.20183e-15	116.613	0.406878	4.94871e-05	all transcript isoforms
Fdps	Protein-coding	0.177612	5.193e-14	1.12409e-10	99.9568	0.159699	9.8402e-08	all transcript isoforms
G0s2	Protein-coding	2.73755	1.08768e-05	0.0025417	51.3779	2.8312	2.38424e-06	all transcript isoforms
Hmgcr	Protein-coding	0.368378	6.0342e-11	6.70742e-08	169.981	0.298951	0.000144654	all transcript isoforms
Idi1	Protein-coding	0.0541448	1.87428e-33	1.92714e-29	26.5933	0.0777587	5.39495e-07	all transcript isoforms
Il1r1	Protein-coding	1.72667	0.00488159	0.148939	56.9527	1.70027	0.0394015	all transcript isoforms
Insig1	Protein-coding	0.554928	0.00191581	0.085633	501.252	0.479335	0.00643297	all transcript isoforms
Lpin2	Protein-coding	1.38135	0.0332429	0.417531	479.919	1.25904	0.123476	all transcript isoforms
Lss	Protein-coding	0.346342	4.04942e-08	2.77574e-05	41.2353	0.330874	2.25844e-07	all transcript isoforms
Msmo1 (Sc4mol)	Protein-coding	0.178257	7.06179e-22	3.22708e-18	337.947	0.186007	3.22223e-06	all transcript isoforms
Mvd	Protein-coding	0.145273	4.03608e-06	0.0012296	9.93852	0.12889	2.306e-05	all transcript isoforms
Mvk	Protein-coding	0.363567	0.000196742	0.0190123	7.26037	0.3309	1.68021e-05	all transcript isoforms
Nr1d1	Protein-coding	0.465452	0.00065418	0.0427744	18.9243	0.542001	0.0572245	all transcript isoforms
Nr1h4 (FXR)	Protein-coding	1.09553	0.517444	1	137.475	1.68028	0.00628154	all transcript isoforms
Nr1i2 (PXR)	Protein-coding	1.98242	2.82764e-06	0.000947158	52.009	1.15513	0.0433835	all transcript isoforms
NR1I3 (CAR)	Protein-coding	1.90589	0.000601244	0.0400129	63.619	1.55708	0.00126765	all transcript isoforms
Nsdhl	Protein-coding	0.164748	4.48407e-26	3.07368e-22	45.7454	0.479222	6.88568e-05	all transcript isoforms
Osbpl3	Protein-coding	2.87996	1.20379e-05	0.00268986	14.5964	2.22125	0.000515668	all transcript isoforms
Osbpl5	Protein-coding	2.52391	0.0937267	0.644614	3.09302	1.54478	0.0153061	all transcript isoforms
Per2	Protein-coding	2.43896	3.65567e-08	2.54831e-05	28.4442	2.099	9.29564e-05	all transcript isoforms
Per3	Protein-coding	2.53669	1.64896e-08	1.23306e-05	20.5165	2.0974	0.000577439	all transcript isoforms
Pex11a	Protein-coding	1.83129	0.000558584	0.0379726	32.3977	1.55516	0.0128781	all transcript isoforms
Pim3	Protein-coding	2.71286	2.39448e-05	0.00430045	12.8557	1.67852	0.0292685	all transcript isoforms
Plcb1	Protein-coding	1.54089	0.00440238	0.140357	48.6995	1.46468	1.02789e-06	all transcript isoforms
Pltp	Protein-coding	0.40668	2.82087e-07	0.000145021	19.744	0.441736	0.000151654	all transcript isoforms
Pmvk	Protein-coding	0.293789	1.94174e-07	0.000103714	29.3684	0.328839	1.91569e-06	all transcript isoforms
Ppara	Protein-coding	1.63591	0.000441629	0.032249	176.274	1.54046	0.00109154	all transcript isoforms
Pparg	Protein-coding	1.53547	0.02237	0.348459	19.1569	1.36672	0.0176483	all transcript isoforms
Ppargc1a (Pgc1a)	Protein-coding	0.657055	0.0541654	0.514072	20.8934	1.02355	0.832548	all transcript isoforms
Ptp4a1	Protein-coding	1.59279	0.00246311	0.0994826	55.254	1.58649	1.26864e-05	all transcript isoforms
Rdh11	Protein-coding	0.176018	4.92584e-15	1.3506e-11	85.7196	0.178957	3.47054e-06	all transcript isoforms
Saa4	Protein-coding	1.59841	0.00105134	0.05764	227.219	1.91672	0.00171026	all transcript isoforms
Sc5d	Protein-coding	0.583498	0.000283714	0.0243603	866.619	0.528827	0.000510893	all transcript isoforms
Slc37a4	Protein-coding	1.62996	0.000388688	0.029769	116.285	1.41132	0.00320139	all transcript isoforms
Socs2	Protein-coding	0.358113	0.000665662	0.0430462	17.6742	0.347129	0.0330529	all transcript isoforms
Spc25	Protein-coding	2.27252	0.00029262	0.0249169	9.68276	1.84638	0.000439381	all transcript isoforms
Sqle	Protein-coding	0.0172313	1.78389e-69	7.33679e-65	40.0817	0.0255462	8.62359e-08	all transcript isoforms
Srebf1	Protein-coding	3.04394	6.55957e-13	1.12409e-09	256.197	2.76182	9.26311e-05	all transcript isoforms
Srebf2 (Srebp2)	Protein-coding	0.520095	0.00112072	0.0604895	12.4479	0.513463	2.61842e-07	all transcript isoforms
Stard4	Protein-coding	0.593166	0.000190701	0.0187635	186.87	0.489144	0.000334287	all transcript isoforms
Stra6l (1300002K09Rik)	Protein-coding	0.679471	0.00436598	0.139661	89.8978	0.727488	0.00296627	all transcript isoforms
Tank	Protein-coding	1.47825	0.0124813	0.255267	33.0836	1.2	0.016	all transcript isoforms
Timp3	Protein-coding	1.80763	0.000100492	0.0119107	62.622	1.39112	0.0216319	all transcript isoforms
Tnfrsf1b	Protein-coding	1.62779	0.0116365	0.244918	19.702	1.29	0.01	all transcript isoforms
Tsc22d3	Protein-coding	1.86157	4.78769e-05	0.00693339	60.2546	1.71274	0.0198583	all transcript isoforms
Vnn1	Protein-coding	2.12124	0.000434171	0.0319438	41.2753	2.19244	0.00314572	all transcript isoforms
Vwa8 (1300010F03Rik)	Protein-coding	1.65977	5.23722e-05	0.00740194	319.028	1.42465	0.000370775	all transcript isoforms
Wee1	Protein-coding	2.43176	0.000376052	0.0292368	14.3722	2.15839	0.000284481	all transcript isoforms
Wwc1	Protein-coding	1.43543	0.0228023	0.352456	48.9413	1.14326	0.209943	all transcript isoforms
0610007P14Rik	Protein-coding	0.540405	8.81961e-05	0.0109257	28.7213	0.500589	0.000235274	all transcript isoforms
4931406C07Rik	Protein-coding	1.50624	0.000737564	0.045411	228.72	1.39192	0.00200122	all transcript isoforms
9030617O03Rik	Protein-coding	1.60423	0.00212233	0.0906483	40.0072	1.31872	0.000514358	all transcript isoforms
AI317395	Protein-coding	1.59509	0.00158715	0.0759029	100.145	1.53208	2.39194e-05	all transcript isoforms
A330076H08Rik	LncRNA	0.0193843	7.0831e-06	0.0018674	1.03951	0.743119	0.328784	ENSMUST00000181804
A330076H08Rik	LncRNA	0.0193843	7.0831e-06	0.0018674	1.03951	0.454242	0.0117371	ENSMUST00000181187
A530040E14Rik	LncRNA	0.0619659	0.00111113	0.0600506	1.31445	0.394584	0.0194769	ENSMUST00000162453, ENSMUST00000161666
A530040E14Rik	LncRNA	0.0619659	0.00111113	0.0600506	1.31445	0.290982	0.00347102	ENSMUST00000162353, ENSMUST00000093501, ENSMUST00000161150
AY512915	LncRNA	0.0111896	9.14643e-06	0.00221407	1.01606	0.391567	0.018093	ENSMUST00000089303
AY512915	LncRNA	0.0111896	9.14643e-06	0.00221407	1.01606	0.671143	0.178285	ENSMUST00000159751
AY512915	LncRNA	0.0111896	9.14643e-06	0.00221407	1.01606	0.540279	0.038545	ENSMUST00000162315
AY512915	LncRNA	0.0111896	9.14643e-06	0.00221407	1.01606	0.545957	0.0959342	all transcript isoforms
Dlx6os1	LncRNA	0.01417	3.7484e-07	0.00018137	1.31214	0.387665	0.0241528	ENSMUST00000159827
Gm12002	LncRNA	0.00305511	1.92069e-05	0.00376162	1.0325	0.378822	0.00416416	ENSMUST00000153794
Gm12002	LncRNA	0.00305511	1.92069e-05	0.00376162	1.0325	0.723486	0.00783318	ENSMUST00000174550
Gm13582	LncRNA	0.0224214	4.43669e-07	0.000207355	1.22171	0.498571	0.0506001	all transcript isoforms
Gm16025	LncRNA	0.0583637	0.000588847	0.0394648	2.22819	0.564944	0.016678	ENSMUST00000161282
Gm16025	LncRNA	0.0583637	0.000588847	0.0394648	2.22819	0.813798	0.0210655	all transcript isoforms
Gm16028	LncRNA	0.0571382	0.000141007	0.0153422	1.14237	0.202303	0.00794803	all transcript isoforms
Gm20631	LncRNA	0.0631113	6.85923e-05	0.00910021	1.34105	0.404656	0.00751235	ENSMUST00000177239
Gm20631	LncRNA	0.0631113	6.85923e-05	0.00910021	1.34105	0.386285	0.0199654	ENSMUST00000177268
Gm20631	LncRNA	0.0631113	6.85923e-05	0.00910021	1.34105	0.484168	0.0134357	all transcript isoforms
Gm21846	LncRNA	0.0376417	0.000163599	0.016945	1.02299	0.522942	0.00653298	all transcript isoforms
Wt1os	LncRNA	0.00308432	4.66896e-08	3.09718e-05	1.02579	0.673535	0.196017	ENSMUST00000172701, ENSMUST00000174870
Wt1os	LncRNA	0.00308432	4.66896e-08	3.09718e-05	1.02579	0.418229	0.0196569	ENSMUST00000135153
