# Supplementary material for: Analysis of diet-induced differential methylation, expression, and interactions of lncRNA and protein-coding genes in mouse liver
Source: Sci Rep. 2018 Aug 1;8:11537. doi: 10.1038/s41598-018-29993-4 (PMC6070528; doi:10.1038/s41598-018-29993-4)
Supplement: Supplementary file 5 — Supplementary Dataset 4 [file 41598_2018_29993_MOESM5_ESM.xlsx]

## Sheet: Table S4
Table S4
Steroid biosynthetic process (GO-ID: 6694)
Gene Name	Gene symbol	Bingo/ Cytoscape3.2	DAVID	edgeR FC (H/S)	edgeR p-value	edgeR FDR	edgeR CPM	nCounter FC (H/S)	nCounter p-value
RIKEN cDNA 0610007P14 gene	0610007P14RIK	x	x	0.540405	8.81961e-05	0.0109257	28.7213	n.d.	n.d.
CD36 antigen	CD36	x		1.88282	2.4708e-05	0.0043991	187.466	1.79327	0.0014526
cytochrome P450, family 17, subfamily a, polypeptide 1	Cyp17a1	x	x	0.380973	0.000174383	0.0177526	10.2659	n.d.	n.d.
cytochrome P450, family 51	Cyp51	x	x	0.141584	3.9435e-32	3.24377e-28	201.3	0.130588	8.38718e-08
cytochrome P450, family 7, subfamily a, polypeptide 1	Cyp7a1	x		1.80626	1.1933e-05	0.00268986	570.07	2.00106	0.0388225
7-dehydrocholesterol reductase	Dhcr7	x	x	0.271731	2.62344e-11	3.17343e-08	25.7285	0.30097	1.99596e-06
farnesyl diphosphate farnesyl transferase 1	Fdft1	x	x	0.323549	1.39127e-18	5.20183e-15	116.613	0.406878	4.94871e-05
farnesyl diphosphate synthetase	Fdps	x	x	0.177612	5.193e-14	1.12409e-10	99.9568	0.159699	9.8402e-08
3-hydroxy-3-methylglutaryl-Coenzyme A reductase	Hmgcr	x	x	0.368378	6.0342e-11	6.70742e-08	169.981	0.298951	0.000144654
3-hydroxy-3-methylglutaryl-Coenzyme A synthase 1	Hmgcs1	x		0.161999	6.54833e-36	8.97733e-32	593.418	n.d.	n.d.
hydroxysteroid (17-beta) dehydrogenase 11	Hsd17b11	x	x	2.04161	5.49744e-08	3.53279e-05	152.101	n.d.	n.d.
hydroxysteroid (17-beta) dehydrogenase 7	Hsd17b7	x	x	0.337912	4.87466e-09	3.93108e-06	98.8881	n.d.	n.d.
hydroxy-delta-5-steroid dehydrogenase, 3 beta- and steroid delta-isomerase 2	Hsd3b2	x	x	1.7453	6.43451e-05	0.00864831	72.4464	n.d.	n.d.
hydroxy-delta-5-steroid dehydrogenase, 3 beta- and steroid delta-isomerase 3	Hsd3b3	x	x	1.53946	0.00036188	0.0285122	207.17	n.d.	n.d.
isopentenyl-diphosphate delta isomerase	Idi1	x	x	0.0541448	1.87428e-33	1.92714e-29	26.5933	0.0777587	5.39495e-07
lanosterol synthase	Lss	x	x	0.346342	4.04942e-08	2.77574e-05	41.2353	0.330874	2.25844e-07
mevalonate (diphospho) decarboxylase	Mvd	x	x	0.145273	4.03608e-06	0.0012296	9.93852	0.12889	2.306e-05
mevalonate kinase; similar to mevalonate kinase	Mvk	x	x	0.363567	0.000196742	0.0190123	7.26037	0.3309	1.68021e-05
NAD(P) dependent steroid dehydrogenase-like	Nsdhl	x	x	0.164748	4.48407e-26	3.07368e-22	45.7454	0.479222	6.88568e-05
phosphomevalonate kinase	Pmvk	x	x	0.293789	1.94174e-07	0.000103714	29.3684	0.328839	1.91569e-06
sterol-C5-desaturase	Sc5d	x	x	0.583498	0.000283714	0.0243603	866.619	0.528827	0.000510893
transmembrane 7 superfamily member 2	tm7sf2		x	0.38926	7.64826e-11	8.27783e-08	37.5846	n.d.	n.d.
methylsterol monoxygenase 1 (Sterol-C4-Methyl Oxidase-like)	Msmo1 (Sc4mol)		x	0.178841	7.06179e-22	3.22708e-18	337.947	0.186007	3.22223e-06
Cholesterol metabolic process (GO-ID: 8203)
Gene Name	Gene symbol	Bingo/ Cytoscape3.2	DAVID	edgeR FC (H/S)	edgeR p-value	edgeR FDR	edgeR CPM	nCounter FC (H/S)	nCounter p-value
ATP-binding cassette, sub-family A (ABC1), member 1	Abca1	x	x	1.61514	5.19062e-05	0.0073718	650.836	1.56551	3.85508e-07
acetyl-Coenzyme A acetyltransferase 2	Acat2	x		0.534	0.000182339	0.0181913	28.3171	n.d.	n.d.
CD36 antigen	CD36	x		1.88282	2.4708e-05	0.0043991	187.466	1.79327	0.0014526
cubilin	Cubn	x	x	0.170788	0.000310733	0.025955	2.08987	n.d.	n.d.
cytochrome P450, family 51	Cyp51	x	x	0.141584	3.9435e-32	3.24377e-28	201.3	0.130588	8.38718e-08
cytochrome P450, family 7, subfamily a, polypeptide 1	Cyp7a1	x	x	1.80626	1.1933e-05	0.00268986	570.07	2.00106	0.0388225
7-dehydrocholesterol reductase	Dhcr7	x	x	0.271731	2.62344e-11	3.17343e-08	25.7285	0.30097	1.99596e-06
farnesyl diphosphate farnesyl transferase 1	Fdft1	x	x	0.323549	1.39127e-18	5.20183e-15	116.613	0.406878	4.94871e-05
farnesyl diphosphate synthetase	Fdps	x	x	0.177612	5.193e-14	1.12409e-10	99.9568	0.159699	9.8402e-08
3-hydroxy-3-methylglutaryl-Coenzyme A reductase	Hmgcr	x	x	0.368378	6.0342e-11	6.70742e-08	169.981	0.298951	0.000144654
3-hydroxy-3-methylglutaryl-Coenzyme A synthase 1	Hmgcs1	x		0.161999	6.54833e-36	8.97733e-32	593.418	n.d.	n.d.
hydroxysteroid (17-beta) dehydrogenase 7	Hsd17b7	x	x	0.337912	4.87466e-09	3.93108e-06	98.8881	n.d.	n.d.
isopentenyl-diphosphate delta isomerase	Idi1	x	x	0.0541448	1.87428e-33	1.92714e-29	26.5933	0.0777587	5.39495e-07
lanosterol synthase	Lss	x		0.346342	4.04942e-08	2.77574e-05	41.2353	0.330874	2.25844e-07
mevalonate (diphospho) decarboxylase	Mvd	x	x	0.145273	4.03608e-06	0.0012296	9.93852	0.12889	2.306e-05
mevalonate kinase; similar to mevalonate kinase	Mvk	x	x	0.363567	0.000196742	0.0190123	7.26037	0.3309	1.68021e-05
NAD(P) dependent steroid dehydrogenase-like	Nsdhl	x	x	0.164748	4.48407e-26	3.07368e-22	45.7454	0.479222	6.88568e-05
proprotein convertase subtilisin/kexin type 9	Pcsk9	x	x	0.376428	0.000102232	0.0120235	25.5001	n.d.	n.d.
phosphomevalonate kinase	Pmvk	x	x	0.293789	1.94174e-07	0.000103714	29.3684	0.328839	1.91569e-06
sterol-C5-desaturase	Sc5d	x		0.583498	0.000283714	0.0243603	866.619	0.528827	0.000510893
squalene epoxidase	Sqle	x		0.0172313	1.78389e-69	7.33679e-65	40.0817	0.0255462	8.62359e-08
sterol regulatory element binding transcription factor 1	Srebf1	x	x	3.04394	6.55957e-13	1.12409e-09	256.197	2.76182	9.26311e-05
transmembrane 7 superfamily member 2	Tm7sf2		x	0.38926	7.64826e-11	8.27783e-08	37.5846	n.d.	n.d.
Genes not mapped by DAVID or Bingo/Cytoscape3.2
cytochrome P450, family 3, subfamily a, polypeptide 11	Cyp3a11			2.58875	1.40526e-11	1.86438e-08	3105.49	2.33641	0.00098657
cytochrome P450, family 3, subfamily a, polypeptide 25	Cyp3a25			1.57763	0.000816868	0.0483031	632.009	1.48994	0.000215734
cytochrome P450, family 8, subfamily b, polypeptide 1	Cyp8b1			0.607112	0.000427406	0.0317873	138.766	0.667596	0.0284349
methylsterol monoxygenase 1 (Sterol-C4-Methyl Oxidase-like)	Msmo1 (Sc4mol)			0.178841	7.06179e-22	3.22708e-18	337.947	0.186007	3.22223e-06
nuclear receptor subfamily 1, group I, member 2	Nr1i2 (Pxr)			1.98242	2.82764e-06	0.000947158	52.009	1.15513	0.0433835
nuclear receptor subfamily 1, group I, member 3	Nr1i3 (Car)			1.90707	0.000601244	0.0400129	63.619	1.55708	0.00126765
Fatty acid metabolic process (GO-ID: 6631)
Gene Name	Gene symbol	Bingo/ Cytoscape3.2	DAVID	edgeR FC (H/S)	edgeR p-value	edgeR FDR	edgeR CPM	nCounter FC (H/S)	nCounter p-value
acetyl-Coenzyme A acyltransferase 1B	Acaa1b		x	1.99661	1.89745e-08	1.3691e-05	556.705	1.78674	1.52114e-05
acyl-coenzyme A amino acid N-acyltransferase 2	Acnat2	x	x	2.38262	0.000133219	0.0146891	14.6009	n.d.	n.d.
acyl-CoA thioesterase 1	Acot1	x	x	2.51342	3.26658e-05	0.00531645	22.6072	2.53642	0.00230795
acyl-CoA thioesterase 11	Acot11	x	x	3.98619	1.40926e-08	1.07334e-05	17.658	n.d.	n.d.
acyl-CoA thioesterase 2	Acot2	x		2.98629	9.86402e-05	0.0117978	8.89242	1.75113	0.0019667
acyl-CoA thioesterase 3	Acot3	x	x	5.6408	2.59129e-09	2.26754e-06	15.6851	4.84862	0.0442862
acyl-CoA thioesterase 4	Acot4	x	x	2.09314	0.000160668	0.0168024	17.4681	2.14952	0.00386673
1-acylglycerol-3-phosphate O-acyltransferase 6	Agpat6	x	x	1.7055	3.36096e-05	0.00544212	250.376	n.d.	n.d.
CD36 antigen	CD36	x		1.88282	2.4708e-05	0.0043991	187.466	1.79327	0.0014526
carnitine palmitoyltransferase 1a, liver	Cpt1a	x	x	1.57375	0.000634354	0.0416104	376.57	1.38506	0.0081559
cytochrome P450, family 4, subfamily a, polypeptide 10	Cyp4a10	x	x	1.76404	0.000760811	0.0462879	169.494	n.d.	n.d.
enoyl-Coenzyme A, hydratase/3-hydroxyacyl Coenzyme A dehydrogenase	Ehhadh	x	x	1.7635	4.605e-06	0.0013926	429.866	1.62232	2.50053e-06
elongation of very long chain fatty acids (FEN1/Elo2, SUR4/Elo3, yeast)-like 1	Elovl1	x	x	0.448244	0.000661933	0.0430079	9.33668	0.662193	0.00126909
elongation of very long chain fatty acids (FEN1/Elo2, SUR4/Elo3, yeast)-like 3	Elovl3	x	x	0.332814	3.86803e-07	0.000184982	84.0878	0.370289	0.0685952
fatty acid binding protein 2, intestinal	Fabp2	x		2.94052	1.39865e-13	2.61471e-10	163.125	n.d.	n.d.
peroxisome proliferator activated receptor alpha	Ppara	x	x	1.63591	0.000441629	0.032249	176.274	1.54046	0.00109154
sterol-C5-desaturase	Sc5d	x	x	0.583498	0.000283714	0.0243603	866.619	0.528827	0.000510893
stearoyl-Coenzyme A desaturase 1	Scd1	x	x	1.65931	0.000196034	0.0190123	27409.3	n.d.	n.d.
methylsterol monoxygenase 1 (Sterol-C4-Methyl Oxidase-like)	Msmo1 (Sc4mol)		x	0.178841	7.06179e-22	3.22708e-18	337.947	0.186007	3.22223e-06
Genes not mapped by DAVID or Bingo/Cytoscape3.2
acyl-CoA synthetase short-chain family member 2	Acss2			0.345868	3.15143e-09	2.64514e-06	165.102	0.34066	0.000315498
deiodinase, iodothyronine, type I	Dio1			1.94739	3.45428e-06	0.00106818	140.921	n.d.	n.d.
V-Erb-A Erythroblastic Leukemia Viral Oncogene Homolog 4 (Avian)	Erbb4			1.98475	0.00014371	0.0154725	30.6857	1.52723	0.00168091
G0/G1 switch gene 2	G0s2			2.73755	1.08768e-05	0.0025417	51.3779	2.8312	2.38424e-06
neuregulin 4	Nrg4			3.50571	8.4661e-07	0.000352914	10.8995	n.d.	n.d.
peroxisomal biogenesis factor 11 alpha	Pex11a			1.83129	0.000558584	0.0379726	32.3977	1.55516	0.0128781
sterol regulatory element binding transcription factor 1	Srebf1			3.04394	6.55957e-13	1.12409e-09	256.197	2.76182	9.26311e-05
thyroid hormone responsive	Thrsp			2.64498	1.06574e-06	0.000425935	1037.95	n.d.	n.d.
Lipid localization (GO-ID: 10876)
Gene Name	Gene symbol	Bingo/ Cytoscape3.2	DAVID	edgeR FC (H/S)	edgeR p-value	edgeR FDR	edgeR CPM	nCounter FC (H/S)	nCounter p-value
ATP-binding cassette, sub-family A (ABC1), member 1	Abca1	x	x	1.61514	5.19062e-05	0.0073718	650.836	1.56551	3.85508e-07
ATP-binding cassette, sub-family G (WHITE), member 5	Abcg5		x	3.7003	3.02315e-14	7.31388e-11	147.208	3.93871	2.11219e-06
ATP-binding cassette, sub-family G (WHITE), member 8	Abcg8	x	x	3.17153	1.78466e-08	1.3107e-05	121.083	2.96901	2.09549e-05
apolipoprotein A-IV	Apoa4	x	x	3.19639	1.18589e-13	2.32254e-10	464.603	3.44315	1.56752e-05
ATPase, class V, type 10B	Atp10b		x	0.0388302	4.52919e-05	0.00672478	1.76194	n.d.	n.d.
caveolin 1, caveolae protein	Cav1	x	x	0.363528	1.20994e-05	0.00268986	11.6466	n.d.	n.d.
CD36 antigen	CD36	x	x	1.88282	2.4708e-05	0.0043991	187.466	1.79327	0.0014526
cell death-inducing DNA fragmentation factor, alpha subunit-like effector A	Cidea	x	x	30.8032	1.87732e-06	0.000671394	1.53554	6.52546	0.00221946
fatty acid binding protein 2, intestinal	Fabp2	x		2.94052	1.39865e-13	2.61471e-10	163.125	n.d.	n.d.
oxysterol binding protein-like 3	Osbpl3	x	x	2.87996	1.20379e-05	0.00268986	14.5964	2.22125	0.000515668
phospholipid transfer protein	Pltp	x	x	0.40668	2.82087e-07	0.000145021	19.744	0.441736	0.000151654
solute carrier organic anion transporter family, member 2a1	Slco2a1	x	x	0.422146	1.89186e-05	0.00374079	30.1406	n.d.	n.d.
StAR-related lipid transfer (START) domain containing 4	Stard4	x	x	0.593166	0.000190701	0.0187635	186.87	0.489144	0.000334287
Genes not mapped by DAVID or Bingo/Cytoscape3.2
ATP-binding cassette, sub-family G (WHITE), member 2	Abcg2			1.76096	4.52367e-05	0.00672478	175.502	1.85848	0.00013224
cell death-inducing DFFA-like effector c	Cidec			9.80269	0.000200424	0.0191254	5.08611	6.87471	0.00273519
G0/G1 switch gene 2	G0s2			2.73755	1.08768e-05	0.0025417	51.3779	2.8312	2.38424e-06
major facilitator superfamily domain containing 2	Mfsd2a			1.9798	8.50471e-06	0.00217118	50.8967	n.d.	n.d.
Circadian Rhythm (GO-ID: 7623)
Gene Name	Gene symbol	Bingo/ Cytoscape3.2	DAVID	edgeR FC (H/S)	edgeR p-value	edgeR FDR	edgeR CPM	nCounter FC (H/S)	nCounter p-value
aryl hydrocarbon receptor nuclear translocator-like (Bmal)	Arntl	x	x	0.219192	0.000165365	0.0170028	8.08433	0.522672	0.320094
circadian locomoter output cycles kaput	Clock	x	x	0.654857	0.000734854	0.045312	116.471	0.714029	0.020181
potassium large conductance calcium-activated channel, subfamily M, alpha member 1	Kcnma1	x	x	0.136663	7.01683e-05	0.00922007	2.32695	n.d.	n.d.
nuclear receptor subfamily 1, group D, member 1 (Rev-Erb-alpha)	Nr1d1	x	x	0.465452	0.00065418	0.0427744	18.9243	0.542001	0.0572245
period homolog 2 (Drosophila)	Per2	x	x	2.43896	3.65567e-08	2.54831e-05	28.4442	2.099	9.29564e-05
period homolog 3 (Drosophila)	Per3	x	x	2.53669	1.64896e-08	1.23306e-05	20.5165	2.0974	0.000577439
Genes not mapped by DAVID or Bingo/Cytoscape3.2
circadian associated repressor of transcription	Ciart			5.17462	2.16453e-06	0.000754429	4.86963	n.d.	n.d.
prospero-related homeobox 1	Prox1			1.60601	0.000243148	0.0219198	204.229	n.d.	n.d.
ubiquitin specific peptidase 2	Usp2			3.51104	1.8905e-09	1.72783e-06	19.0179	n.d.	n.d.
