# Supplementary material for: Analysis of diet-induced differential methylation, expression, and interactions of lncRNA and protein-coding genes in mouse liver
Source: Sci Rep. 2018 Aug 1;8:11537. doi: 10.1038/s41598-018-29993-4 (PMC6070528; doi:10.1038/s41598-018-29993-4)
Supplement: Supplementary file 6 — Supplementary Dataset 5 [file 41598_2018_29993_MOESM6_ESM.xlsx]

## Sheet: Table S5
Table S5
Ensembl Gene ID	Gene Symbol	Gene Type	CPM
ENSMUSG00000098178	Yam1	lincRNA	68578.9
ENSMUSG00000092341	Malat1	lincRNA	1218.61
ENSMUSG00000097312	Gm26870	lincRNA	390.565
ENSMUSG00000100094	RP23-181K4.2	lincRNA	173.859
ENSMUSG00000086432	B430119L08Rik	antisense	144.492
ENSMUSG00000085438	1700020I14Rik	lincRNA	142.558
ENSMUSG00000092274	Neat1	lincRNA	78.8656
ENSMUSG00000101609	Kcnq1ot1	antisense	39.6781
ENSMUSG00000086324	Gm15564	antisense	33.6714
ENSMUSG00000085208	Brip1os	antisense	29.0744
ENSMUSG00000099146	0610031O16Rik	antisense	28.7447
ENSMUSG00000087679	C330006A16Rik	lincRNA	28.6664
ENSMUSG00000097412	1810014B01Rik	lincRNA	25.0098
ENSMUSG00000089635	Gm16559	antisense	24.8939
ENSMUSG00000073155	1810058I24Rik	lincRNA	20.8983
ENSMUSG00000086868	Gm15883	antisense	19.9352
ENSMUSG00000100370	RP23-402K24.6	lincRNA	17.6807
ENSMUSG00000101514	RP24-176K12.1	lincRNA	16.2932
ENSMUSG00000099707	RP23-214P23.2	lincRNA	15.4805
ENSMUSG00000101517	RP24-458J4.2	lincRNA	14.7286
ENSMUSG00000097392	D930016D06Rik	lincRNA	14.2892
ENSMUSG00000086593	Gm16548	lincRNA	12.8045
ENSMUSG00000097354	2310001H17Rik	lincRNA	12.3334
ENSMUSG00000097119	B230354K17Rik	lincRNA	12.2738
ENSMUSG00000074918	5430417L22Rik	antisense	12.0279
ENSMUSG00000074071	Fam169b	lincRNA	11.7917
ENSMUSG00000097458	Gm26697	lincRNA	11.1897
ENSMUSG00000089810	Gm16536	antisense	10.9431
ENSMUSG00000084983	Gm11789	antisense	10.7339
ENSMUSG00000085834	Gm15622	antisense	10.2534
ENSMUSG00000074373	Gm10680	antisense	10.2882
ENSMUSG00000086141	9030622O22Rik	lincRNA	10.1265
ENSMUSG00000097554	Gm26825	lincRNA	9.45712
ENSMUSG00000074024	4632427E13Rik	antisense	8.99787
ENSMUSG00000097750	Gm4673	antisense	8.89264
ENSMUSG00000073652	Apol7d	antisense	8.70358
ENSMUSG00000084839	Gm14097	antisense	8.62278
ENSMUSG00000099697	RP23-402K24.2	lincRNA	8.44919
ENSMUSG00000100039	RP24-74F2.12	antisense	8.15674
ENSMUSG00000097730	Gm26588	lincRNA	8.12962
ENSMUSG00000097375	6720427I07Rik	lincRNA	8.07177
ENSMUSG00000075511	1700001L05Rik	lincRNA	7.80635
ENSMUSG00000085826	Gm15638	antisense	7.77394
ENSMUSG00000097290	1300002E11Rik	lincRNA	7.75945
ENSMUSG00000098747	Gm27216	lincRNA	7.18152
ENSMUSG00000087334	AW495222	antisense	7.0869
ENSMUSG00000089961	Gm16567	antisense	7.00451
ENSMUSG00000084923	Gm15611	lincRNA	6.86674
ENSMUSG00000060149	BC002059	lincRNA	6.58166
ENSMUSG00000086296	D030055H07Rik	antisense	6.44697
ENSMUSG00000079179	Rab10os	antisense	6.38416
ENSMUSG00000102095	RP24-245K18.4	lincRNA	6.13439
ENSMUSG00000090038	Gm16573	antisense	6.08456
ENSMUSG00000073147	5031425E22Rik	lincRNA	6.02064
ENSMUSG00000096929	A330023F24Rik	lincRNA	5.89036
ENSMUSG00000089788	Gm16586	antisense	5.88543
ENSMUSG00000087241	Gm11844	antisense	5.85482
ENSMUSG00000097162	2310010J17Rik	lincRNA	5.72921
ENSMUSG00000097203	4732419C18Rik	lincRNA	5.52123
ENSMUSG00000086332	4930480G23Rik	antisense	5.42364
ENSMUSG00000086587	Gm11837	antisense	5.36276
ENSMUSG00000096971	4930556M19Rik	lincRNA	5.28705
ENSMUSG00000097505	Gm26540	lincRNA	5.23455
ENSMUSG00000097799	Gm26899	lincRNA	5.16505
ENSMUSG00000097101	1810034E14Rik	antisense	5.02909
ENSMUSG00000093470	Gm20645	lincRNA	4.98304
ENSMUSG00000097347	Gm17275	lincRNA	4.98195
ENSMUSG00000078143	Gm17344	antisense	4.88155
ENSMUSG00000086054	Hnf1aos1	antisense	4.71978
ENSMUSG00000072847	A530017D24Rik	lincRNA	4.70194
ENSMUSG00000089671	Gm16537	antisense	4.59407
ENSMUSG00000086049	Gm12735	antisense	4.44031
ENSMUSG00000087439	Gm15788	antisense	4.43218
ENSMUSG00000086628	Gm16157	lincRNA	4.41533
ENSMUSG00000087185	Gm13872	antisense	4.40929
ENSMUSG00000100214	RP23-402K24.5	lincRNA	4.3387
ENSMUSG00000096954	Gdap10	lincRNA	4.27894
ENSMUSG00000097145	9230114K14Rik	lincRNA	4.24528
ENSMUSG00000098014	Gm26967	sense_intronic	4.20659
ENSMUSG00000097691	9030616G12Rik	lincRNA	4.1579
ENSMUSG00000099881	RP23-460F21.1	sense_intronic	4.11482
ENSMUSG00000100493	RP23-132E8.2	lincRNA	4.10753
ENSMUSG00000101013	RP24-300D7.1	antisense	4.07925
ENSMUSG00000022639	5330426P16Rik	lincRNA	4.07689
ENSMUSG00000097059	Fam120aos	lincRNA	4.03633
ENSMUSG00000085468	Gm15343	antisense	3.85495
ENSMUSG00000097748	Gm26533	lincRNA	3.83528
ENSMUSG00000101335	RP24-286H7.4	sense_intronic	3.83523
ENSMUSG00000086819	Gm13613	antisense	3.7921
ENSMUSG00000028407	Toporsos	antisense	3.77325
ENSMUSG00000087382	Ctcflos	antisense	3.75174
ENSMUSG00000097479	Gm26582	lincRNA	3.74382
ENSMUSG00000086429	Gt(ROSA)26Sor	antisense	3.58942
ENSMUSG00000098234	Snhg6	lincRNA	3.55767
ENSMUSG00000097284	4930480K23Rik	lincRNA	3.5425
ENSMUSG00000085404	Gm12909	antisense	3.49278
ENSMUSG00000086771	1700080G11Rik	lincRNA	3.42513
ENSMUSG00000097474	Gm26584	lincRNA	3.39535
ENSMUSG00000097062	Gm17586	lincRNA	3.38347
ENSMUSG00000084981	Gm15962	antisense	3.37161
ENSMUSG00000085023	Gm12744	antisense	3.29493
ENSMUSG00000097042	Gm17491	lincRNA	3.23738
ENSMUSG00000097006	9530082P21Rik	lincRNA	3.21566
ENSMUSG00000098148	Gm20204	lincRNA	3.20395
ENSMUSG00000097772	5430416N02Rik	lincRNA	3.19457
ENSMUSG00000090330	9130221H12Rik	antisense	3.14697
ENSMUSG00000086370	Ftx	lincRNA	3.0779
ENSMUSG00000086136	Gm12718	lincRNA	3.06949
ENSMUSG00000097537	2610020C07Rik	lincRNA	3.04793
ENSMUSG00000097417	Gm26669	lincRNA	3.04426
ENSMUSG00000086825	Gm15675	lincRNA	3.03101
ENSMUSG00000085455	1810059H22Rik	antisense	2.99117
ENSMUSG00000100691	RP23-410L16.1	lincRNA	2.97784
ENSMUSG00000097908	4933404O12Rik	lincRNA	2.97119
ENSMUSG00000101599	RP23-13C17.6	lincRNA	2.94608
ENSMUSG00000085132	Gm12265	antisense	2.89552
ENSMUSG00000074782	4833422C13Rik	antisense	2.8789
ENSMUSG00000097536	2610037D02Rik	lincRNA	2.85681
ENSMUSG00000086914	Gm16124	antisense	2.83957
ENSMUSG00000097048	1600020E01Rik	lincRNA	2.69143
ENSMUSG00000087361	0610043K17Rik	lincRNA	2.69129
ENSMUSG00000085133	B930095G15Rik	sense_intronic	2.66889
ENSMUSG00000090216	Gm16549	antisense	2.61957
ENSMUSG00000087107	AI662270	lincRNA	2.59129
ENSMUSG00000097177	9330159M07Rik	lincRNA	2.57786
ENSMUSG00000086605	Gm14290	lincRNA	2.56943
ENSMUSG00000084819	Gm11967	antisense	2.53497
ENSMUSG00000097142	Gm26778	lincRNA	2.53182
ENSMUSG00000074466	Gm15417	antisense	2.52653
ENSMUSG00000097353	A430046D13Rik	lincRNA	2.52512
ENSMUSG00000084799	Ino80dos	lincRNA	2.52393
ENSMUSG00000097546	Gm26749	lincRNA	2.52383
ENSMUSG00000101856	RP23-405O11.1	lincRNA	2.50698
ENSMUSG00000097867	1110054M08Rik	lincRNA	2.49917
ENSMUSG00000097310	A930038B10Rik	lincRNA	2.49352
ENSMUSG00000085587	Gm14493	antisense	2.48861
ENSMUSG00000097286	Gm26684	lincRNA	2.46241
ENSMUSG00000097616	1110019D14Rik	lincRNA	2.44207
ENSMUSG00000090086	AI480526	lincRNA	2.40688
ENSMUSG00000086010	Gm15318	antisense	2.38036
ENSMUSG00000085287	4833418N02Rik	lincRNA	2.36463
ENSMUSG00000087111	Gm11399	antisense	2.33029
ENSMUSG00000089781	Gm15756	antisense	2.32793
ENSMUSG00000097164	Cep83os	lincRNA	2.32339
ENSMUSG00000086610	Gm15408	lincRNA	2.32072
ENSMUSG00000097724	Gm26850	lincRNA	2.30676
ENSMUSG00000097204	Gm17690	lincRNA	2.29666
ENSMUSG00000099597	RP24-69I6.1	lincRNA	2.26944
ENSMUSG00000095123	Gm21781	lincRNA	2.26908
ENSMUSG00000091192	Sardhos	antisense	2.23577
ENSMUSG00000089652	Gm16025	lincRNA	2.22819
ENSMUSG00000097188	Snhg1	lincRNA	2.22341
ENSMUSG00000097099	Gm9917	lincRNA	2.20828
ENSMUSG00000099568	RP23-184B11.6	antisense	2.1728
ENSMUSG00000099966	RP24-155O13.4	antisense	2.15246
ENSMUSG00000086290	Snhg12	lincRNA	2.14877
ENSMUSG00000097243	Gm26908	lincRNA	2.14422
ENSMUSG00000091160	Gm17133	antisense	2.13902
ENSMUSG00000097431	Gm26782	lincRNA	2.13105
ENSMUSG00000097275	Gm26648	lincRNA	2.0946
ENSMUSG00000085754	Gm15886	antisense	2.06065
ENSMUSG00000097482	Gm17634	antisense	2.04829
ENSMUSG00000100113	RP23-231M6.2	lincRNA	2.04307
ENSMUSG00000097462	9530026P05Rik	lincRNA	2.03916
ENSMUSG00000097383	1500026H17Rik	lincRNA	2.01971
ENSMUSG00000097743	Gm16973	lincRNA	2.013
ENSMUSG00000096993	Gm26787	antisense	1.99327
ENSMUSG00000086472	Gm16172	antisense	1.99006
ENSMUSG00000067389	Gm17080	antisense	1.97448
ENSMUSG00000089647	Gm2245	antisense	1.97283
ENSMUSG00000087201	Gm15261	antisense	1.95021
ENSMUSG00000099681	RP23-456M3.4	antisense	1.94641
ENSMUSG00000091985	Gm17354	lincRNA	1.94269
ENSMUSG00000084917	Gm17477	lincRNA	1.91477
ENSMUSG00000087413	Gm11266	antisense	1.90578
ENSMUSG00000085829	Gm4285	antisense	1.90061
ENSMUSG00000097316	Gm10516	lincRNA	1.90058
ENSMUSG00000046840	Hnf4aos	antisense	1.89167
ENSMUSG00000101537	RP23-451H6.1	antisense	1.89025
ENSMUSG00000079045	Prox1os	antisense	1.88714
ENSMUSG00000085425	Gm15648	antisense	1.87245
ENSMUSG00000100594	RP23-370J16.1	lincRNA	1.87166
ENSMUSG00000100017	RP23-170I24.2	antisense	1.8616
ENSMUSG00000098708	Gm27252	antisense	1.83559
ENSMUSG00000102101	RP24-288C12.4	antisense	1.80008
ENSMUSG00000097793	Gm17259	lincRNA	1.79832
ENSMUSG00000050157	Gm867	antisense	1.79771
ENSMUSG00000087590	2410004N09Rik	lincRNA	1.79185
ENSMUSG00000096980	Gm26526	lincRNA	1.77658
ENSMUSG00000097364	Gm26719	lincRNA	1.7585
ENSMUSG00000097343	9030407P20Rik	lincRNA	1.73856
ENSMUSG00000097658	Gm16755	lincRNA	1.73263
ENSMUSG00000097893	1700034P13Rik	antisense	1.70802
ENSMUSG00000073067	9130019P16Rik	lincRNA	1.69454
ENSMUSG00000072761	Gm6712	lincRNA	1.69363
ENSMUSG00000087327	Gm15884	antisense	1.69078
ENSMUSG00000086165	Gm15690	antisense	1.66829
ENSMUSG00000097357	Gm16793	lincRNA	1.64593
ENSMUSG00000087541	Hopxos	antisense	1.62507
ENSMUSG00000086740	Gm17029	antisense	1.62505
ENSMUSG00000097122	Gm26624	lincRNA	1.61461
ENSMUSG00000086728	Man2c1os	antisense	1.61426
ENSMUSG00000087475	4933406I18Rik	lincRNA	1.60336
ENSMUSG00000085819	Ube4bos1	antisense	1.58404
ENSMUSG00000097350	4732491K20Rik	lincRNA	1.58238
ENSMUSG00000097445	Gm26631	lincRNA	1.56626
ENSMUSG00000097026	Gm26786	lincRNA	1.551
ENSMUSG00000085001	Rapgef4os2	antisense	1.54575
ENSMUSG00000097207	6030443J06Rik	lincRNA	1.54416
ENSMUSG00000066057	Gm1976	lincRNA	1.54253
ENSMUSG00000086071	Gm12354	lincRNA	1.51853
ENSMUSG00000097503	3110045C21Rik	lincRNA	1.51034
ENSMUSG00000097234	Gm26518	lincRNA	1.49597
ENSMUSG00000097469	Gm26733	lincRNA	1.49352
ENSMUSG00000085923	Gm12781	antisense	1.48515
ENSMUSG00000078190	Dnm3os	antisense	1.48409
ENSMUSG00000066175	2510046G10Rik	antisense	1.47409
ENSMUSG00000097534	Gm16675	lincRNA	1.46272
ENSMUSG00000096944	Gm26722	lincRNA	1.45612
ENSMUSG00000089998	Phtf1os	antisense	1.45512
ENSMUSG00000078607	1810010H24Rik	antisense	1.44847
ENSMUSG00000101823	RP24-416M6.1	sense_intronic	1.44588
ENSMUSG00000097039	Pvt1	lincRNA	1.43995
ENSMUSG00000097639	C430002E04Rik	lincRNA	1.42762
ENSMUSG00000099746	RP24-210C4.1	sense_intronic	1.42445
ENSMUSG00000100303	RP23-180A8.3	antisense	1.41685
ENSMUSG00000078122	F630028O10Rik	antisense	1.41094
ENSMUSG00000097564	C430014B12Rik	lincRNA	1.40038
ENSMUSG00000096947	Gm26723	lincRNA	1.39767
ENSMUSG00000085180	AI838599	lincRNA	1.39056
ENSMUSG00000097729	2310015A10Rik	lincRNA	1.38468
ENSMUSG00000097060	Gm26759	antisense	1.36898
ENSMUSG00000093650	Gm20631	antisense	1.34105
ENSMUSG00000097414	B130046B21Rik	lincRNA	1.34044
ENSMUSG00000097660	Gm26762	lincRNA	1.32817
ENSMUSG00000072109	A530040E14Rik	antisense	1.31445
ENSMUSG00000097121	D130020L05Rik	lincRNA	1.31307
ENSMUSG00000085772	D630024D03Rik	lincRNA	1.31287
ENSMUSG00000090063	Dlx6os1	antisense	1.31214
ENSMUSG00000097785	B230217O12Rik	lincRNA	1.30872
ENSMUSG00000097057	Gm17638	lincRNA	1.30123
ENSMUSG00000085175	Gm11423	antisense	1.30018
ENSMUSG00000097170	Gm16982	lincRNA	1.29645
ENSMUSG00000100164	RP24-467O4.1	lincRNA	1.29423
ENSMUSG00000074052	BC048644	antisense	1.28731
ENSMUSG00000085972	1110028F11Rik	sense_intronic	1.27852
ENSMUSG00000086594	Nudt12os	antisense	1.27119
ENSMUSG00000089726	Mir17hg	lincRNA	1.27099
ENSMUSG00000097944	A130014A01Rik	lincRNA	1.26762
ENSMUSG00000097131	D230017M19Rik	lincRNA	1.26695
ENSMUSG00000075585	6330403L08Rik	lincRNA	1.26592
ENSMUSG00000086382	Chrna1os	antisense	1.26365
ENSMUSG00000097415	AU020206	lincRNA	1.26134
ENSMUSG00000101724	RP23-373D7.2	sense_intronic	1.25981
ENSMUSG00000087143	A830082K12Rik	antisense	1.25689
ENSMUSG00000097073	9430037G07Rik	lincRNA	1.25458
ENSMUSG00000085457	1110046J04Rik	antisense	1.24837
ENSMUSG00000096972	Gm26883	lincRNA	1.24758
ENSMUSG00000097124	A530020G20Rik	lincRNA	1.24699
ENSMUSG00000097836	Gm26903	antisense	1.24519
ENSMUSG00000090925	1810064F22Rik	antisense	1.24089
ENSMUSG00000085962	Gm16984	lincRNA	1.23404
ENSMUSG00000070461	9230112E08Rik	sense_overlapping	1.23233
ENSMUSG00000097731	2700016F22Rik	lincRNA	1.23123
ENSMUSG00000084934	Gm16035	antisense	1.22938
ENSMUSG00000044081	Zfp85os	antisense	1.22833
ENSMUSG00000100534	RP24-199M24.1	lincRNA	1.22775
ENSMUSG00000097358	Gm26773	lincRNA	1.22404
ENSMUSG00000075325	Gm13582	lincRNA	1.22171
ENSMUSG00000093467	Gm20659	antisense	1.22162
ENSMUSG00000085095	Gm15635	antisense	1.21933
ENSMUSG00000073374	C030034I22Rik	lincRNA	1.21591
ENSMUSG00000092395	Gm20463	antisense	1.21542
ENSMUSG00000021268	Meg3	lincRNA	1.21423
ENSMUSG00000087002	Gm16277	antisense	1.211
ENSMUSG00000086586	Gm11192	antisense	1.20843
ENSMUSG00000101225	RP23-4H17.1	antisense	1.20632
ENSMUSG00000093622	Gm20703	antisense	1.20355
ENSMUSG00000056145	AI504432	lincRNA	1.18715
ENSMUSG00000091165	Gm17036	antisense	1.18516
ENSMUSG00000100009	RP24-62C22.1	lincRNA	1.18349
ENSMUSG00000097763	Gm26636	lincRNA	1.17506
ENSMUSG00000085776	5430402O13Rik	antisense	1.17222
ENSMUSG00000085400	Pard3bos3	antisense	1.17103
ENSMUSG00000097032	4930539J05Rik	antisense	1.17006
ENSMUSG00000086568	9130020K20Rik	lincRNA	1.16608
ENSMUSG00000086782	E130102H24Rik	lincRNA	1.16371
ENSMUSG00000091443	Gm17023	antisense	1.16284
ENSMUSG00000090964	Gm17206	antisense	1.16036
ENSMUSG00000058934	Igf1os	antisense	1.15963
ENSMUSG00000101586	RP24-89C18.1	antisense	1.15521
ENSMUSG00000084915	C230037L18Rik	antisense	1.14901
ENSMUSG00000090252	Gm16028	antisense	1.14237
ENSMUSG00000101503	RP23-280F6.3	antisense	1.13666
ENSMUSG00000097715	Gpr137b-ps	lincRNA	1.13662
ENSMUSG00000093577	Gm20632	antisense	1.13583
ENSMUSG00000086494	2210417A02Rik	lincRNA	1.13421
ENSMUSG00000093553	Gm20633	antisense	1.13096
ENSMUSG00000086288	Gm15265	antisense	1.12526
ENSMUSG00000087638	Gm11773	antisense	1.12515
ENSMUSG00000097759	Gm26753	lincRNA	1.12485
ENSMUSG00000097577	6230400D17Rik	lincRNA	1.12247
ENSMUSG00000086447	Gm13522	antisense	1.11898
ENSMUSG00000097781	9330136K24Rik	lincRNA	1.11564
ENSMUSG00000097956	Gm26951	lincRNA	1.11531
ENSMUSG00000087620	5330434G04Rik	lincRNA	1.11501
ENSMUSG00000089889	0610040B10Rik	antisense	1.11371
ENSMUSG00000070997	1700055D18Rik	antisense	1.11353
ENSMUSG00000087497	2810001G20Rik	antisense	1.11067
ENSMUSG00000086392	Mccc1os	antisense	1.10309
ENSMUSG00000100075	RP23-18G1.2	antisense	1.10264
ENSMUSG00000079505	Gm11131	antisense	1.0974
ENSMUSG00000099065	Gm19980	lincRNA	1.09566
ENSMUSG00000085341	Gm15863	antisense	1.09021
ENSMUSG00000100313	RP23-348P7.1	sense_intronic	1.08695
ENSMUSG00000085599	Gm13449	antisense	1.07835
ENSMUSG00000097615	Gm2061	lincRNA	1.07688
ENSMUSG00000086341	Gm15932	antisense	1.07436
ENSMUSG00000101304	Plet1os	antisense	1.07435
ENSMUSG00000097582	Gm26527	lincRNA	1.07422
ENSMUSG00000092006	Gm17139	antisense	1.07187
ENSMUSG00000097574	C920006O11Rik	lincRNA	1.05499
ENSMUSG00000085971	Gm15411	lincRNA	1.05364
ENSMUSG00000097835	Gm26910	lincRNA	1.0518
ENSMUSG00000052403	Fcnaos	antisense	1.05064
ENSMUSG00000097434	Gm16630	lincRNA	1.05043
ENSMUSG00000097318	1700007L15Rik	lincRNA	1.04094
ENSMUSG00000097675	1700101I11Rik	lincRNA	1.04028
ENSMUSG00000097225	A330076H08Rik	lincRNA	1.03951
ENSMUSG00000097322	A530083I20Rik	lincRNA	1.03556
ENSMUSG00000085767	Gm13563	antisense	1.03411
ENSMUSG00000086584	Gm12002	antisense	1.0325
ENSMUSG00000089956	Gm16553	antisense	1.02681
ENSMUSG00000074987	Wt1os	antisense	1.02579
ENSMUSG00000094832	Gm21846	lincRNA	1.02299
ENSMUSG00000042549	Map2k3os	antisense	1.0228
ENSMUSG00000085091	Egfros	antisense	1.02074
ENSMUSG00000053117	E330013P04Rik	lincRNA	1.01811
ENSMUSG00000068180	AY512915	antisense	1.01606
ENSMUSG00000097448	Gm16880	lincRNA	1.00885
ENSMUSG00000085440	Sorbs2os	antisense	1.00359
ENSMUSG00000085714	Gm13008	antisense	1.0025
ENSMUSG00000100750	RP23-20G7.4	antisense	1.00082
