# Supplementary material for: Analysis of diet-induced differential methylation, expression, and interactions of lncRNA and protein-coding genes in mouse liver
Source: Sci Rep. 2018 Aug 1;8:11537. doi: 10.1038/s41598-018-29993-4 (PMC6070528; doi:10.1038/s41598-018-29993-4)
Supplement: Supplementary file 7 — Supplementary Dataset 6 [file 41598_2018_29993_MOESM7_ESM.xlsx]

## Sheet: Table S6
Table S6
lncRNA Ensembl Gene ID	lncRNA Gene Symbol	lncRNA Gene Type	lncRNA orientation	Coding gene Ensembl ID	Coding Gene Symbol	Coding gene orientation	Pearson's correlation coefficient r	Type of correlation	Distance lncRNA - coding gene	Position of lncRNA relative to coding gene	Promoter overlap	lncRNA CPM	Coding gene CPM	lncRNA CPM/coding gene CPM	Coding gene name	Coding gene ontology
ENSMUSG00000097312	Gm26870	lincRNA	-	ENSMUSG00000095891	Gm10717	+	0.991231	positive	0	upstream overlapping downstream	Yes	390.565	91.9177	4.24907	predicted gene 10717	Unknown function
ENSMUSG00000097357	Gm16793	lincRNA	-	ENSMUSG00000070056	Mfhas1	+	0.979051	positive	0	upstream overlapping	Yes	1.64593	21.1173	0.0779423	malignant fibrous histiocytoma amplified sequence 1	Unknown function
ENSMUSG00000097131	D230017M19Rik	lincRNA	+	ENSMUSG00000026189	Pecr	-	-0.971276	negative	0	overlapping downstream	No	1.26695	81.1425	0.0156139	peroxisomal trans-2-enoyl-CoA reductase	Fatty acid biosynthesis
ENSMUSG00000084923	Gm15611	lincRNA	-	ENSMUSG00000003623	Crot	-	0.952603	positive	1079	upstream	Yes	6.86674	1019.98	0.00673221	carnitine O-octanoyltransferase	Fatty acid b-oxidation, fatty acid metabolism
ENSMUSG00000101586	RP24-89C18.1	antisense	+	ENSMUSG00000026024	Als2	-	0.948	positive	0	upstream overlapping	Yes	1.15521	112.155	0.0103001	amyotrophic lateral sclerosis 2 (juvenile) homolog (human)	Synaptic transmission, glutamatergic signaling, endosomal transport
ENSMUSG00000087111	Gm11399	antisense	+	ENSMUSG00000023764	Sfi1	-	0.946592	positive	0	overlapping	No	2.33029	32.2416	0.072276	Sfi1 homolog, spindle assembly associated (yeast)	Cell cycle, centrosome formation, microtubule organizing center
ENSMUSG00000072109	A530040E14Rik	antisense	+	ENSMUSG00000052477	C130026I21Rik	-	0.935596	positive	0	upstream overlapping	Yes	1.31445	3.10825	0.422891	RIKEN cDNA C130026I21 gene	Chromatin remodeling
ENSMUSG00000050157	Gm867	antisense	-	ENSMUSG00000049422	Chchd10	+	-0.908962	negative	0	overlapping downstream	No	1.79771	98.5766	0.0182367	coiled-coil-helix-coiled-coil-helix domain containing 10	Oxidative phosphorylation, ATP biosynthesis
ENSMUSG00000086728	Man2c1os	antisense	-	ENSMUSG00000042557	Sin3a	+	-0.887459	negative	0	overlapping downstream	No	1.61426	52.0579	0.0310089	transcriptional regulator, SIN3A (yeast)	Cell cycle, apoptosis, Myc signaling, p53 signaling, glucose metabolism
ENSMUSG00000097763	Gm26636	lincRNA	-	ENSMUSG00000030060	Hmces	+	0.880653	positive	0	upstream overlapping	Yes	1.17506	3.1482	0.373248	5-hydroxymethylcytosine (hmC) binding, ES cell specific	Proteolysis
ENSMUSG00000097392	D930016D06Rik	lincRNA	+	ENSMUSG00000079065	BC005561	+	0.874946	positive	3353	downstream	No	14.2892	28.0752	0.508962	cDNA sequence BC005561	Unknown function
ENSMUSG00000097534	Gm16675	lincRNA	-	ENSMUSG00000031627	Irf2	+	0.863679	positive	231	upstream	Yes	1.46272	56.3958	0.0259368	interferon regulatory factor 2	Transcription, inhibition of interferon transcription
ENSMUSG00000097564	C430014B12Rik	lincRNA	-	ENSMUSG00000079465	Col4a3	+	0.863001	positive	0	overlapping downstream	No	1.40038	3.41792	0.409716	collagen, type IV, alpha 3	Cell adhesion
ENSMUSG00000097503	3110045C21Rik	antisense	+	ENSMUSG00000026675	Hsd17b7	-	0.860066	positive	169	upstream	Yes	1.51034	98.8881	0.0152732	hydroxysteroid (17-beta) dehydrogenase 7	Steroid biosynthesis
ENSMUSG00000072109	A530040E14Rik	antisense	+	ENSMUSG00000089844	A530032D15Rik	-	0.855252	positive	0	overlapping downstream	No	1.31445	1.52858	0.859913	RIKEN cDNA A530032D15Rik gene	Unknown function
ENSMUSG00000100094	RP23-181K4.2	lincRNA	+	ENSMUSG00000030513	Pcsk6	+	-0.853364	negative	55286	upstream	No	173.859	92.7741	1.874	proprotein convertase subtilisin/kexin type 6	Embryonic development
ENSMUSG00000087679	C330006A16Rik	lincRNA	-	ENSMUSG00000026932	Nacc2	-	0.853125	positive	13595	upstream	No	28.6664	29.786	0.96241	nucleus accumbens associated 2, BEN and BTB (POZ) domain containing	Cell proliferation, transcription, chromatin remodelling
ENSMUSG00000085208	Brip1os	antisense	+	ENSMUSG00000018068	Ints2	-	-0.852992	negative	0	upstream overlapping downstream	Yes	29.0744	13.52	2.15047	integrator complex subunit 2	snRNA processing
ENSMUSG00000097358	Gm26773	lincRNA	+	ENSMUSG00000022130	Tgds	-	0.849515	positive	0	overlapping downstream	No	1.22404	36.2331	0.0337824	TDP-glucose 4,6-dehydratase	Nucleotide-sugar metabolic process
ENSMUSG00000097616	1110019D14Rik	lincRNA	+	ENSMUSG00000052419	2610001J05Rik	-	0.846807	positive	9	upstream	Yes	2.44207	16.0006	0.152624	RIKEN cDNA 2610001J05 gene	Unknown function
ENSMUSG00000100691	RP23-410L16.1	lincRNA	+	ENSMUSG00000031834	Pik3r2	-	-0.827392	negative	103	upstream	Yes	2.97784	14.1076	0.21108	phosphatidylinositol 3-kinase, regulatory subunit, polypeptide 2 (p85 beta)	Insulin receptor signaling, 1-phosphatidylinositol-3-kinase activity
ENSMUSG00000092341	Malat1	lincRNA	-	ENSMUSG00000024941	Scyl1	-	0.825119	positive	24290	upstream	No	1218.61	19.7313	61.7602	SCY1-like 1 (S. cerevisiae)	Protein phosphorylation, vesicle mediated transport
ENSMUSG00000087185	Gm13872	antisense	-	ENSMUSG00000005089	Slc1a2	+	0.816484	positive	0	overlapping	No	4.40929	452.838	0.00973701	solute carrier family 1, member 2	Amino acid transport, glutamate/sodium symporter
ENSMUSG00000070997	1700055D18Rik	antisense	+	ENSMUSG00000049657	Zbtb5	-	-0.815304	negative	0	overlapping downstream	No	1.11353	10.2811	0.108308	zinc finger and BTB domain containing 5	Transcription, metal ion binding
ENSMUSG00000097145	9230114K14Rik	lincRNA	+	ENSMUSG00000029169	Dhx15	-	0.814946	positive	163	upstream	Yes	4.24528	95.2289	0.0445797	DEAH (Asp-Glu-Ala-His) box polypeptide 15	RNA processing, helicase activity, hydrolase activity, nucleotide binding
ENSMUSG00000097234	Gm26518	lincRNA	-	ENSMUSG00000056851	Pcbp2	+	0.811923	positive	0	upstream overlapping	No	1.49597	99.1545	0.0150872	poly(rC) binding protein 2	Ubiquitin-dependent proteolysis, defense response to virus
ENSMUSG00000097062	Gm17586	lincRNA	+	ENSMUSG00000051510	Mafg	-	0.810466	positive	169	upstream	Yes	3.38347	32.6342	0.103679	v-maf musculoaponeurotic fibrosarcoma oncogene family, protein G (avian)	Transcription, cell proliferation, cell differentiation, development
ENSMUSG00000097835	Gm26910	lincRNA	-	ENSMUSG00000079614	Seh1l	+	0.806893	positive	20	upstream	Yes	1.0518	43.2998	0.0242912	SEH1-like (S. cerevisiae	Cell cycle, cell division, chromosome seggregation
ENSMUSG00000097639	C430002E04Rik	lincRNA	-	ENSMUSG00000025764	Jade1	+	0.806715	positive	62543	upstream	No	1.42762	76.42	0.0186813	jade family PHD finger 1	Transcription, chromatin remodelling, apoptosis
ENSMUSG00000097956	Gm26951	lincRNA	-	ENSMUSG00000001521	Tulp3	-	0.799907	positive	7144	downstream	No	1.11531	1.36334	0.818072	tubby-like protein 3	Transcription,organismal development, smoothened signaling
ENSMUSG00000087327	Gm15884	antisense	-	ENSMUSG00000004264	Phb2	+	-0.798428	negative	0	overlapping downstream	No	1.69078	95.1596	0.0177678	prohibitin 2	Negative regulation of Estrogen receptor signaling
ENSMUSG00000097164	Cep83os	lincRNA	-	ENSMUSG00000020024	Cep83	+	0.792658	positive	178	upstream	Yes	2.32339	11.8869	0.195457	centrosomal protein 83	Cilium assembly, establishment of centrosome, cell division, cell movement
ENSMUSG00000099568	RP23-184B11.6	antisense	-	ENSMUSG00000026475	Rgs16	+	0.790948	positive	0	overlapping downstream	No	2.1728	47.8657	0.0453937	regulator of G-protein signaling 16	G-protein coupled receptor signaling
ENSMUSG00000085404	Gm12909	antisense	+	ENSMUSG00000066154	Mup3	-	-0.785435	negative	947	upstream	Yes	3.49278	10352.4	0.00033739	major urinary protein 3	Transport of small molecules and pheromones
ENSMUSG00000097658	Gm16755	lincRNA	-	ENSMUSG00000039640	Mrpl12	+	0.782843	positive	0	overlapping	No	1.73263	25.8377	0.0670583	mitochondrial ribosomal protein L12	Transcription, translation
ENSMUSG00000097318	1700007L15Rik	lincRNA	-	ENSMUSG00000022811	Zfp148	+	-0.782343	negative	49	upstream	Yes	1.04094	109.492	0.00950706	zinc finger protein 148	Transcription, metal ion binding
ENSMUSG00000085819	Ube4bos1	antisense	+	ENSMUSG00000028960	Ube4b	-	-0.778259	negative	0	overlapping	No	1.58404	49.2888	0.032138	ubiquitination factor E4B, UFD2 homolog (S. cerevisiae)	Ubiquitin mediated proteolysis
ENSMUSG00000073147	5031425E22Rik	lincRNA	-	ENSMUSG00000029004	Kmt2e	+	-0.773299	negative	173	upstream	Yes	6.02064	73.5618	0.0818446	lysine (K)-specific methyltransferase 2E	Chromatin remodelling, histone methylation, transcription, cell cycle
ENSMUSG00000100214	RP23-402K24.5	lincRNA	+	ENSMUSG00000068959	Zfp619	+	-0.770432	negative	31258	downstream	No	4.3387	4.1496	1.04557	Zinc finger protein 619	Transcription
ENSMUSG00000101823	RP24-416M6.1	sense_intronic RNA	+	ENSMUSG00000056091	St3gal5	+	-0.770408	negative	0	overlapping	No	1.44588	86.6088	0.0166944	ST3 beta-galactoside alpha-2,3-sialyltransferase 5	Ganglioside GM3 formation, cell proliferation, cell adhesion
ENSMUSG00000089652	Gm16025	lincRNA	+	ENSMUSG00000052477	C130026I21Rik	-	0.760791	positive	56164	upstream	No	2.22819	3.10825	0.716864	RIKEN cDNA C130026I21 gene	Transcription, chromatin remodelling
ENSMUSG00000066057	Gm1976	lincRNA	-	ENSMUSG00000055660	Mettl4	-	0.759066	positive	10053	upstream	Yes	1.54253	17.1477	0.0899558	methyltransferase like 4	Methylation of DNA, RNA and proteins
ENSMUSG00000097170	Gm16982	lincRNA	-	ENSMUSG00000002957	Ap2a2	+	-0.758642	negative	0	overlapping	No	1.29645	86.2015	0.0150397	adaptor-related protein complex 2, alpha 2 subunit	Transport of lipids and proteins, endocytosis, secretion
ENSMUSG00000097188	Snhg1	lincRNA	+	ENSMUSG00000010095	Slc3a2	-	0.755408	positive	128	upstream	Yes	2.22341	13.9173	0.159759	solute carrier family 3 (activators of dibasic and neutral amino acid transport), member 2	Dibasic and neutral amino acid transport
ENSMUSG00000085440	Sorbs2os	antisense	-	ENSMUSG00000031626	Sorbs2	+	0.752103	positive	0	overlapping	No	1.00359	101.072	0.00992941	sorbin and SH3 domain containing 2	Cell migration, cell adhesion
ENSMUSG00000085457	1110046J04Rik	antisense	+	ENSMUSG00000060147	Serpinb6a	-	0.751293	positive	0	upstream overlapping	Yes	1.24837	22.9806	0.0543227	serine (or cysteine) peptidase inhibitor, clade B, member 6a	Enzyme regulator, protein metabolism, endopeptidase inhibitor
ENSMUSG00000093650	Gm20631	antisense	+	ENSMUSG00000066842	Hmcn1	-	0.749485	positive	0	overlapping	No	1.34105	17.4489	0.0768555	hemicentin 1	Cell adhesion, cell junction formation
ENSMUSG00000078190	Dnm3os	antisense	+	ENSMUSG00000040265	Dnm3	-	0.748794	positive	0	overlapping	No	1.48409	3.1626	0.469265	dynamin 3	Endocytosis, filopodium, GTPase activity
ENSMUSG00000091165	Gm17036	antisense	+	ENSMUSG00000006740	Kif5b	-	0.746651	positive	0	overlapping	No	1.18516	178.627	0.00663483	kinesin family member 5B	Microtubule based transport, vesicle transport along microtubules
ENSMUSG00000085001	Rapgef4os2	antisense	-	ENSMUSG00000049044	Rapgef4	+	0.739739	positive	0	overlapping	No	1.54575	190.797	0.00810151	Rap guanine nucleotide exchange factor (GEF) 4	Exocytosis, cAMP-mediated signaling, GTPase activity
ENSMUSG00000097099	Gm9917	lincRNA	-	ENSMUSG00000010067	Rassf1	+	0.733145	positive	0	overlapping downstream	No	2.20828	3.44132	0.641696	Ras association (RalGDS/AF-6) domain family member 1	Cell cycle arrest, DNA damage response
ENSMUSG00000097462	9530026P05Rik	lincRNA	+	ENSMUSG00000030022	Adamts9	-	0.733143	positive	0	upstream overlapping	Yes	2.03916	4.88585	0.417361	A disintegrin-like and metallopeptidase (reprolysin type) with thrombospondin type 1 motif, 9	Proteolysis, metallopeptidase activity, endopeptidase activity
ENSMUSG00000097026	Gm26786	lincRNA	-	ENSMUSG00000031906	Smpd3	-	-0.732182	negative	0	upstream overlapping downstream	No	1.551	1.88538	0.822647	sphingomyelin phosphodiesterase 3, neutral	Sphingomyelin metabolism, cell cycle, organismal development
