# Supplementary material for: Analysis of diet-induced differential methylation, expression, and interactions of lncRNA and protein-coding genes in mouse liver
Source: Sci Rep. 2018 Aug 1;8:11537. doi: 10.1038/s41598-018-29993-4 (PMC6070528; doi:10.1038/s41598-018-29993-4)
Supplement: Supplementary file 8 — Supplementary Dataset 7 [file 41598_2018_29993_MOESM8_ESM.xlsx]

## Sheet: Table S7
Table S7
lncRNA Ensembl Gene ID	lncRNA Gene Symbol	lncRNA Gene Type	lncRNA orientation	lncRNA FC (H/S) edgeR	lncRNA FDR edgeR	Ensembl ID of coding gene	Coding gene symbol	Coding gene orientation	Coding gene FC (H/S)	Coding gene FDR	Pearson's correlation coefficient r	Type of correlation	Distance lncRNA - coding gene	Position of lncRNA relative to coding gene	Promoter overlap	lncRNA CPM	Coding gene CPM	lncRNA CPM/Coding gene CPM	Co-expressed coding gene name	Co-expressed coding gene ontology
ENSMUSG00000097312	Gm26870	lincRNA	-	0.189827	1.50866e-08	ENSMUSG00000095891	Gm10717	+	0.147589	9.75519e-11	0.991231	positive	0	upstream overlapping downstream	Yes	390.565	91.9177	4.24907	predicted gene 10717	NA
ENSMUSG00000087111	Gm11399	antisense	+	0.0699382	0.00641706	ENSMUSG00000023764	Sfi1	-	0.179438	1.35656e-07	0.946592	positive	0	overlapping	No	2.33029	32.2416	0.072276	Sfi1 homolog, spindle assembly associated (yeast)	Cell cycle, centrosome formation, microtubule organizing center
ENSMUSG00000072109	A530040E14Rik	antisense	+	0.0619659	0.0600506	ENSMUSG00000052477	C130026I21Rik	-	0.197309	0.0131953	0.935596	positive	0	upstream overlapping	Yes	1.31445	3.10825	0.422891	RIKEN cDNA C130026I21 gene	Transcription, chromatin remodelling
ENSMUSG00000089652	Gm16025	lincRNA	+	0.0583637	0.0394648	ENSMUSG00000052477	C130026I21Rik	-	0.197309	0.0131953	0.760791	positive	56164	upstream	No	2.22819	3.10825	0.716864	RIKEN cDNA C130026I21 gene	Transcription, chromatin remodelling
