# Supplementary material for: Analysis of diet-induced differential methylation, expression, and interactions of lncRNA and protein-coding genes in mouse liver
Source: Sci Rep. 2018 Aug 1;8:11537. doi: 10.1038/s41598-018-29993-4 (PMC6070528; doi:10.1038/s41598-018-29993-4)
Supplement: Supplementary file 9 — Supplementary Dataset 9 [file 41598_2018_29993_MOESM9_ESM.xlsx]

## Sheet: Table S9
Table S9
Methylated Region	Chromosome	Start	End	Length	PeakCount	HFD-A Count Avg Value	HFD-B Count Avg Value	HFD-C Count Avg Value	STD-A Count Avg Value	STD-B Count Avg Value	STD-C Count Avg Value	Ratio STD/HFD Avg Values	p-value t-test Avg Values	Bonferroni	Holm	Hochberg	BH	BY	HFD-A Count Peak Value	HFD-B Count Peak Value	HFD-C Count Peak Value	Lean-A Count Peak Value	Lean-B Count Peak Value	Lean-C Count Peak Value	Ratio STD/HFD Peak Values	p-value DESeq2	FDR adjusted p-value DESeq2	CGIslandCount	PromoterCount	GeneCount	Gene List	Dist to Start	Position	HFD-A::1 Present	HFD-B::1 Present	HFD-C::1 Present	STD-A::1 Present	STD-B::1 Present	STD-C::1 Present
1	1	3019400	3019599	199	1	3.833	3.667	5.167	3.4	3	3.2	0.757875	0.157892	1	1	1	1	1	6	5	8	5	4	4	0.684211	0.698217	0.999994	0	0	0				0	0	1	0	0	0
2	1	3040000	3040199	199	1	4.4	3.143	6.429	2.833	4.857	2.6	0.736473	0.366984	1	1	1	1	1	5	5	10	4	7	3	0.7	0.257661	0.999994	0	0	0				0	0	1	0	0	0
3	1	3041400	3041999	599	2	1.333	4.286	3.462	3.895	4	3.333	1.23643	0.504203	1	1	1	1	1	2	6	7	8	7	6	1.4	0.223582	0.999994	0	0	0				0	0	0	1	1	0
4	1	3042800	3043399	599	2	7.5	4.722	4.615	3.941	1.923	8	0.823425	0.657158	1	1	1	1	1	14	11	10	10	3	21	0.971429	0.9829	0.999994	0	0	0				1	0	0	0	0	1
5	1	3137800	3138399	599	1	7.667	6.294	6.091	5.765	5.786	6.188	0.88465	0.256045	1	1	1	1	1	17	15	9	11	10	13	0.829268	0.771306	0.999994	0	0	0				1	0	0	0	0	0
6	1	3141200	3141399	199	6	18.167	14	11.667	13	12.167	15.833	0.935347	0.694912	1	1	1	1	1	24	19	17	19	18	22	0.983333	0.369656	0.999994	0	0	0				1	1	1	1	1	1
7	1	3211800	3211999	199	1	4.333	1.667	1	3.833	8	1	1.83329	0.45641	1	1	1	1	1	5	2	1	4	11	1	2	0.231967	0.999994	0	0	1	Xkr4	449680	in gene	0	0	0	0	1	0
8	1	3290400	3290799	399	1	1.875	5.222	1.75	1	2.778	0	0.427037	0.299625	1	1	1	1	1	3	8	3	1	5	0	0.428571	0.295216	0.999994	0	0	1	Xkr4	370980	in gene	0	1	0	0	0	0
9	1	3450400	3450999	599	6	4.667	5	4.412	4.111	4	5.368	0.957383	0.703611	1	1	1	1	1	10	11	8	9	6	10	0.862069	0.257874	0.999994	0	1	2	Xkr4, LOC100038975	210880, -5969	in gene, upstream	1	1	1	1	1	1
10	1	3478600	3478999	399	1	4.375	7.727	2.083	3.545	3.333	1	0.555375	0.335731	1	1	1	1	1	7	14	4	6	4	1	0.44	0.0541485	0.999994	0	0	2	Xkr4, LOC100038975	182780, 22131	in gene, in gene	0	1	0	0	0	0
11	1	3521600	3522399	799	6	17.292	15	13.809	12.571	14.227	20	1.01512	0.931478	1	1	1	1	1	57	40	36	37	42	54	1	0.639747	0.999994	1	0	1	Xkr4	139580	in gene	1	1	1	1	1	1
12	1	3557000	3557399	399	1	8.545	5.167	2.917	5.5	4.667	3.917	0.846954	0.660965	1	1	1	1	1	15	11	5	10	8	7	0.806452	0.827164	0.999994	0	0	1	Xkr4	104380	in gene	1	0	0	0	0	0
13	1	3564400	3564999	599	2	3.824	3.267	3.588	3.263	4.722	5	1.21594	0.287437	1	1	1	1	1	9	7	6	7	7	10	1.09091	0.273453	0.999994	0	0	1	Xkr4	96880	in gene	0	0	0	0	1	1
14	1	3579200	3579399	199	1	2.143	3.714	3.143	3.857	5.429	4	1.47622	0.104152	1	1	1	1	1	3	7	6	5	9	6	1.25	0.261075	0.999994	0	0	1	Xkr4	82280	in gene	0	0	0	0	1	0
15	1	3662800	3663199	399	1	1	1.818	3.5	1.667	2.5	2.6	1.07107	0.863926	1	1	1	1	1	1	3	6	3	4	3	1	0.923316	0.999994	0	1	1	Xkr4	-1420	upstream	0	0	1	0	0	0
16	1	3764600	3764999	399	1	3.5	2.231	3.75	6.818	2.25	3.385	1.31347	0.553495	1	1	1	1	1	6	3	6	12	4	5	1.4	0.608269	0.999994	0	0	0				0	0	0	1	0	0
17	1	3774200	3774599	399	2	3.75	4.5	3.5	2.667	4.3	3.846	0.920255	0.619466	1	1	1	1	1	6	8	6	4	8	7	0.95	0.784534	0.999994	0	0	0				0	1	0	0	0	1
18	1	3793400	3794199	799	6	4.087	6.353	5.556	4.278	5.381	6.316	0.998687	0.994088	1	1	1	1	1	14	18	10	13	17	17	1.11905	0.665398	0.999994	0	0	0				1	1	1	1	1	1
19	1	3859400	3859599	199	3	3.6	5.5	5	3	4.833	2	0.697376	0.238911	1	1	1	1	1	5	9	8	4	8	3	0.681818	0.534131	0.999994	0	0	0				0	1	1	0	1	0
20	1	3905600	3906399	799	6	9.682	7.458	4.76	5.75	6.56	6.542	0.860822	0.551327	1	1	1	1	1	33	28	16	14	24	20	0.753247	0.451317	0.999994	0	0	0				1	1	1	1	1	1
21	1	3959200	3959399	199	1	1	5.857	1.286	3.714	4.714	1.143	1.17537	0.816069	1	1	1	1	1	1	8	2	5	9	2	1.45455	0.474213	0.999994	0	0	0				0	1	0	0	0	0
22	1	3977200	3977799	599	6	23.421	19.588	12.579	19.947	15.579	27.786	1.13895	0.618938	1	1	1	1	1	64	50	38	52	45	63	1.05263	0.958708	0.999994	0	0	0				1	1	1	1	1	1
23	1	3984000	3985399	1399	8	5.921	4.409	4.561	6.581	4.875	6.838	1.22853	0.22423	1	1	1	1	1	13	12	13	13	12	13	1	0.259443	0.999994	0	0	0				1	1	1	1	1	1
24	1	4109200	4109399	199	1	5.333	3.5	3.667	3.667	6.5	2.5	1.01336	0.969174	1	1	1	1	1	7	5	5	5	9	5	1.11765	0.47779	0.999994	0	0	0				0	0	0	0	1	0
25	1	4173200	4173599	399	2	1.727	3.25	5	3.167	3.6	2.5	0.928836	0.830974	1	1	1	1	1	3	6	9	5	7	3	0.833333	0.521637	0.999994	0	0	0				0	1	1	0	0	0
26	1	4246800	4247199	399	1	2.5	4	5.636	4.375	2.9	3.75	0.908454	0.737282	1	1	1	1	1	4	7	10	7	5	6	0.857143	0.693726	0.999994	0	0	0				0	0	1	0	0	0
27	1	4247400	4248399	999	4	3.897	4.926	5.846	6.607	5.581	6.241	1.25632	0.142628	1	1	1	1	1	7	10	10	16	13	18	1.74074	0.283137	0.999994	0	0	0				0	0	1	1	1	1
28	1	4268400	4268799	399	5	7.778	5	6.875	6.25	5.167	4.375	0.803541	0.269916	1	1	1	1	1	14	9	11	10	11	7	0.823529	0.786691	0.999994	0	0	0				1	1	1	1	1	0
29	1	4275000	4275599	599	3	3.267	4.312	4	4.056	4.842	2.333	0.969946	0.895318	1	1	1	1	1	6	10	7	7	12	5	1.04348	0.632886	0.999994	0	0	0				0	1	0	1	1	0
30	1	4312200	4312599	399	3	2.667	5.111	3.917	4.5	2.2	4	0.914921	0.755105	1	1	1	1	1	5	9	8	9	4	6	0.863636	0.485178	0.999994	0	0	0				0	1	1	1	0	0
31	1	4408600	4408999	399	1	3.667	7.231	3.538	5.3	5.727	4.5	1.07557	0.796747	1	1	1	1	1	7	17	7	10	10	8	0.903226	0.289114	0.999994	0	0	0				0	1	0	0	0	0
32	1	4445000	4445599	599	6	10.222	10.357	12.917	13.083	11.071	19.091	1.29105	0.309393	1	1	1	1	1	30	28	27	28	30	39	1.14118	0.964297	0.999994	0	0	0				1	1	1	1	1	1
33	1	4450800	4450999	199	1	6	6.833	4.833	8.5	6.833	11.333	1.50945	0.136019	1	1	1	1	1	9	9	6	10	9	15	1.41667	0.596343	0.999994	0	0	0				0	0	0	0	0	1
34	1	4470600	4471199	599	5	6.706	6.867	3.778	5.588	4.643	10.2	1.17751	0.639002	1	1	1	1	1	11	15	6	12	7	17	1.125	0.928382	0.999994	0	0	1	Sox17	15595	downstream	1	1	0	1	1	1
35	1	4499200	4499999	799	6	12.167	13.28	10.32	15.56	9.8	14.52	1.11499	0.538395	1	1	1	1	1	23	29	24	37	21	35	1.22368	0.589063	0.999994	0	0	0				1	1	1	1	1	1
36	1	4502800	4502999	199	2	3.167	5.333	5	8.833	7.833	0	1.23452	0.745296	1	1	1	1	1	5	7	7	11	10	0	1.10526	0.834812	0.999994	0	0	0				0	0	0	1	1	0
37	1	4516200	4516799	599	1	7.8	3.267	3.812	3	3.8	4.167	0.737079	0.46008	1	1	1	1	1	12	5	7	6	9	10	1.04167	0.517555	0.999994	0	0	0				1	0	0	0	0	0
38	1	4518800	4519399	599	5	8.267	12.727	7.312	7.077	8.077	10.5	0.90631	0.679024	1	1	1	1	1	19	26	20	17	18	20	0.846154	0.170488	0.999994	0	0	0				1	1	1	0	1	1
39	1	4580800	4581599	799	6	17.391	16.591	12.095	11.957	15.636	18.636	1.0033	0.985058	1	1	1	1	1	58	54	39	41	52	59	1.00662	0.522093	0.999994	0	0	0				1	1	1	1	1	1
40	1	4585800	4586599	799	1	1.85	1.455	2.722	2.786	2.667	3.2	1.43571	0.13026	1	1	1	1	1	4	2	7	5	5	7	1.30769	0.54344	0.999994	0	0	0				0	0	0	0	0	1
41	1	4600200	4600599	399	1	5	4.1	4.4	4.417	5.1	10.9	1.51237	0.378749	1	1	1	1	1	8	8	8	9	8	18	1.45833	0.167947	0.999994	0	0	0				0	0	0	0	0	1
42	1	4615400	4615599	199	1	4.167	5.167	7	3.5	3.5	4.8	0.722419	0.204272	1	1	1	1	1	5	6	9	5	5	5	0.75	0.407978	0.999994	0	0	0				0	0	1	0	0	0
43	1	4619200	4619599	399	5	5.455	7.077	3.083	5.308	3.923	5.5	0.943388	0.83184	1	1	1	1	1	9	17	6	9	6	11	0.8125	0.748287	0.999994	0	0	0				1	1	0	1	1	1
44	1	4678000	4679599	1599	6	5	4.839	5.5	4.872	5.324	5.413	1.0176	0.747244	1	1	1	1	1	16	12	23	15	13	21	0.960784	0.188532	0.999994	1	0	0				1	1	1	1	1	1
45	1	4690800	4690999	199	3	3.167	6.5	2.6	8.667	11.667	4.833	2.0516	0.152082	1	1	1	1	1	6	9	6	17	17	6	1.90476	0.0388285	0.999994	0	0	0				0	1	0	1	1	0
46	1	4719000	4719199	199	1	2.667	8.167	1.5	1.75	2	1	0.385114	0.343418	1	1	1	1	1	4	11	2	2	2	1	0.294118	0.137113	0.999994	0	0	0				0	1	0	0	0	0
47	1	4761200	4761599	399	2	4.273	4	1.5	1.429	1	4.25	0.683413	0.487756	1	1	1	1	1	8	7	2	2	1	7	0.588235	0.249829	0.999994	0	0	1	Mrpl15	14392	downstream	1	1	0	0	0	0
48	1	4800800	4801199	399	5	9.5	5	4.444	7.333	8.182	8	1.24129	0.442326	1	1	1	1	1	17	9	8	13	16	16	1.32353	0.594851	0.999994	0	0	1	Lypla1	3025	in gene	1	1	0	1	1	1
49	1	4822600	4822799	199	5	8.5	6	4.167	8	5.833	6.333	1.0803	0.747486	1	1	1	1	1	11	10	5	10	8	7	0.961538	0.672744	0.999994	0	0	1	Lypla1	24725	in gene	1	1	0	1	1	1
50	1	4823200	4823599	399	4	7	6.538	3.8	6.077	5.385	7.231	1.07815	0.716604	1	1	1	1	1	13	10	6	11	7	11	1	0.71744	0.999994	0	0	1	Lypla1	25425	in gene	1	1	0	1	0	1
51	1	4832400	4832999	599	1	3.111	1.667	1.333	2.737	2.5	1.556	1.1116	0.748205	1	1	1	1	1	6	3	2	6	3	3	1.09091	0.611836	0.999994	0	0	1	Lypla1	34725	in gene	1	0	0	0	0	0
52	1	4861400	4861799	399	2	3.636	8.222	2.444	5.727	4.545	3.571	0.967907	0.940849	1	1	1	1	1	7	14	4	11	8	5	0.96	0.823177	0.999994	0	0	1	Tcea1	13703	in gene	0	1	0	1	0	0
53	1	4870600	4870999	399	2	4.9	4.5	5.714	3.583	3.3	5.909	0.846368	0.45904	1	1	1	1	1	9	8	8	7	6	10	0.92	0.806102	0.999994	0	0	1	Tcea1	22903	in gene	0	1	0	0	0	1
54	1	4884000	4884399	399	6	15.769	21.25	11.917	22.462	15.308	20.727	1.19538	0.411619	1	1	1	1	1	35	35	26	49	36	39	1.29167	0.360433	0.999994	0	0	1	Tcea1	36303	in gene	1	1	1	1	1	1
55	1	4920600	4920799	199	3	9	11.333	4.5	5.167	7.167	5.167	0.704748	0.348204	1	1	1	1	1	12	16	6	7	10	7	0.705882	0.57398	0.999994	0	0	1	Rgs20	88761	in gene	1	1	0	0	1	0
56	1	4922200	4922599	399	6	11.5	7.6	8.667	7.778	5	8.3	0.759103	0.224826	1	1	1	1	1	20	11	15	14	9	13	0.782609	0.627841	0.999994	0	0	1	Rgs20	87061	in gene	1	1	1	1	1	1
57	1	4937400	4937599	199	1	4.667	3	1.333	2.6	1.833	2.833	0.807333	0.616013	1	1	1	1	1	6	3	2	3	2	3	0.727273	0.50301	0.999994	0	0	1	Rgs20	71961	in gene	1	0	0	0	0	0
58	1	4967000	4967199	199	1	4.167	3.833	7	2.5	3.833	4.5	0.7222	0.313075	1	1	1	1	1	6	5	9	4	5	5	0.7	0.217785	0.999994	0	0	1	Rgs20	42361	in gene	0	0	1	0	0	0
59	1	5056400	5056799	399	5	10.454	13.083	7.4	9.8	8.364	10	0.910366	0.637081	1	1	1	1	1	21	29	14	18	14	18	0.78125	0.526679	0.999994	0	0	0				1	1	0	1	1	1
60	1	5077400	5077999	599	1	3.333	3.636	3.222	4.222	1.824	2.882	0.876067	0.607699	1	1	1	1	1	8	7	6	8	4	7	0.904762	0.762196	0.999994	0	0	1	Atp6v1h	4445	in gene	0	0	0	1	0	0
61	1	5098600	5098999	399	2	3.75	6.083	3	2.556	2.5	5	0.783605	0.497829	1	1	1	1	1	7	12	3	4	5	8	0.772727	0.290443	0.999994	0	0	1	Atp6v1h	25545	in gene	1	1	0	0	0	0
62	1	5099800	5100399	599	6	21.118	14.823	13.889	18.833	19	22.625	1.21329	0.261613	1	1	1	1	1	50	32	34	46	44	47	1.18103	0.789292	0.999994	0	0	1	Atp6v1h	26845	in gene	1	1	1	1	1	1
63	1	5103600	5104199	599	5	10.286	7.143	3.583	6.714	5	9.615	1.01509	0.966659	1	1	1	1	1	22	16	6	14	9	23	1.04545	0.822708	0.999994	0	0	1	Atp6v1h	30645	in gene	1	1	0	1	1	1
64	1	5104800	5105199	399	1	2.462	5.154	1.917	6.692	5.167	3.692	1.63128	0.205577	1	1	1	1	1	4	8	3	11	10	5	1.73333	0.241989	0.999994	0	0	1	Atp6v1h	31745	in gene	0	0	0	1	0	0
65	1	5132600	5133199	599	6	15.25	13.79	10.769	14.133	10.579	14.562	0.986561	0.926906	1	1	1	1	1	24	36	18	28	23	29	1.02564	0.828029	0.999994	0	0	1	Atp6v1h	59645	in gene	1	1	1	1	1	1
66	1	5136600	5136999	399	1	6.182	2.667	1	2.5	2.857	2.727	0.820794	0.737455	1	1	1	1	1	11	4	1	3	4	5	0.75	0.727468	0.999994	0	0	1	Atp6v1h	63545	in gene	1	0	0	0	0	0
67	1	5149000	5149399	399	4	4.9	5	4.667	4.5	1.2	3.25	0.614402	0.189826	1	1	1	1	1	8	8	6	7	2	5	0.636364	0.0884005	0.999994	0	0	1	Atp6v1h	75945	in gene	1	1	1	1	0	0
68	1	5155600	5155999	399	2	5.5	1.667	2	3.909	3.083	2.75	1.06272	0.89248	1	1	1	1	1	9	2	3	8	6	4	1.28571	0.559118	0.999994	0	0	1	Atp6v1h	82545	downstream	1	0	0	1	0	0
69	1	5159800	5160999	1199	6	8.5	8.438	5.368	5.852	6.333	8.571	0.930512	0.718391	1	1	1	1	1	37	32	20	24	27	43	1.05618	0.821739	0.999994	0	0	1	Atp6v1h	87145	downstream	1	1	1	1	1	1
70	1	5214400	5214599	199	1	1.6	4.286	2.75	2.429	6.286	2.571	1.30686	0.589555	1	1	1	1	1	2	6	3	4	9	3	1.45455	0.774338	0.999994	0	0	0				0	0	0	0	1	0
71	1	5278800	5279199	399	1	4.583	3.545	2.8	3.5	5.636	3.857	1.18896	0.460462	1	1	1	1	1	9	6	5	5	9	5	0.95	0.99769	0.999994	0	0	0				0	0	0	0	1	0
72	1	5289400	5289599	199	2	6	6	1.333	4.5	6.333	4	1.1125	0.79028	1	1	1	1	1	8	7	2	6	8	5	1.11765	0.829642	0.999994	0	0	0				1	0	0	0	1	0
73	1	5310800	5310999	199	3	12.667	13.333	8.167	15	13.333	9.167	1.09755	0.6644	1	1	1	1	1	16	16	10	19	18	11	1.14286	0.595493	0.999994	0	0	0				1	0	0	1	1	0
74	1	5317400	5317799	399	3	2.8	6.25	1.833	4.273	5.25	1.833	1.04346	0.930142	1	1	1	1	1	5	10	3	9	8	2	1.05556	0.822989	0.999994	0	0	0				0	1	0	1	1	0
75	1	5358400	5358599	199	3	7.167	5	6	6.6	3.571	6.167	0.899323	0.623514	1	1	1	1	1	10	8	7	8	5	9	0.88	0.929796	0.999994	0	0	0				1	1	0	0	0	1
76	1	5387000	5387399	399	1	7.111	5	2.75	2.222	6.75	2.857	0.795976	0.622318	1	1	1	1	1	12	8	4	4	11	4	0.791667	0.333034	0.999994	0	0	0				1	0	0	0	0	0
77	1	5395600	5395999	399	1	6.1	1.667	3.429	5.333	5.182	9.3	1.76983	0.198433	1	1	1	1	1	11	3	5	9	9	17	1.84211	0.130277	0.999994	0	0	0				0	0	0	0	0	1
78	1	5487000	5487599	599	2	3.235	3	1.875	3.333	3.25	5.333	1.4693	0.201971	1	1	1	1	1	8	7	3	6	7	13	1.44444	0.25591	0.999994	0	0	0				0	0	0	1	0	1
79	1	5493000	5493199	199	1	4.333	7.667	2.667	3.5	6	3.5	0.886343	0.762831	1	1	1	1	1	5	9	3	4	8	5	1	0.259249	0.999994	0	0	0				0	1	0	0	0	0
80	1	5505600	5505799	199	1	2.429	1	5	1	1.143	3.286	0.644086	0.516864	1	1	1	1	1	3	1	7	1	2	5	0.727273	0.723957	0.999994	0	0	0				0	0	1	0	0	0
81	1	5538800	5539399	599	6	31.562	26.429	19.375	24.2	20.611	27.692	0.937143	0.716235	1	1	1	1	1	81	57	49	53	57	58	0.898396	0.260046	0.999994	0	0	0				1	1	1	1	1	1
82	1	5557200	5557599	399	5	9.556	12.375	8.125	9.444	10	13.125	1.08361	0.647154	1	1	1	1	1	15	20	13	17	19	22	1.20833	0.61008	0.999994	0	0	0				1	1	0	1	1	1
83	1	5583800	5583999	199	2	10.5	5.5	2.167	5.167	10	7.833	1.26603	0.602534	1	1	1	1	1	14	7	3	7	13	10	1.25	0.85785	0.999994	0	0	1	Oprk1	5325	in gene	1	0	0	0	1	0
84	1	5599400	5599799	399	1	2.545	3.583	1	3.833	3.333	1	1.14562	0.779049	1	1	1	1	1	4	7	1	6	6	1	1.08333	0.975925	0.999994	0	0	1	Oprk1	21025	downstream	0	0	0	1	0	0
85	1	5623200	5623399	199	1	1.667	4.429	1.667	5	5.857	1.333	1.57027	0.432536	1	1	1	1	1	2	6	2	7	9	2	1.8	0.609	0.999994	0	0	0				0	0	0	0	1	0
86	1	5660000	5660199	199	1	1.286	4.857	5.429	2.333	2	1.667	0.518493	0.287197	1	1	1	1	1	2	6	8	3	2	2	0.4375	0.25992	0.999994	0	0	0				0	0	1	0	0	0
87	1	5666800	5666999	199	3	5.5	8.5	4.333	2.833	5.667	4.5	0.709104	0.307614	1	1	1	1	1	8	12	7	4	8	6	0.666667	0.131094	0.999994	0	0	0				1	1	0	0	1	0
88	1	5672000	5672199	199	1	8	5.143	1.286	7.143	4.714	10.286	1.53462	0.368263	1	1	1	1	1	12	8	2	11	7	16	1.54545	0.272586	0.999994	0	0	0				0	0	0	0	0	1
89	1	5700800	5701199	399	3	4.1	5.556	3.583	5.455	6.077	4.083	1.17947	0.39616	1	1	1	1	1	7	10	7	10	12	8	1.25	0.284746	0.999994	0	0	0				0	1	0	1	1	0
90	1	5737000	5737399	399	6	10.5	8.091	4.583	9.545	7.417	7.818	1.0693	0.792745	1	1	1	1	1	19	17	7	19	16	17	1.2093	0.804595	0.999994	0	0	0				1	1	1	1	1	1
91	1	5873400	5873599	199	1	3.75	6.75	2.5	3	1.833	4	0.679462	0.398186	1	1	1	1	1	5	8	4	5	3	6	0.823529	0.292059	0.999994	0	0	0				0	1	0	0	0	0
92	1	5901200	5901599	399	2	1.429	4.5	2.8	4.917	1.286	3.75	1.14022	0.784311	1	1	1	1	1	2	7	5	10	2	6	1.28571	0.84162	0.999994	0	0	1	Npbwr1	6080	downstream	0	1	0	1	0	0
93	1	5926000	5926199	199	1	2.667	3	1	2.6	3.167	6	1.76496	0.251555	1	1	1	1	1	4	4	1	3	4	8	1.66667	0.364721	0.999994	0	0	0				0	0	0	0	0	1
94	1	5944800	5945199	399	1	3	2.636	2.5	4.545	3.182	6.923	1.80064	0.183313	1	1	1	1	1	5	4	4	8	6	16	2.30769	0.285826	0.999994	0	0	0				0	0	0	0	0	1
95	1	5993000	5993399	399	5	15	7.444	3.667	8.167	9.091	6.273	0.901191	0.823286	1	1	1	1	1	19	13	7	19	20	12	1.30769	0.550406	0.999994	0	0	0				1	1	0	1	1	1
96	1	6003400	6003599	199	1	2.667	5.5	3.5	1.833	3.833	3.833	0.814177	0.5393	1	1	1	1	1	3	7	5	3	6	5	0.933333	0.498342	0.999994	0	0	0				0	1	0	0	0	0
97	1	6016600	6017399	799	6	6.176	6.316	5.706	4.25	5.2	6.579	0.880811	0.398483	1	1	1	1	1	12	16	12	10	13	14	0.925	0.839115	0.999994	0	0	0				1	1	1	1	1	1
98	1	6051400	6051599	199	1	2	4	1.8	2.833	7.167	4.833	1.90167	0.19685	1	1	1	1	1	2	5	2	4	9	6	2.11111	0.117907	0.999994	0	0	0				0	0	0	0	1	0
99	1	6086000	6086799	799	4	3.158	3.455	2.056	2.682	2.96	3.286	1.02988	0.864527	1	1	1	1	1	9	13	3	7	6	6	0.76	0.74972	0.999994	0	0	0				1	1	0	1	1	0
100	1	6088800	6089199	399	3	4.909	5	3.636	4.75	3.333	4.444	0.924843	0.610932	1	1	1	1	1	10	9	7	9	7	8	0.923077	0.988672	0.999994	0	0	0				1	1	0	1	0	0
101	1	6106000	6106199	199	1	1.5	6.167	3.5	2.8	1.6	1	0.483568	0.289853	1	1	1	1	1	2	9	5	3	2	1	0.375	0.33526	0.999994	0	0	0				0	1	0	0	0	0
102	1	6163400	6164199	799	3	10.13	8.217	5.947	3.5	5.435	7.727	0.685848	0.21295	1	1	1	1	1	22	18	12	8	13	19	0.769231	0.287298	0.999994	0	0	0				1	1	0	0	0	1
103	1	6225200	6225999	799	6	31.895	23.84	15.08	30.9	22.476	21.375	1.05558	0.831696	1	1	1	1	1	87	87	54	94	74	70	1.04386	0.516995	0.999994	0	0	1	Rb1cc1	20856	in gene	1	1	1	1	1	1
104	1	6250200	6250399	199	3	3.25	2.667	7.167	7	3.8	6.333	1.30946	0.480812	1	1	1	1	1	5	5	10	11	7	9	1.35	0.483285	0.999994	0	0	1	Rb1cc1	45556	in gene	0	0	1	1	0	1
105	1	6295000	6295399	399	6	8.8	5.417	6.222	10.7	8.818	9.6	1.42463	0.0860955	1	1	1	1	1	15	11	10	17	16	18	1.41667	0.223219	0.999994	0	0	0				1	1	1	1	1	1
106	1	6318000	6318199	199	6	7.5	8.667	5.5	8.833	8.333	10.167	1.2615	0.170008	1	1	1	1	1	11	12	7	13	11	14	1.26667	0.570444	0.999994	0	0	0				1	1	1	1	1	1
107	1	6350200	6350799	599	3	3	4.667	2.667	4.421	2.5	2.889	0.949294	0.847672	1	1	1	1	1	6	9	4	10	6	6	1.15789	0.74192	0.999994	0	1	1	EG620393	1365	in gene	0	1	0	1	0	1
108	1	6351600	6351799	199	1	7.5	2.833	3.333	3.2	2.667	2.833	0.636616	0.379481	1	1	1	1	1	9	4	5	4	3	4	0.611111	0.205167	0.999994	0	1	1	EG620393	2565	in gene	1	0	0	0	0	0
109	1	6357000	6357199	199	1	5.333	4	1.667	5	1.2	2.2	0.763636	0.60875	1	1	1	1	1	7	7	2	6	2	3	0.6875	0.474862	0.999994	0	0	1	EG620393	7965	in gene	1	0	0	0	0	0
110	1	6406000	6406199	199	3	7	6.8	4.833	4.5	3	9.333	0.903397	0.790432	1	1	1	1	1	10	8	6	6	5	13	1	0.962679	0.999994	0	0	0				1	1	0	0	0	1
111	1	6409000	6409599	599	5	6.188	6.882	2.714	7.059	6.875	6	1.26292	0.396784	1	1	1	1	1	14	14	6	16	18	13	1.38235	0.554572	0.999994	0	0	0				1	1	0	1	1	1
112	1	6419200	6419399	199	4	1.857	12.429	6.143	6.714	7	4.714	0.902051	0.850333	1	1	1	1	1	3	18	9	10	11	7	0.933333	0.961922	0.999994	0	0	0				0	1	1	1	1	0
113	1	6427400	6427799	399	5	11.727	8.556	13.333	6.636	6	9.417	0.656027	0.0981227	1	1	1	1	1	23	15	23	13	10	20	0.704918	0.182735	0.999994	0	0	0				1	1	1	1	0	1
114	1	6518400	6518799	399	3	10.546	6.556	3.6	7.3	5.615	9.1	1.06342	0.858432	1	1	1	1	1	19	11	5	10	11	15	1.02857	0.757347	0.999994	0	0	0				1	0	0	0	1	1
115	1	6628400	6629199	799	1	2.84	3.944	3.68	5.455	2.286	2.588	0.987099	0.969469	1	1	1	1	1	5	8	7	10	4	6	1	0.526026	0.999994	0	0	0				0	0	0	1	0	0
116	1	6656200	6656599	399	3	4.444	5.727	4.636	2.222	3.5	3.833	0.645303	0.0528931	1	1	1	1	1	8	11	7	4	6	8	0.692308	0.188487	0.999994	0	0	0				0	1	1	0	0	1
117	1	6740800	6741199	399	1	8	4.636	3.727	3.714	5.083	6	0.904296	0.744443	1	1	1	1	1	10	10	8	5	11	11	0.964286	0.65224	0.999994	0	0	1	St18	20867	in gene	0	0	0	0	1	0
118	1	6744400	6744799	399	6	9.091	7.333	8.636	9.833	5.417	6.75	0.877893	0.528299	1	1	1	1	1	19	16	18	19	10	15	0.830189	0.671505	0.999994	0	0	1	St18	24467	in gene	1	1	1	1	1	1
119	1	6824600	6824799	199	2	7.167	8.333	6	3.333	9.5	7	0.922465	0.793432	1	1	1	1	1	9	13	8	6	12	9	0.9	0.781474	0.999994	0	0	1	St18	104567	in gene	0	1	0	0	1	0
120	1	6863800	6864199	399	3	7.333	2.778	4.545	3.077	4.25	5.833	0.897926	0.766759	1	1	1	1	1	15	5	9	4	7	10	0.724138	0.294228	0.999994	0	0	0				1	0	1	0	0	1
121	1	6935400	6935799	399	6	20.5	14.364	7.9	16.273	15.727	20.546	1.22874	0.475497	1	1	1	1	1	41	27	15	29	28	38	1.14458	0.7639	0.999994	0	0	0				1	1	1	1	1	1
122	1	6978600	6979199	599	3	4.8	6.4	2.5	3.25	4.333	4	0.845474	0.602021	1	1	1	1	1	13	12	6	7	10	7	0.774194	0.561156	0.999994	0	0	0				1	1	0	0	1	0
123	1	7006800	7007199	399	5	5	4.75	3.625	4.8	6.25	5.7	1.25234	0.133015	1	1	1	1	1	9	10	6	8	13	9	1.2	0.441691	0.999994	0	0	0				1	1	0	1	1	1
124	1	7089400	7089999	599	5	8.833	4.389	3.444	5.688	6.125	5.75	1.05382	0.873982	1	1	1	1	1	16	12	8	14	11	15	1.11111	0.665926	0.999994	0	0	1	Pcmtd1	10468	in gene	1	1	0	1	1	1
125	1	7101800	7102199	399	1	1.667	4.286	2.364	2.375	5.7	1.875	1.19634	0.72635	1	1	1	1	1	3	6	4	4	8	3	1.15385	0.862877	0.999994	0	0	1	Pcmtd1	22768	in gene	0	0	0	0	1	0
126	1	7108800	7109399	599	6	23.167	20.177	15.947	23.125	19.412	25.556	1.14845	0.347953	1	1	1	1	1	46	37	29	42	27	41	0.982143	0.987434	0.999994	0	0	1	Pcmtd1	29868	in gene	1	1	1	1	1	1
127	1	7159600	7159999	399	4	4.25	9.111	4.1	8	4.375	4.75	0.980757	0.9585	1	1	1	1	1	9	15	7	17	7	7	1	0.948195	0.999994	0	0	1	Pcmtd1	80568	in gene	1	1	0	1	0	1
128	1	7198200	7198599	399	2	5	2.308	1.917	5.417	2.385	4.231	1.30439	0.514866	1	1	1	1	1	9	3	4	9	4	9	1.375	0.803012	0.999994	0	0	0				1	0	0	1	0	0
129	1	7227000	7227399	399	2	7.5	2.857	4.6	1.429	1.667	1.545	0.310289	0.125978	1	1	1	1	1	12	4	9	2	2	3	0.28	0.031501	0.999994	0	0	0				1	0	1	0	0	0
130	1	7283400	7283999	599	3	5.944	4.167	1.647	3.615	2.583	4.188	0.883313	0.75761	1	1	1	1	1	12	10	3	7	5	10	0.88	0.421179	0.999994	0	0	0				1	1	0	0	0	1
131	1	7300600	7300999	399	1	4	3.667	3.6	5.231	4.636	4.273	1.25499	0.0581241	1	1	1	1	1	8	7	7	12	9	7	1.27273	0.51068	0.999994	0	0	0				0	0	0	1	0	0
132	1	7312400	7312999	599	3	4.077	7.867	2.857	6.333	3.929	2.857	0.886359	0.775967	1	1	1	1	1	6	12	5	10	7	5	0.956522	0.641937	0.999994	0	0	0				0	1	0	1	1	0
133	1	7328600	7328999	399	3	4.4	5.583	4.4	4.5	3.125	4.923	0.872419	0.418043	1	1	1	1	1	8	11	8	8	5	8	0.777778	0.770985	0.999994	0	0	0				1	1	0	0	0	1
134	1	7336800	7336999	199	1	1.5	3.429	6.429	4.571	2.286	3.429	0.905617	0.836362	1	1	1	1	1	2	4	10	6	3	5	0.875	0.35275	0.999994	0	0	0				0	0	1	0	0	0
135	1	7344600	7345399	799	1	4.6	4	1.917	3.08	2.583	3.545	0.875535	0.653486	1	1	1	1	1	11	8	3	5	5	6	0.727273	0.971412	0.999994	0	0	0				1	0	0	0	0	0
136	1	7348400	7348799	399	5	10.636	9.8	7.8	6.875	11.625	9.5	0.991642	0.963847	1	1	1	1	1	22	16	14	11	19	21	0.980769	0.373633	0.999994	0	0	0				1	1	1	0	1	1
137	1	7379200	7379599	399	1	1.5	2.667	2.125	1	3.462	0	0.709154	0.620908	1	1	1	1	1	2	5	3	1	8	0	0.9	0.569997	0.999994	0	0	0				0	0	0	0	1	0
138	1	7402800	7403599	799	6	5.565	5.783	4.52	5	5.208	4.913	0.952924	0.591543	1	1	1	1	1	11	10	10	10	9	13	1.03226	0.276559	0.999994	0	0	0				1	1	1	1	1	1
139	1	7405200	7405599	399	2	1.9	6.25	2.75	3.083	5.25	2.333	0.978532	0.963638	1	1	1	1	1	2	8	4	4	7	5	1.14286	0.941701	0.999994	0	0	0				0	1	0	0	1	0
140	1	7466600	7466799	199	1	5.5	8.167	3.2	4.5	3.5	6.833	0.879409	0.719349	1	1	1	1	1	7	12	5	6	5	9	0.833333	0.632471	0.999994	0	0	0				0	1	0	0	0	0
141	1	7467000	7467399	399	2	10	8.4	5.714	6.429	6.667	5.714	0.780045	0.291099	1	1	1	1	1	14	16	8	9	8	8	0.657895	0.392419	0.999994	0	0	0				1	1	0	0	0	0
142	1	7536400	7536599	199	3	7.833	7	3.5	9.167	4.667	4	0.972781	0.940714	1	1	1	1	1	10	9	5	12	6	5	0.958333	0.910908	0.999994	0	0	0				1	1	0	1	0	0
143	1	7541600	7541999	399	2	2.308	3.333	3	3.462	3.692	2.417	1.10763	0.56722	1	1	1	1	1	3	7	5	8	7	5	1.33333	0.771928	0.999994	0	0	0				0	0	0	1	1	0
144	1	7606000	7606199	199	6	14.8	9.4	8.2	7.4	7	9.2	0.728395	0.282881	1	1	1	1	1	18	12	10	9	8	11	0.7	0.291211	0.999994	0	0	0				1	1	1	1	1	1
145	1	7644400	7644799	399	1	7.5	3.417	2.9	6.182	4	2.5	0.917855	0.845114	1	1	1	1	1	12	5	5	12	7	4	1.04545	0.881762	0.999994	0	0	0				1	0	0	0	0	0
146	1	7699800	7700199	399	3	7.231	5.636	3	2.615	5.154	7.615	0.969559	0.936596	1	1	1	1	1	14	12	5	4	9	13	0.83871	0.988744	0.999994	0	0	0				1	0	0	0	1	1
147	1	7732000	7732799	799	6	11.522	8.609	7.333	9.13	7.895	10.292	0.994648	0.974548	1	1	1	1	1	38	22	25	29	20	35	0.988235	0.207276	0.999994	0	0	0				1	1	1	1	1	1
148	1	7740600	7740999	399	5	5.923	13.692	3.692	6.769	6.917	5.167	0.808899	0.674871	1	1	1	1	1	9	27	7	11	14	9	0.790698	0.502475	0.999994	0	0	0				1	1	0	1	1	1
149	1	7765000	7765199	199	1	4.167	8.333	4.833	4.333	6.667	4.833	0.91346	0.756104	1	1	1	1	1	7	11	6	5	8	6	0.791667	0.744615	0.999994	0	0	0				0	1	0	0	0	0
150	1	7809600	7809999	399	5	5.727	5.1	7.417	5	5.818	7.545	1.00652	0.970869	1	1	1	1	1	12	8	15	9	10	15	0.971429	0.697484	0.999994	0	0	0				1	1	1	0	1	1
151	1	7889800	7889999	199	1	1	6	1	1.667	0	1	0.333375	0.399925	1	1	1	1	1	1	8	1	2	0	1	0.3	0.372287	0.999994	0	0	0				0	1	0	0	0	0
152	1	7892200	7892799	599	5	8.222	11.611	5.357	8.944	8.5	8.529	1.03108	0.898592	1	1	1	1	1	23	33	13	22	22	21	0.942029	0.602732	0.999994	0	0	0				1	1	0	1	1	1
153	1	7898000	7898199	199	1	3.167	6.667	5.667	4.667	7.5	6.667	1.21502	0.454928	1	1	1	1	1	5	9	10	6	12	9	1.125	0.610666	0.999994	0	0	0				0	1	0	0	0	0
154	1	7917400	7917599	199	1	2	2.5	3	2.167	3.167	5.5	1.44453	0.378702	1	1	1	1	1	3	4	4	3	4	7	1.27273	0.57151	0.999994	0	0	0				0	0	0	0	0	1
155	1	7917800	7918599	799	4	5.136	4.737	3.81	2.579	5.294	5.348	0.966235	0.887774	1	1	1	1	1	16	11	10	7	14	15	0.972973	0.863574	0.999994	0	0	0				1	1	0	0	1	1
156	1	7925800	7926199	399	3	3.889	4.889	2.727	5	4.375	6.4	1.37114	0.175443	1	1	1	1	1	7	8	5	9	7	11	1.35	0.302761	0.999994	0	0	0				0	1	0	1	0	1
157	1	7934400	7934999	599	6	9.526	7.833	6.154	9.615	6.5	9.462	1.08778	0.650146	1	1	1	1	1	21	17	12	15	13	16	0.88	0.328609	0.999994	0	0	0				1	1	1	1	1	1
158	1	7943000	7943399	399	1	3.556	3.857	3.571	3.308	2.273	3.154	0.795248	0.136161	1	1	1	1	1	6	7	6	7	5	6	0.947368	0.629876	0.999994	0	0	0				0	0	0	1	0	0
159	1	7963400	7963599	199	1	2.5	1	5.5	1	1.5	3	0.611111	0.484697	1	1	1	1	1	5	1	7	1	2	5	0.615385	0.158082	0.999994	0	0	0				0	0	1	0	0	0
160	1	7992400	7993199	799	1	3.6	2.071	3.875	2.958	2.278	4.909	1.06275	0.847644	1	1	1	1	1	8	4	5	7	6	10	1.35294	0.626254	0.999994	0	0	0				0	0	0	0	0	1
161	1	7997600	7997999	399	3	9.462	3.769	5.2	6	5.692	8.538	1.09761	0.776492	1	1	1	1	1	19	8	9	12	13	17	1.16667	0.633165	0.999994	0	0	0				1	0	0	0	1	1
162	1	8000200	8000599	399	1	2.857	3.083	2	2.636	4.5	3.125	1.29232	0.312529	1	1	1	1	1	4	6	3	5	8	5	1.38462	0.514626	0.999994	0	0	0				0	0	0	0	1	0
163	1	8019200	8019399	199	2	10	5.833	3.333	3.333	5	8.333	0.869561	0.750864	1	1	1	1	1	12	7	4	4	6	10	0.869565	0.744047	0.999994	0	0	0				1	0	0	0	0	1
164	1	8019800	8020399	599	6	11.385	11.429	7.143	8.154	13	7.643	0.961278	0.870522	1	1	1	1	1	27	25	14	14	23	18	0.833333	0.959489	0.999994	0	0	0				1	1	1	1	1	1
165	1	8036600	8037399	799	6	10	8.64	6.25	7.381	6.696	6.429	0.823865	0.312723	1	1	1	1	1	31	26	15	18	19	21	0.805556	0.328358	0.999994	0	0	0				1	1	1	1	1	1
166	1	8057800	8058599	799	1	4.25	1.333	2.667	2	2.95	3.75	1.05455	0.887663	1	1	1	1	1	7	2	6	4	6	7	1.13333	0.970072	0.999994	0	0	0				1	0	0	0	0	0
167	1	8061000	8061599	599	5	3.706	4.5	1.25	3.385	3.353	4.059	1.14181	0.696104	1	1	1	1	1	7	9	2	6	7	8	1.16667	0.756067	0.999994	0	0	0				1	1	0	1	1	1
168	1	8082800	8083199	399	1	2.222	6	1	3.571	3.889	1.667	0.989699	0.986028	1	1	1	1	1	4	10	1	5	7	2	0.933333	0.570706	0.999994	0	0	0				0	1	0	0	0	0
169	1	8112400	8112999	599	3	3.333	3.571	2.938	4.062	3.333	4.059	1.16379	0.157724	1	1	1	1	1	6	7	6	9	6	7	1.15789	0.991931	0.999994	0	0	0				0	1	0	1	0	1
170	1	8153400	8153799	399	1	3.231	5.846	3.615	6.333	2.769	4.091	1.03947	0.905873	1	1	1	1	1	6	9	7	11	4	6	0.954545	0.885211	0.999994	0	0	0				0	1	0	0	0	0
171	1	8170400	8170999	599	2	4.062	2.667	2.5	3.4	5.357	4.615	1.44891	0.142926	1	1	1	1	1	7	4	5	5	9	8	1.375	0.339553	0.999994	0	0	0				1	0	0	0	1	0
172	1	8251400	8251799	399	6	12.778	7.778	5.333	11	9.778	8.333	1.12445	0.681158	1	1	1	1	1	19	14	9	19	14	13	1.09524	0.67146	0.999994	0	0	0				1	1	1	1	1	1
173	1	8307600	8307999	399	1	2.25	3.417	2.545	2.1	4.25	3.778	1.23332	0.450632	1	1	1	1	1	4	6	4	4	9	6	1.35714	0.767416	0.999994	0	0	0				0	0	0	0	1	0
174	1	8327600	8328199	599	6	9	7.941	6.263	7.789	6.944	5.471	0.870712	0.394409	1	1	1	1	1	19	17	13	15	17	12	0.897959	0.813943	0.999994	0	0	0				1	1	1	1	1	1
175	1	8443800	8443999	199	1	3.4	2.4	2.333	6	5.833	1.667	1.6599	0.333446	1	1	1	1	1	6	4	3	11	9	2	1.69231	0.387694	0.999994	0	0	1	Sntg1	845912	in gene	0	0	0	0	1	0
176	1	8446400	8446799	399	2	5.286	5.833	3	3.375	4.077	1.125	0.607479	0.211533	1	1	1	1	1	8	12	4	5	8	2	0.625	0.397495	0.999994	0	0	1	Sntg1	843212	in gene	0	1	0	0	1	0
177	1	8459000	8459199	199	1	5.333	2.833	2.667	4.667	4.667	6.833	1.49238	0.191234	1	1	1	1	1	7	4	4	6	6	9	1.4	0.946942	0.999994	0	0	1	Sntg1	830712	in gene	0	0	0	0	0	1
178	1	8465400	8465599	199	2	2.167	3	2	6.5	2.5	6.167	2.11623	0.166994	1	1	1	1	1	3	4	3	8	3	8	1.9	0.42833	0.999994	0	0	1	Sntg1	824312	in gene	0	0	0	1	0	1
179	1	8490800	8491199	399	1	3.75	5.556	4.364	6.667	4.727	5.7	1.25048	0.213185	1	1	1	1	1	5	10	8	14	9	11	1.47826	0.921522	0.999994	0	0	1	Sntg1	798812	in gene	0	0	0	1	0	0
180	1	8550400	8550599	199	1	2	7	2.286	5	4.714	4.833	1.28894	0.571723	1	1	1	1	1	3	9	3	6	7	6	1.26667	0.685199	0.999994	0	0	1	Sntg1	739312	in gene	0	1	0	0	0	0
181	1	8588000	8588199	199	2	5	2.333	2.2	6	4.714	6.667	1.82325	0.0841099	1	1	1	1	1	7	3	3	9	7	9	1.92308	0.372482	0.999994	0	0	1	Sntg1	701712	in gene	0	0	0	1	0	1
182	1	8644800	8645199	399	2	3.875	4.5	3.923	4.375	3.125	3.3	0.878192	0.338625	1	1	1	1	1	6	8	8	7	5	5	0.772727	0.253742	0.999994	0	0	1	Sntg1	644812	in gene	0	1	1	0	0	0
183	1	8648400	8648599	199	1	2.4	4.4	2.4	5.6	3	6.8	1.67391	0.204229	1	1	1	1	1	3	7	4	9	4	10	1.64286	0.192154	0.999994	0	0	1	Sntg1	641312	in gene	0	0	0	1	0	0
184	1	8667400	8667599	199	1	6.5	4.167	2.75	4.167	1.8	5	0.817396	0.604785	1	1	1	1	1	9	6	3	5	2	6	0.722222	0.824696	0.999994	0	0	1	Sntg1	622312	in gene	1	0	0	0	0	0
185	1	8740200	8740999	799	3	3.095	5.19	2.571	2.083	2.905	1.278	0.577192	0.191125	1	1	1	1	1	9	12	4	4	5	2	0.44	0.0069727	0.999994	0	0	1	Sntg1	549212	in gene	1	1	0	0	1	0
186	1	8774600	8774799	199	3	2.333	8.167	3.167	8	4.833	6.833	1.43894	0.400584	1	1	1	1	1	3	11	4	9	7	9	1.38889	0.846045	0.999994	0	0	2	Sntg1, LOC100039474	515112, 7611	in gene, downstream	0	1	0	1	0	1
187	1	8777000	8777599	599	6	7.235	4.688	4.75	8.412	5.5	6	1.19427	0.429703	1	1	1	1	1	18	10	11	22	12	13	1.20513	0.54467	0.999994	0	0	2	Sntg1, LOC100039474	512512, 5011	in gene, downstream	1	1	1	1	1	1
188	1	8782200	8782399	199	5	7	6.167	5	9.167	5.667	8.167	1.26609	0.265611	1	1	1	1	1	9	8	6	13	8	12	1.43478	0.321798	0.999994	0	1	2	Sntg1, LOC100039474	507512, 11	in gene, in gene	1	1	0	1	1	1
189	1	8807800	8807999	199	1	1	4.5	4.333	6.833	0	3.667	1.06783	0.928099	1	1	1	1	1	1	7	6	9	0	5	1	0.770794	0.999994	0	0	1	Sntg1	481912	in gene	0	0	0	1	0	0
190	1	8830400	8830599	199	2	5.429	5.286	5.667	3.667	4.714	3.833	0.745574	0.0390917	1	1	1	1	1	8	8	7	5	7	5	0.73913	0.225204	0.999994	0	0	1	Sntg1	459312	in gene	1	1	0	0	0	0
191	1	8861400	8861599	199	1	4.167	6.167	2.5	4.667	4	2.667	0.883123	0.706662	1	1	1	1	1	6	8	3	6	5	4	0.882353	0.47516	0.999994	0	0	1	Sntg1	428312	in gene	0	1	0	0	0	0
192	1	8886800	8887399	599	1	1.857	4.474	2.263	3.8	2.389	3.778	1.15976	0.657063	1	1	1	1	1	3	13	4	8	5	10	1.15	0.584087	0.999994	0	0	1	Sntg1	402712	in gene	0	1	0	0	0	0
193	1	9010200	9010599	399	1	1.818	3.333	1	4.417	3.222	2.455	1.64103	0.216169	1	1	1	1	1	3	6	1	8	5	4	1.7	0.420369	0.999994	0	0	1	Sntg1	279412	in gene	0	0	0	1	0	0
194	1	9043800	9044199	399	2	4.167	2.5	3.333	4.5	2.8	3.923	1.1223	0.58817	1	1	1	1	1	8	4	7	8	5	7	1.05263	0.758982	0.999994	0	0	1	Sntg1	245812	in gene	1	0	0	0	0	1
195	1	9063600	9063799	199	2	1.8	2.25	2.167	5.667	4.333	6.333	2.62715	0.0241056	1	1	1	1	1	2	3	3	8	5	8	2.625	0.171996	0.999994	0	0	1	Sntg1	226112	in gene	0	0	0	1	0	1
196	1	9073400	9073799	399	1	2.333	3	1.727	3.333	3.923	1.833	1.28739	0.413572	1	1	1	1	1	3	4	3	5	7	3	1.5	0.207803	0.999994	0	0	1	Sntg1	216212	in gene	0	0	0	0	1	0
197	1	9160200	9160399	199	1	4.167	4.833	2.333	3.167	4.333	1	0.750022	0.488093	1	1	1	1	1	6	8	3	5	6	1	0.705882	0.312244	0.999994	0	0	1	Sntg1	129512	in gene	0	1	0	0	0	0
198	1	9272000	9272199	199	1	2	5.286	1.714	2.571	1.286	2.429	0.698444	0.52066	1	1	1	1	1	3	8	2	4	3	3	0.769231	0.394954	0.999994	0	0	1	Sntg1	17712	in gene	0	1	0	0	0	0
199	1	9292000	9292399	399	1	2.143	2.909	4	2.583	3.5	3	1.00342	0.98738	1	1	1	1	1	3	5	8	4	6	5	0.9375	0.608148	0.999994	0	1	1	Sntg1	-2388	upstream	0	0	1	0	0	0
200	1	9303600	9304599	999	4	4.759	3.654	2.875	4.227	2.679	4.931	1.04864	0.842428	1	1	1	1	1	13	7	5	9	6	11	1.04	0.812834	0.999994	0	0	0				1	1	0	1	0	1
201	1	9355600	9355999	399	4	6.444	5.333	4	6.5	8	7.545	1.39729	0.078249	1	1	1	1	1	11	9	6	11	14	16	1.57692	0.11964	0.999994	0	0	0				0	1	0	1	1	1
202	1	9361800	9362399	599	4	5.273	8.167	4.25	3.667	4.5	6.333	0.819672	0.499103	1	1	1	1	1	11	19	7	8	11	16	0.945946	0.494924	0.999994	0	0	0				0	1	0	1	1	1
203	1	9387800	9387999	199	1	4	4.75	2.5	7.5	4.2	5.167	1.49929	0.198084	1	1	1	1	1	5	7	5	10	6	8	1.41176	0.31898	0.999994	0	0	0				0	0	0	1	0	0
204	1	9390800	9390999	199	2	3	3.167	2.667	6.167	3.667	7.333	1.94329	0.121476	1	1	1	1	1	4	4	4	8	5	11	2	0.176184	0.999994	0	0	0				0	0	0	1	0	1
205	1	9419000	9419199	199	1	12.333	7.833	4.833	3.5	5.333	7.333	0.646666	0.315604	1	1	1	1	1	15	11	6	5	7	9	0.65625	0.612151	0.999994	0	0	0				1	0	0	0	0	0
206	1	9432200	9432399	199	5	8.167	5.667	8.5	8.5	4	7.333	0.888018	0.637355	1	1	1	1	1	12	8	11	10	5	10	0.806452	0.615771	0.999994	0	0	0				1	1	1	1	0	1
207	1	9459800	9460199	399	2	4.3	7.222	7.083	6.333	4.5	6.222	0.916689	0.673298	1	1	1	1	1	7	9	13	10	8	10	0.965517	0.403641	0.999994	0	0	0				0	1	1	0	0	0
208	1	9473400	9473599	199	2	3.667	4.5	3.167	4	5.833	6.5	1.44106	0.142085	1	1	1	1	1	6	7	5	6	8	10	1.33333	0.44407	0.999994	0	0	0				0	0	0	0	1	1
209	1	9496400	9496999	599	1	3.067	3.688	2.188	2.667	4.222	3.059	1.11238	0.627547	1	1	1	1	1	6	8	4	5	9	5	1.05556	0.95994	0.999994	0	0	0				0	0	0	0	1	0
210	1	9507000	9507199	199	1	5.333	4.667	4.833	4.167	1.6	7.667	0.905683	0.816264	1	1	1	1	1	8	7	7	8	2	10	0.909091	0.857151	0.999994	0	0	0				0	0	0	0	0	1
211	1	9530800	9531199	399	3	5.667	5.417	1.778	2.583	3.917	3.727	0.795133	0.564416	1	1	1	1	1	9	10	2	5	9	5	0.904762	0.427004	0.999994	0	2	2	Rrs1, Adhfe1	-4524, -7162	upstream, upstream	1	1	0	0	1	0
212	1	9544600	9544799	199	4	9.5	4.167	6	7.5	4	7.167	0.949153	0.871533	1	1	1	1	1	14	5	8	10	4	9	0.851852	0.676024	0.999994	0	0	2	Rrs1, Adhfe1	9176, 6538	downstream, in gene	1	0	1	1	0	1
213	1	9588000	9588199	199	1	3.429	1.667	2.714	2.571	6.857	3	1.59129	0.379968	1	1	1	1	1	4	2	4	4	10	4	1.8	0.88078	0.999994	0	1	1	3110035E14Rik	-3249	upstream	0	0	0	0	1	0
214	1	9600000	9600599	599	2	8.333	6.632	4.611	4.842	3	6.294	0.722109	0.27655	1	1	1	1	1	20	13	11	10	7	12	0.659091	0.102325	0.999994	0	0	1	3110035E14Rik	8951	in gene	1	1	0	0	0	0
215	1	9603200	9604199	999	5	8.966	3.75	8.158	6.069	5.348	5.767	0.823225	0.528	1	1	1	1	1	22	10	19	20	16	17	1.03922	0.909874	0.999994	0	0	1	3110035E14Rik	12351	in gene	1	0	1	1	1	1
216	1	9625400	9626199	799	6	25.191	22.826	19	21.375	22.2	24.16	1.01071	0.912094	1	1	1	1	1	46	48	38	50	50	52	1.15152	0.286917	0.999994	0	0	1	3110035E14Rik	34451	downstream	1	1	1	1	1	1
217	1	9626800	9627599	799	6	16.25	14.682	5.52	14.5	12.44	15	1.15055	0.643056	1	1	1	1	1	41	34	15	26	29	29	0.933333	0.703377	0.999994	0	0	1	3110035E14Rik	35851	downstream	1	1	1	1	1	1
218	1	9628000	9628199	199	2	6.857	8.286	4.571	10.429	9	8.143	1.3986	0.122346	1	1	1	1	1	10	12	8	13	12	11	1.2	0.28381	0.999994	0	0	0				0	0	0	0	1	1
219	1	9706600	9706999	399	3	3.583	2	2.5	2.625	3.222	4.3	1.25535	0.367182	1	1	1	1	1	6	3	4	5	9	8	1.69231	0.142807	0.999994	0	0	1	Vcpip1	31664	downstream	1	0	0	0	1	1
220	1	9744400	9744599	199	1	6.6	3.167	5.2	2	2	3.167	0.478853	0.10664	1	1	1	1	1	9	5	6	2	3	4	0.45	0.245071	0.999994	0	1	2	Vcpip1, LOC100039536	-6036, 5937	upstream, in gene	1	0	0	0	0	0
221	1	9774000	9774999	999	6	7.593	6.3	7.5	7.115	8	7.71	1.06694	0.395796	1	1	1	1	1	32	21	27	27	30	28	1.0625	0.781489	0.999994	0	0	0				1	1	1	1	1	1
222	1	9785400	9785799	399	2	7.75	5	4.5	6.727	4.75	4.273	0.913043	0.713139	1	1	1	1	1	14	8	7	9	9	7	0.862069	0.739765	0.999994	0	1	2	Sgk3, EG620986	-2612, 7035	upstream, downstream	1	0	0	1	0	0
223	1	9786600	9786799	199	1	1.5	5.667	3	1	5.333	2	0.819612	0.749849	1	1	1	1	1	2	8	4	1	7	3	0.785714	0.44812	0.999994	0	1	2	Sgk3, EG620986	-1512, 5935	upstream, downstream	0	1	0	0	0	0
224	1	9796000	9796399	399	2	4.3	3.429	3.091	2.818	1.833	4.167	0.814972	0.447018	1	1	1	1	1	10	6	5	4	3	7	0.666667	0.353321	0.999994	0	1	2	Sgk3, EG620986	7988, -3565	in gene, upstream	1	0	0	0	0	1
225	1	9799600	9799799	199	5	8.167	11.167	4.333	9.333	9.5	5.833	1.04221	0.893806	1	1	1	1	1	10	15	6	12	12	8	1.03226	0.985109	0.999994	0	1	2	Sgk3, EG620986	11488, -7065	in gene, upstream	1	1	0	1	1	1
226	1	9815600	9816199	599	1	4.909	2.75	3.375	3.474	3.667	6.105	1.20047	0.528407	1	1	1	1	1	6	6	6	7	8	13	1.55556	0.337092	0.999994	0	0	1	Sgk3	27688	in gene	0	0	0	0	0	1
227	1	9851600	9851799	199	1	5.833	3.833	1.333	3.333	3	3.833	0.924266	0.852193	1	1	1	1	1	7	5	2	4	5	6	1.07143	0.944943	0.999994	0	0	1	Sgk3	63488	in gene	1	0	0	0	0	0
228	1	9869200	9869399	199	1	1.667	3.5	1	2.5	2	4.667	1.48646	0.418353	1	1	1	1	1	3	4	1	3	2	8	1.625	0.716593	0.999994	0	0	1	Sgk3	81088	in gene	0	0	0	0	0	1
229	1	9872800	9873799	999	3	3.333	2.032	2.292	3.529	2.781	2.792	1.18872	0.372132	1	1	1	1	1	11	4	4	7	6	7	1.05263	0.881933	0.999994	0	0	1	Sgk3	85088	in gene	1	0	0	0	1	1
230	1	9881600	9882199	599	6	16.118	16.375	15.308	12.263	18.533	27.75	1.22479	0.509558	1	1	1	1	1	45	39	35	37	44	56	1.15126	0.67151	0.999994	0	0	1	Sgk3	93688	in gene	1	1	1	1	1	1
231	1	9892000	9892199	199	1	3.714	3.571	7.286	1	3.143	4.286	0.578478	0.260591	1	1	1	1	1	5	5	11	1	4	7	0.571429	0.535387	0.999994	0	0	2	Sgk3, 6030422M02Rik	103888, -9701	in gene, upstream	0	0	1	0	0	0
232	1	9934600	9934999	399	2	4.4	4.182	5	2.5	1.5	2.083	0.447872	0.00303067	1	1	1	1	1	8	8	9	4	2	4	0.4	0.147586	0.999994	0	0	1	6030422M02Rik	32999	downstream	0	1	1	0	0	0
233	1	9966400	9966599	199	1	1.6	1.667	3.167	5.857	6.143	5.571	2.73096	0.0121208	1	1	1	1	1	2	2	4	8	9	8	3.125	0.0922596	0.999994	0	0	2	LOC100039596, 4930418G15Rik	-8933, 32712	upstream, in gene	0	0	0	0	1	0
234	1	9968600	9969199	599	6	4.824	5	4.562	4.545	4.545	8	1.18796	0.516355	1	1	1	1	1	13	8	11	9	9	15	1.03125	0.903245	0.999994	0	0	1	4930418G15Rik	30312	in gene	1	1	1	1	1	1
235	1	9970000	9970799	799	6	12.826	13.191	9.35	13.842	15.55	11.174	1.147	0.382142	1	1	1	1	1	44	38	28	39	47	34	1.09091	0.951862	0.999994	0	0	1	4930418G15Rik	28812	in gene	1	1	1	1	1	1
236	1	9994400	9995199	799	6	13.136	13.571	12.368	11.478	11.409	11.4	0.877466	0.0446686	1	1	1	1	1	35	37	27	35	32	33	1.0101	0.604119	0.999994	0	0	1	4930418G15Rik	4412	in gene	1	1	1	1	1	1
237	1	9999400	10000199	799	6	11.471	7.952	5.6	7.565	7.833	13.611	1.15929	0.637731	1	1	1	1	1	35	23	17	26	21	40	1.16	0.57001	0.999994	0	1	1	4930418G15Rik	-588	upstream	1	1	1	1	1	1
238	1	10025000	10025199	199	1	9.667	2.5	1.833	2.5	3	5.333	0.773786	0.722644	1	1	1	1	1	13	3	3	3	4	7	0.736842	0.432936	0.999994	0	1	2	Cops5, Cspp1	2888, -3200	in gene, upstream	1	0	0	0	0	0
239	1	10042200	10042399	199	6	16.667	22.667	6.333	17.833	14	16	1.04743	0.895131	1	1	1	1	1	21	28	8	22	18	21	1.07018	0.898381	0.999994	0	0	1	Cspp1	14000	in gene	1	1	1	1	1	1
240	1	10056600	10056999	399	2	5.091	4.375	3.333	2.286	2.222	4.455	0.700289	0.234014	1	1	1	1	1	8	7	6	3	4	8	0.714286	0.382194	0.999994	0	0	1	Cspp1	28500	in gene	1	0	0	0	0	1
241	1	10067800	10068199	399	1	1.462	4.286	2.917	3.308	3	2.5	1.0165	0.95966	1	1	1	1	1	2	6	6	7	4	4	1.07143	0.975642	0.999994	0	0	1	Cspp1	39700	in gene	0	0	0	1	0	0
242	1	10071400	10071599	199	1	5	2.6	5.2	8	1.5	3	0.976562	0.96589	1	1	1	1	1	7	5	8	11	2	4	0.85	0.992523	0.999994	0	0	1	Cspp1	43200	in gene	1	0	0	0	0	0
243	1	10082000	10082599	599	2	5.833	6.333	2.765	2.812	2.765	1.571	0.478736	0.133625	1	1	1	1	1	9	10	5	4	6	3	0.541667	0.0330471	0.999994	0	0	1	Cspp1	54000	in gene	1	1	0	0	0	0
244	1	10090600	10092199	1599	6	10.735	11.061	7.292	8.149	8.51	9.673	0.905253	0.53564	1	1	1	1	1	35	33	20	24	28	26	0.886364	0.263403	0.999994	0	0	1	Cspp1	63100	in gene	1	1	1	1	1	1
245	1	10102400	10103399	999	6	11.167	11.296	6.04	9.852	7.963	12.826	1.07501	0.766475	1	1	1	1	1	33	36	15	30	25	35	1.07143	0.425677	0.999994	0	0	1	Cspp1	74600	in gene	1	1	1	1	1	1
246	1	10106600	10106999	399	4	7.1	5.333	5	4.25	4.143	5.3	0.785464	0.189848	1	1	1	1	1	13	12	8	8	6	9	0.69697	0.205988	0.999994	0	0	1	Cspp1	78500	in gene	1	1	0	1	0	1
247	1	10120600	10121199	599	3	4.286	6.143	4.706	3.176	4.579	5.944	0.905121	0.652605	1	1	1	1	1	8	10	10	5	7	11	0.821429	0.945327	0.999994	0	0	2	Cspp1, Arfgef1	92600, 101852	in gene, downstream	0	1	0	0	1	1
248	1	10176600	10176999	399	2	4.286	4	1.667	5	4.917	1.8	1.17723	0.684754	1	1	1	1	1	6	7	2	9	9	3	1.4	0.445423	0.999994	0	0	1	Arfgef1	45952	in gene	0	0	0	1	1	0
249	1	10207200	10207599	399	3	7.125	3.625	3.917	2.167	6.1	2	0.700007	0.449773	1	1	1	1	1	11	6	6	4	12	4	0.869565	0.936665	0.999994	0	0	1	Arfgef1	15352	in gene	1	0	1	0	1	0
250	1	10238600	10238999	399	4	9	5.5	8.455	6.2	12.417	6.889	1.11113	0.729535	1	1	1	1	1	17	10	17	11	26	12	1.11364	0.859787	0.999994	0	0	0				1	0	1	0	1	1
251	1	10244800	10245199	399	5	6	4.769	5.923	6	4.231	7.333	1.05224	0.788255	1	1	1	1	1	13	7	9	8	8	13	1	0.506191	0.999994	0	0	0				1	1	0	1	1	1
252	1	10249800	10250199	399	3	5.364	5	4.5	2.5	3	4.5	0.672766	0.0987406	1	1	1	1	1	10	9	8	4	6	8	0.666667	0.521069	0.999994	0	0	0				1	1	0	0	0	1
253	1	10251400	10251799	399	1	1.909	6.917	3	2.833	3.25	3.167	0.782175	0.629575	1	1	1	1	1	4	13	6	5	6	5	0.695652	0.264798	0.999994	0	0	0				0	1	0	0	0	0
254	1	10275400	10276399	999	4	2.885	2.808	3.065	2.767	3.5	3.645	1.13177	0.290402	1	1	1	1	1	6	6	6	7	9	9	1.38889	0.407834	0.999994	0	0	0				1	0	1	0	1	1
255	1	10284800	10285199	399	3	7.615	7.125	4.333	3.5	5.6	7.5	0.87034	0.621771	1	1	1	1	1	16	11	7	6	11	12	0.852941	0.296483	0.999994	0	0	0				1	1	0	0	0	1
256	1	10303200	10303799	599	5	5.667	9.818	7.917	8.357	8.235	6.944	1.00573	0.974744	1	1	1	1	1	14	15	15	19	23	19	1.38636	0.366099	0.999994	0	0	0				1	1	0	1	1	1
257	1	10361600	10361799	199	1	5.429	2.143	4.143	3.571	2.571	2.857	0.76816	0.44778	1	1	1	1	1	7	3	5	5	4	4	0.866667	0.842667	0.999994	0	0	1	Cpa6	348325	in gene	1	0	0	0	0	0
258	1	10366000	10366799	799	6	7.6	9.652	3.375	9.44	6.32	5.136	1.01304	0.97034	1	1	1	1	1	18	20	6	18	12	11	0.931818	0.790721	0.999994	0	0	1	Cpa6	343625	in gene	1	1	1	1	1	1
259	1	10372800	10373199	399	4	4.545	2.615	2.7	3.308	4.625	3.846	1.19462	0.443774	1	1	1	1	1	10	5	5	7	9	10	1.3	0.573914	0.999994	0	0	1	Cpa6	337025	in gene	1	0	0	1	1	1
260	1	10464000	10464199	199	1	1.6	2.8	2.143	5.429	3.857	2.6	1.8166	0.149054	1	1	1	1	1	2	4	3	9	6	4	2.11111	0.547274	0.999994	0	0	1	Cpa6	245925	in gene	0	0	0	1	0	0
261	1	10476200	10476399	199	1	5.167	8.5	7	4.667	4.833	10.667	0.975807	0.944421	1	1	1	1	1	7	11	9	6	6	14	0.962963	0.450765	0.999994	0	0	1	Cpa6	233725	in gene	0	0	0	0	0	1
262	1	10496400	10497199	799	6	5.095	6	3.333	5.158	4.444	2.727	0.854519	0.547197	1	1	1	1	1	11	16	8	11	10	5	0.742857	0.0478962	0.999994	0	0	1	Cpa6	213225	in gene	1	1	1	1	1	1
263	1	10540600	10541199	599	6	13.125	13.812	6.235	8.118	6.375	12.5	0.813728	0.536457	1	1	1	1	1	38	40	18	24	17	24	0.677083	0.303109	0.999994	0	0	1	Cpa6	169125	in gene	1	1	1	1	1	1
264	1	10580400	10580799	399	3	4.583	5.8	4.2	3.889	2.818	5	0.802784	0.297639	1	1	1	1	1	8	10	7	7	5	9	0.84	0.305753	0.999994	0	0	1	Cpa6	129425	in gene	1	1	0	0	0	1
265	1	10620200	10620599	399	1	7	5.917	5	5.083	4.583	5.583	0.851091	0.264159	1	1	1	1	1	13	9	8	7	6	11	0.8	0.737667	0.999994	0	0	1	Cpa6	89625	in gene	1	0	0	0	0	0
266	1	10673600	10673999	399	1	4	5	3.2	1.778	3.375	0	0.422377	0.121883	1	1	1	1	1	6	10	6	3	5	0	0.363636	0.210763	0.999994	0	0	1	Cpa6	36225	in gene	0	1	0	0	0	0
267	1	10685000	10685999	999	5	4.931	3.75	2.773	3.321	4.692	5.174	1.1513	0.527625	1	1	1	1	1	12	8	6	8	11	15	1.30769	0.996847	0.999994	0	0	1	Cpa6	24525	in gene	1	1	0	1	1	1
268	1	10696400	10696599	199	1	1	0	2.667	5.833	3.5	3.333	3.45405	0.0555199	1	1	1	1	1	1	0	4	8	5	4	3.4	0.252304	0.999994	0	0	1	Cpa6	13525	in gene	0	0	0	1	0	0
269	1	10698200	10698799	599	6	10.714	10.312	6.25	9.375	9.667	6.278	0.928289	0.735524	1	1	1	1	1	19	20	16	23	21	15	1.07273	0.396587	0.999994	0	0	1	Cpa6	11525	in gene	1	1	1	1	1	1
270	1	10745400	10745799	399	1	4.308	6.75	4	3.231	6.1	6.667	1.06243	0.831206	1	1	1	1	1	8	12	8	6	10	12	1	0.631512	0.999994	0	0	0				0	1	0	0	0	0
271	1	10774800	10775399	599	6	7.941	6.842	6.059	7.438	6.882	4.375	0.896987	0.555122	1	1	1	1	1	15	16	11	14	13	7	0.809524	0.349194	0.999994	0	0	0				1	1	1	1	1	1
272	1	10786400	10786799	399	1	4.167	6.077	3.923	2.583	4.375	3.333	0.726406	0.21079	1	1	1	1	1	9	11	8	4	7	7	0.642857	0.110645	0.999994	0	0	0				0	1	0	0	0	0
273	1	10795200	10795799	599	6	18.25	10.316	15.312	13.125	15.333	16.562	1.02603	0.890601	1	1	1	1	1	31	19	30	20	23	27	0.875	0.522395	0.999994	1	0	0				1	1	1	1	1	1
274	1	10811800	10812599	799	6	9.471	9	4.375	7.857	5.706	7.158	0.906986	0.715909	1	1	1	1	1	24	24	11	18	17	18	0.898305	0.270149	0.999994	0	0	0				1	1	1	1	1	1
275	1	10832800	10833199	399	1	2.538	4.154	5.154	4.417	2.4	3.462	0.867719	0.616894	1	1	1	1	1	4	8	7	7	4	5	0.842105	0.339546	0.999994	0	0	0				0	0	1	0	0	0
276	1	10847400	10847799	399	4	5.778	8.333	2.583	4.909	4.4	6.417	0.942015	0.869002	1	1	1	1	1	10	17	5	9	8	14	0.96875	0.855227	0.999994	0	0	0				1	1	0	1	0	1
277	1	10851000	10851399	399	1	4.385	8.333	2.727	4.4	7.5	1.667	0.878407	0.804505	1	1	1	1	1	9	16	5	7	14	2	0.766667	0.582235	0.999994	0	0	0				0	1	0	0	0	0
278	1	10858000	10858999	999	4	4.56	2.545	2.964	6.067	4.269	5.741	1.59668	0.0731565	1	1	1	1	1	10	5	8	21	15	16	2.26087	0.0354896	0.999994	0	0	0				1	0	0	1	1	1
279	1	10878600	10878799	199	2	6.6	4.667	2.5	4.25	4.667	2.5	0.829302	0.602671	1	1	1	1	1	10	8	5	7	6	5	0.782609	0.415944	0.999994	0	0	0				1	1	0	0	0	0
280	1	10890200	10890399	199	1	1	1.75	1.833	3.167	5.5	2	2.32751	0.181454	1	1	1	1	1	1	2	2	4	7	3	2.8	0.748208	0.999994	0	0	0				0	0	0	0	1	0
281	1	10912400	10912599	199	1	2.2	6.667	2.667	2.833	1.833	4	0.751344	0.584565	1	1	1	1	1	3	8	3	4	2	6	0.857143	0.742452	0.999994	0	0	0				0	1	0	0	0	0
282	1	10914800	10915399	599	4	4.25	2.933	3.6	3.867	2.267	4.438	0.980432	0.931068	1	1	1	1	1	7	6	6	6	3	9	0.947368	0.979418	0.999994	0	0	0				1	0	1	1	0	1
283	1	10917400	10917799	399	4	6.923	6.769	6	6.692	10.125	2.273	0.969429	0.937953	1	1	1	1	1	15	15	11	14	16	4	0.829268	0.305054	0.999994	0	0	0				1	1	0	1	1	0
284	1	10923600	10924199	599	3	8.158	5.118	5.278	6.5	4.533	9.947	1.13075	0.691016	1	1	1	1	1	16	9	8	13	11	17	1.24242	0.882767	0.999994	0	0	0				1	1	0	0	0	1
285	1	10928200	10928799	599	6	6.556	6.417	4.286	6.133	9	5.647	1.20401	0.416024	1	1	1	1	1	17	14	10	15	16	13	1.07317	0.981132	0.999994	0	0	0				1	1	1	1	1	1
286	1	10938800	10938999	199	1	2.5	3	3.167	1.833	7.167	4.5	1.55763	0.405424	1	1	1	1	1	3	4	4	2	9	6	1.54545	0.617878	0.999994	0	0	0				0	0	0	0	1	0
287	1	10950400	10950799	399	1	3	5.455	1	2.778	2.167	1	0.628768	0.469316	1	1	1	1	1	5	10	1	5	4	1	0.625	0.470437	0.999994	0	0	0				0	1	0	0	0	0
288	1	11030400	11030799	399	2	4	3.5	3.778	3.154	3.167	3.5	0.87081	0.0607553	1	1	1	1	1	8	6	7	5	4	6	0.714286	0.352425	0.999994	0	0	0				1	0	0	1	0	0
289	1	11043400	11043599	199	6	8.333	11.833	6.833	5.333	7.667	7.4	0.755584	0.277668	1	1	1	1	1	15	17	10	8	12	10	0.714286	0.376851	0.999994	0	0	0				1	1	1	1	1	1
290	1	11091000	11091399	399	2	6.9	5.5	4.333	1.364	6.5	5.5	0.798661	0.566523	1	1	1	1	1	13	9	5	2	12	9	0.851852	0.459932	0.999994	0	0	0				1	0	0	0	1	0
291	1	11097800	11098599	799	3	7.143	5.087	3.238	3.3	2.16	6.042	0.7436	0.458276	1	1	1	1	1	17	11	8	7	5	17	0.805556	0.254378	0.999994	0	0	0				1	1	0	0	0	1
292	1	11116000	11116199	199	3	4.667	7.286	8.429	2.286	5.857	6.714	0.728927	0.355183	1	1	1	1	1	6	9	11	3	8	9	0.769231	0.262437	0.999994	0	0	0				0	1	1	0	0	1
293	1	11131200	11131599	399	2	6.667	5.4	6.6	7.222	5	4.273	0.883645	0.515808	1	1	1	1	1	12	10	11	13	9	9	0.939394	0.695075	0.999994	0	0	0				0	0	1	1	0	0
294	1	11147400	11148399	999	6	8.926	8.478	5	7.192	6.8	9.792	1.0616	0.783243	1	1	1	1	1	31	25	15	25	25	31	1.14085	0.751743	0.999994	0	0	0				1	1	1	1	1	1
295	1	11165200	11165999	799	1	2.571	2.083	2.083	2.067	1.467	2.667	0.920439	0.674056	1	1	1	1	1	7	4	3	4	3	5	0.857143	0.5452	0.999994	0	0	0				0	0	0	0	0	1
296	1	11167800	11168599	799	3	5.16	3	2.364	5.435	2.292	5.381	1.24553	0.556644	1	1	1	1	1	16	5	6	15	5	13	1.22222	0.407338	0.999994	0	0	0				1	0	0	1	0	1
297	1	11222600	11222999	399	1	6.818	5.75	1.857	5.556	4.545	6.333	1.13927	0.708245	1	1	1	1	1	13	10	3	8	9	10	1.03846	0.794625	0.999994	0	0	0				0	1	0	0	0	0
298	1	11225600	11225799	199	5	8.167	8.143	5	7.857	5.714	8.833	1.05134	0.807308	1	1	1	1	1	11	13	7	12	9	12	1.06452	0.982074	0.999994	0	0	0				1	1	0	1	1	1
299	1	11240400	11240799	399	6	5.778	7.333	6.5	6.8	7	7.9	1.10652	0.28812	1	1	1	1	1	10	15	14	12	15	15	1.07692	0.589305	0.999994	0	1	1	C030045D06Rik	-7522	upstream	1	1	1	1	1	1
300	1	11276800	11276999	199	1	5	3.571	5	3.167	3	5.429	0.854469	0.520194	1	1	1	1	1	6	5	7	4	3	8	0.833333	0.416033	0.999994	0	0	1	C030045D06Rik	28778	in gene	0	0	0	0	0	1
301	1	11285200	11286199	999	6	7.839	6.786	4.964	9.571	7.107	7.308	1.22446	0.272775	1	1	1	1	1	21	16	10	22	15	20	1.21277	0.730694	0.999994	0	0	1	C030045D06Rik	37578	in gene	1	1	0	1	1	1
302	1	11295000	11295599	599	5	4.812	5.812	2.667	5.5	5.737	4.632	1.19397	0.458888	1	1	1	1	1	13	17	5	12	16	12	1.14286	0.180306	0.999994	0	0	1	C030045D06Rik	47178	downstream	1	1	0	1	1	1
303	1	11309000	11309399	399	6	19.182	14.8	13.7	14.4	13.273	13.818	0.870161	0.342484	1	1	1	1	1	39	26	26	26	27	26	0.868132	0.898921	0.999994	0	0	0				1	1	1	1	1	1
304	1	11314200	11314999	799	6	9.062	10.526	5.952	8.217	5.455	8.773	0.878818	0.577715	1	1	1	1	1	22	28	17	27	15	27	1.02985	0.69179	0.999994	0	0	0				1	1	1	1	1	1
305	1	11316400	11316799	399	4	6.083	8.273	4.222	5.583	6.6	5.545	0.954247	0.83516	1	1	1	1	1	13	16	7	11	12	11	0.944444	0.755032	0.999994	0	0	0				1	1	0	1	1	0
306	1	11318800	11319399	599	2	5.053	3.833	3.8	4.333	5.357	5.105	1.16625	0.249025	1	1	1	1	1	8	10	7	10	9	8	1.08	0.829454	0.999994	0	0	0				1	0	0	0	0	1
307	1	11333000	11333799	799	6	6.667	8.348	4.333	8.5	7.045	6.429	1.13572	0.553083	1	1	1	1	1	10	14	8	16	12	14	1.3125	0.910116	0.999994	0	0	0				1	1	1	1	1	1
308	1	11355800	11356199	399	4	4.455	4.364	2.333	4.846	3	7.5	1.37608	0.413195	1	1	1	1	1	9	8	4	11	5	12	1.33333	0.857664	0.999994	0	0	0				1	1	0	1	0	1
309	1	11360200	11360399	199	6	8.667	10.333	7.167	10.833	6.5	12.833	1.15283	0.568696	1	1	1	1	1	12	13	9	14	9	18	1.20588	0.831816	0.999994	0	0	0				1	1	1	1	1	1
310	1	11391800	11392199	399	4	3.636	5.818	5.846	4.091	3.182	6.273	0.885359	0.645687	1	1	1	1	1	7	10	12	8	5	11	0.827586	0.519253	0.999994	0	0	0				0	1	1	1	0	1
311	1	11456000	11456399	399	3	8	7.444	5.75	4.917	3.417	7.083	0.727423	0.213858	1	1	1	1	1	16	13	9	11	7	15	0.868421	0.430428	0.999994	0	0	1	A830018L16Rik	52006	in gene	1	1	0	0	0	1
312	1	11510600	11510999	399	4	6.778	5.5	3.083	4.5	4.2	5.556	0.928065	0.77468	1	1	1	1	1	11	9	6	9	8	10	1.03846	0.720073	0.999994	0	0	1	A830018L16Rik	106606	in gene	1	1	0	1	0	1
313	1	11526600	11526999	399	5	10.2	11.4	6.714	6.444	5.444	3.3	0.536413	0.0695068	1	1	1	1	1	18	19	10	11	9	5	0.531915	0.0269994	0.999994	0	0	1	A830018L16Rik	122606	in gene	1	1	1	1	1	0
314	1	11548000	11548399	399	1	2.3	1.778	2.615	3.273	3.231	1.167	1.14612	0.693724	1	1	1	1	1	4	3	5	7	6	2	1.25	0.605692	0.999994	0	0	1	A830018L16Rik	144006	in gene	0	0	0	0	1	0
315	1	11552600	11552799	199	1	2.833	2.667	3	7.167	3	4.333	1.70588	0.244609	1	1	1	1	1	4	4	3	10	4	6	1.81818	0.41557	0.999994	0	0	1	A830018L16Rik	148506	in gene	0	0	0	1	0	0
316	1	11578600	11578799	199	1	1	2.6	5.2	2.667	5.667	2.4	1.21977	0.709915	1	1	1	1	1	1	3	8	4	8	4	1.33333	0.548593	0.999994	0	0	1	A830018L16Rik	174506	in gene	0	0	0	0	1	0
317	1	11582000	11582399	399	5	10.556	12.636	6.833	7.556	11	9.455	0.932923	0.754004	1	1	1	1	1	19	26	14	13	20	18	0.864407	0.76251	0.999994	0	0	1	A830018L16Rik	178006	in gene	1	1	1	0	1	1
318	1	11600200	11600599	399	1	3.571	5	4.444	9.111	6.6	3.889	1.50595	0.280176	1	1	1	1	1	8	9	8	14	9	6	1.16	0.312646	0.999994	0	0	1	A830018L16Rik	196206	in gene	0	0	0	1	0	0
319	1	11644800	11645199	399	2	2	3.455	2.5	1.889	4.077	5.429	1.43243	0.388326	1	1	1	1	1	2	5	4	3	7	8	1.63636	0.848039	0.999994	0	0	1	A830018L16Rik	240806	in gene	0	0	0	0	1	1
320	1	11694000	11694399	399	6	27.909	27.111	10.5	16.222	14	19.222	0.75464	0.447405	1	1	1	1	1	52	47	20	28	24	34	0.722689	0.0199065	0.999994	0	0	1	A830018L16Rik	290006	in gene	1	1	1	1	1	1
321	1	11699000	11699199	199	1	3.833	4.5	4.5	4.333	7.167	9.833	1.66235	0.2145	1	1	1	1	1	5	6	6	6	9	12	1.58824	0.212063	0.999994	0	0	1	A830018L16Rik	294906	in gene	0	0	0	0	0	1
322	1	11851800	11851999	199	2	7	6	5.667	5.167	4.8	4.2	0.758933	0.0433173	1	1	1	1	1	8	8	7	8	5	5	0.782609	0.399095	0.999994	0	0	1	A830018L16Rik	447706	in gene	1	1	0	0	0	0
323	1	11870800	11871199	399	1	2.143	1	3.571	1.667	2	5.444	1.35702	0.608888	1	1	1	1	1	3	1	5	2	3	9	1.55556	0.573287	0.999994	0	0	1	A830018L16Rik	466806	in gene	0	0	0	0	0	1
324	1	11895600	11895999	399	2	2.75	3.444	1.545	4.909	4.667	2.444	1.55317	0.219284	1	1	1	1	1	6	7	3	8	9	4	1.3125	0.678217	0.999994	0	0	1	A830018L16Rik	491606	in gene	0	0	0	1	1	0
325	1	11944000	11944599	599	5	6.625	6.562	2.917	3.765	5.812	4.583	0.879285	0.66793	1	1	1	1	1	12	11	5	6	12	10	1	0.679215	0.999994	0	0	1	A830018L16Rik	540106	in gene	1	1	0	1	1	1
326	1	11966600	11966799	199	2	5.5	4.833	5.333	5.167	5.667	1.667	0.79797	0.491093	1	1	1	1	1	7	7	7	7	7	2	0.761905	0.691743	0.999994	0	0	1	A830018L16Rik	562506	downstream	1	0	0	0	1	0
327	1	11999800	11999999	199	2	4	7.2	4.333	7	1	3.5	0.740359	0.549333	1	1	1	1	1	6	9	6	8	1	5	0.666667	0.494819	0.999994	0	0	0				0	1	0	1	0	0
328	1	12000200	12000399	199	1	2.333	4	2.833	6.167	2.4	1.667	1.11652	0.82816	1	1	1	1	1	3	4	4	9	3	2	1.27273	0.631618	0.999994	0	0	0				0	0	0	1	0	0
329	1	12008000	12008599	599	5	4.389	6.529	5.909	3.5	3.75	3.438	0.63517	0.0813407	1	1	1	1	1	11	14	9	9	7	9	0.735294	0.057128	0.999994	0	0	0				1	1	1	1	0	1
330	1	12028200	12028799	599	6	10.267	10.333	8.667	10.267	9.133	7.467	0.917996	0.465745	1	1	1	1	1	20	16	15	19	15	14	0.941176	0.825955	0.999994	0	0	0				1	1	1	1	1	1
331	1	12055800	12056199	399	2	6.308	7.455	3.5	4.182	4.167	2.692	0.639576	0.212594	1	1	1	1	1	13	13	6	7	8	4	0.59375	0.360504	0.999994	0	0	0				1	1	0	0	0	0
332	1	12085600	12085799	199	3	10.429	11	7.571	6.667	10.833	12.571	1.03693	0.871782	1	1	1	1	1	17	16	12	10	17	20	1.04444	0.740329	0.999994	0	0	0				1	1	0	0	0	1
333	1	12152600	12152799	199	3	4	2.4	2.333	5.5	8	5.5	2.17566	0.0333336	1	1	1	1	1	5	3	3	8	12	8	2.54545	0.129834	0.999994	0	0	0				0	0	0	1	1	1
334	1	12165600	12166399	799	5	5.556	5.19	3.889	6.083	4.048	3.409	0.925179	0.724328	1	1	1	1	1	13	11	8	16	8	6	0.9375	0.823	0.999994	0	0	0				1	1	1	1	1	0
335	1	12188200	12189199	999	6	4.516	3.8	3.241	6.8	6.731	6	1.68997	0.00583396	1	1	1	1	1	12	11	9	19	19	14	1.625	0.0567622	0.999994	0	0	0				1	1	1	1	1	1
336	1	12220400	12220799	399	1	3.091	4.4	1	3.125	3.333	2.5	1.055	0.891419	1	1	1	1	1	6	8	1	5	4	4	0.866667	0.406547	0.999994	0	0	0				0	1	0	0	0	0
337	1	12224400	12224799	399	2	5.5	5.5	3.273	5.625	2.143	5	0.894556	0.722263	1	1	1	1	1	11	7	6	8	3	9	0.833333	0.37168	0.999994	0	0	0				1	0	0	0	0	1
338	1	12275000	12275199	199	1	2.8	6.8	1.75	4.167	5.333	3.333	1.13066	0.786422	1	1	1	1	1	4	9	3	6	7	5	1.125	0.691627	0.999994	0	0	0				0	1	0	0	0	0
339	1	12310800	12311199	399	3	3.583	5.625	3.667	3.636	6.875	6.111	1.29103	0.358052	1	1	1	1	1	7	8	6	6	11	10	1.28571	0.772087	0.999994	0	0	0				0	1	0	0	1	1
340	1	12365000	12365199	199	3	5.833	7.4	3.8	8	4.8	4.5	1.01568	0.956413	1	1	1	1	1	11	10	6	13	6	7	0.962963	0.789635	0.999994	0	0	0				1	1	0	1	0	0
341	1	12385400	12385599	199	1	1	5.167	1.167	2.8	1.75	1.5	0.824925	0.787694	1	1	1	1	1	1	7	2	4	2	2	0.8	0.629977	0.999994	0	0	0				0	1	0	0	0	0
342	1	12390800	12391399	599	6	7.533	6.647	5	9.059	6.067	10.417	1.33175	0.24279	1	1	1	1	1	21	20	15	27	15	24	1.17857	0.451091	0.999994	0	0	0				1	1	1	1	1	1
343	1	12402000	12402199	199	1	5.5	5	3.5	3.167	3.333	4.667	0.797643	0.288394	1	1	1	1	1	7	7	5	4	6	6	0.842105	0.393276	0.999994	0	0	0				1	0	0	0	0	0
344	1	12412200	12412599	399	5	11.143	3.545	4.5	10	4.286	7.857	1.154	0.754194	1	1	1	1	1	17	7	8	15	6	12	1.03125	0.827457	0.999994	0	0	0				1	1	1	1	0	1
345	1	12429200	12429399	199	1	4	4.333	6.333	1.667	3.5	1.6	0.461407	0.0528776	1	1	1	1	1	4	6	8	2	5	2	0.5	0.10962	0.999994	0	0	0				0	0	1	0	0	0
346	1	12466200	12466599	399	5	3.9	6.111	7.5	4.833	4.727	7.3	0.962823	0.879876	1	1	1	1	1	6	10	11	11	8	13	1.18519	0.891567	0.999994	0	0	0				0	1	1	1	1	1
347	1	12468200	12468799	599	3	4.571	3.308	5.133	5.722	6	5.471	1.32132	0.113702	1	1	1	1	1	10	7	10	13	11	15	1.44444	0.145475	0.999994	0	0	0				0	0	1	1	0	1
348	1	12494400	12494599	199	1	1	5	3.143	0	3.4	3	0.699989	0.59329	1	1	1	1	1	1	7	4	0	5	4	0.75	0.112195	0.999994	0	0	0				0	1	0	0	0	0
349	1	12496600	12497399	799	6	7.818	7.105	8.182	6.609	8	7.375	0.951482	0.507815	1	1	1	1	1	15	14	12	12	11	14	0.902439	0.772284	0.999994	0	0	0				1	1	1	1	1	1
350	1	12512000	12512399	399	5	5.455	3.083	4.273	8.333	3.917	6	1.42456	0.297493	1	1	1	1	1	9	6	8	15	8	11	1.47826	0.755724	0.999994	0	0	0				1	0	1	1	1	1
351	1	12512800	12512999	199	1	4.286	4	3	5.286	7.571	0	1.1392	0.838311	1	1	1	1	1	6	5	4	8	13	0	1.4	0.691179	0.999994	0	0	0				0	0	0	0	1	0
352	1	12551200	12551399	199	1	1.143	1.714	1	5.143	1.667	2.571	2.4322	0.215437	1	1	1	1	1	2	2	1	8	2	4	2.8	0.212241	0.999994	0	0	0				0	0	0	1	0	0
353	1	12591800	12591999	199	1	7.5	2.833	3	1.25	2.667	2.5	0.481287	0.267334	1	1	1	1	1	12	4	5	2	4	3	0.428571	0.361816	0.999994	0	0	0				1	0	0	0	0	0
354	1	12592800	12592999	199	1	3.857	7.714	5	8.429	2.143	3.571	0.853479	0.737685	1	1	1	1	1	6	10	7	12	3	5	0.869565	0.457108	0.999994	0	0	0				0	1	0	0	0	0
355	1	12608800	12608999	199	2	3.857	1.571	6.857	5	2.286	5.286	1.02336	0.960723	1	1	1	1	1	6	2	10	7	3	9	1.05556	0.823097	0.999994	0	0	0				0	0	1	1	0	0
356	1	12697800	12698199	399	1	4.182	2.889	1.875	2.286	3	2.545	0.875363	0.640534	1	1	1	1	1	9	5	3	4	5	7	0.941176	0.76756	0.999994	0	0	1	LOC100039733	50542	in gene	1	0	0	0	0	0
357	1	12712000	12712599	599	4	4.583	5.556	2.385	3.579	4.158	3	0.857314	0.599456	1	1	1	1	1	8	15	4	8	10	5	0.851852	0.797024	0.999994	0	0	2	LOC100039733, Sulf1	64842, 3673	in gene, in gene	1	1	0	1	1	0
358	1	12749600	12749999	399	2	5.769	7.222	4.444	2.923	3.333	3.462	0.557385	0.0796099	1	1	1	1	1	11	13	8	6	6	5	0.53125	0.216391	0.999994	0	0	2	LOC100039733, Sulf1	102342, 41173	in gene, in gene	1	1	0	0	0	0
359	1	12764200	12764799	599	6	8.75	9.333	8.118	9	8.444	11.375	1.09992	0.441701	1	1	1	1	1	19	21	19	24	17	27	1.15254	0.84526	0.999994	0	0	2	LOC100039733, Sulf1	117042, 55873	in gene, in gene	1	1	1	1	1	1
360	1	12792600	12792999	399	2	4.667	2.889	2	4	2	4.5	1.09879	0.788028	1	1	1	1	1	8	4	3	6	3	8	1.13333	0.728997	0.999994	0	0	1	Sulf1	84173	in gene	1	0	0	0	0	1
361	1	12831000	12831599	599	6	11.706	13.111	9.105	9.368	11.895	15.79	1.0923	0.665135	1	1	1	1	1	25	23	18	24	22	29	1.13636	0.486191	0.999994	0	0	1	Sulf1	122673	in gene	1	1	1	1	1	1
362	1	12882000	12882399	399	5	5.5	7.417	2	5.167	5	5.75	1.06704	0.853766	1	1	1	1	1	9	15	4	11	9	9	1.03571	0.963333	0.999994	0	0	1	Slco5a1	99017	in gene	1	1	0	1	1	1
363	1	12902800	12903199	399	2	7.667	5	1.583	6.917	5.75	5.833	1.29825	0.507776	1	1	1	1	1	13	9	2	12	9	10	1.29167	0.604055	0.999994	0	0	1	Slco5a1	78217	in gene	1	0	0	1	0	0
364	1	12955400	12955799	399	4	5	5.75	6.455	7.917	3.7	4.455	0.934147	0.803899	1	1	1	1	1	8	11	12	15	7	8	0.967742	0.983299	0.999994	0	0	1	Slco5a1	25617	in gene	0	1	1	1	0	1
365	1	12986200	12987399	1199	6	4.842	4.31	4.952	5.471	8.81	4.828	1.35486	0.308118	1	1	1	1	1	21	16	15	14	23	23	1.15385	0.956133	0.999994	1	1	1	Slco5a1	-5583	upstream	1	1	1	1	1	1
366	1	13020400	13020599	199	1	2.5	4.2	1	4.167	7.667	1	1.66675	0.483875	1	1	1	1	1	6	6	1	6	10	1	1.30769	0.454941	0.999994	0	0	0				0	0	0	0	1	0
367	1	13036400	13036999	599	6	16.053	23.235	19.688	16.588	15.368	17.823	0.844055	0.27449	1	1	1	1	1	40	54	39	40	42	42	0.932331	0.473182	0.999994	0	0	0				1	1	1	1	1	1
368	1	13037400	13037799	399	2	5.917	6.077	7.091	6.154	6.923	3.231	0.854493	0.503227	1	1	1	1	1	10	9	12	11	13	5	0.935484	0.845451	0.999994	0	0	0				0	1	0	1	0	0
369	1	13042800	13043199	399	2	2.625	6.778	3.167	3.833	6.083	2.556	0.992204	0.985306	1	1	1	1	1	4	12	5	8	13	4	1.19048	0.742619	0.999994	0	0	0				0	1	0	0	1	0
370	1	13047200	13047599	399	6	38.846	35.077	22.462	33.231	26.615	35.077	0.984832	0.935909	1	1	1	1	1	78	64	41	62	52	68	0.994536	0.317348	0.999994	0	0	0				1	1	1	1	1	1
371	1	13049600	13050199	599	5	6.25	6.154	7.5	7.059	6.053	4.571	0.888414	0.439351	1	1	1	1	1	17	14	16	19	15	10	0.93617	0.769405	0.999994	0	0	0				1	1	1	1	1	0
372	1	13052600	13053199	599	6	12.5	11.737	8.125	10.389	9.789	11.177	0.968883	0.830753	1	1	1	1	1	25	22	14	19	17	21	0.934426	0.632599	0.999994	0	0	0				1	1	1	1	1	1
373	1	13057400	13057999	599	1	7.333	5.529	3.211	5.263	5.278	7.053	1.09463	0.729501	1	1	1	1	1	14	11	6	10	9	15	1.09677	0.674129	0.999994	0	0	0				0	0	0	0	0	1
374	1	13060600	13061199	599	2	6.562	7.235	4.444	8	7.067	10.706	1.41292	0.147117	1	1	1	1	1	16	20	12	18	16	24	1.20833	0.414441	0.999994	0	0	0				0	0	0	1	0	1
375	1	13073200	13073599	399	5	7.5	5.909	4.5	5.583	4.75	7.364	0.988162	0.954378	1	1	1	1	1	12	11	8	12	9	13	1.09677	0.57435	0.999994	0	0	0				1	1	0	1	1	1
376	1	13091800	13091999	199	3	3.333	3.5	4.667	8.167	6.5	6.5	1.84061	0.0116504	1	1	1	1	1	5	5	6	10	8	8	1.625	0.117918	0.999994	0	0	0				0	0	0	1	1	1
377	1	13097400	13097599	199	1	2.5	3	2.333	6	0	2.667	1.10647	0.887855	1	1	1	1	1	3	4	3	7	0	4	1.1	0.609117	0.999994	0	0	1	Prdm14	19745	downstream	0	0	0	1	0	0
378	1	13108400	13108999	599	2	5.111	4.412	4.818	3.667	4.375	6.684	1.02685	0.902197	1	1	1	1	1	9	7	10	6	8	14	1.07692	0.852277	0.999994	0	0	1	Prdm14	8545	in gene	1	0	0	0	0	1
379	1	13120000	13120199	199	1	4.286	4.286	4.167	2.857	4.429	9.286	1.30089	0.57696	1	1	1	1	1	6	6	6	4	8	13	1.38889	0.9898	0.999994	0	1	2	Prdm14, Ncoa2	-2855, 244065	upstream, downstream	0	0	0	0	0	1
380	1	13121400	13121599	199	1	2.333	1.667	1	5.667	1	2.667	1.8668	0.402903	1	1	1	1	1	4	2	1	9	1	4	2	0.0650654	0.999994	0	1	2	Prdm14, Ncoa2	-4255, 242665	upstream, downstream	0	0	0	1	0	0
381	1	13133000	13133399	399	5	7.091	2.333	9	3.667	7.222	6.667	0.952888	0.906286	1	1	1	1	1	15	4	15	8	13	12	0.970588	0.386777	0.999994	0	0	1	Ncoa2	230965	in gene	1	0	1	1	1	1
382	1	13140600	13140999	399	1	7.308	4.3	3.667	6.364	3.636	5.6	1.02128	0.941809	1	1	1	1	1	15	8	6	13	7	11	1.06897	0.614667	0.999994	0	0	1	Ncoa2	223365	in gene	1	0	0	0	0	0
383	1	13147800	13148199	399	6	24.556	12.769	8.636	17.222	9.846	16.462	0.947107	0.888743	1	1	1	1	1	42	31	18	30	23	40	1.02198	0.44684	0.999994	0	0	1	Ncoa2	216165	in gene	1	1	1	1	1	1
384	1	13148600	13148999	399	4	7.167	5.667	3.429	4.5	7.286	5.333	1.05263	0.845243	1	1	1	1	1	10	8	5	8	12	13	1.43478	0.378825	0.999994	0	0	1	Ncoa2	215365	in gene	0	1	0	1	1	1
385	1	13162200	13162599	399	4	4.769	4.333	4	6.2	5	4.889	1.22798	0.125814	1	1	1	1	1	10	9	7	10	9	7	1	0.910781	0.999994	0	0	1	Ncoa2	201765	in gene	1	1	0	1	1	0
386	1	13214600	13214799	199	3	8.167	4.5	1.667	5.167	5.333	6	1.15111	0.739188	1	1	1	1	1	12	6	2	7	7	8	1.1	0.551572	0.999994	0	0	1	Ncoa2	149465	in gene	1	0	0	1	0	1
387	1	13245000	13245599	599	6	17.056	16.444	12.188	14.529	13.5	18.688	1.02252	0.883888	1	1	1	1	1	40	38	25	29	37	39	1.01942	0.630447	0.999994	0	0	1	Ncoa2	118865	in gene	1	1	1	1	1	1
388	1	13263000	13263399	399	2	6	6.308	3.636	7.182	4.923	3.846	1.00044	0.998651	1	1	1	1	1	13	13	6	15	11	7	1.03125	0.817472	0.999994	0	0	1	Ncoa2	100965	in gene	1	1	0	0	0	0
389	1	13282200	13282599	399	1	1.75	1.429	1.556	5	1.909	5	2.5151	0.14495	1	1	1	1	1	3	2	2	9	3	11	3.28571	0.0641706	0.999994	0	0	1	Ncoa2	81765	in gene	0	0	0	0	0	1
390	1	13290000	13290799	799	6	9.688	6.765	4.706	6.429	6.043	6.667	0.904532	0.688106	1	1	1	1	1	26	20	12	11	18	22	0.87931	0.607289	0.999994	0	0	1	Ncoa2	73765	in gene	1	1	1	1	1	1
391	1	13308000	13309199	1199	6	39.086	33.167	25.294	31.629	32	34	1.00084	0.995207	1	1	1	1	1	104	104	68	89	83	83	0.923913	0.187395	0.999994	0	0	1	Ncoa2	55565	in gene	1	1	1	1	1	1
392	1	13351600	13352199	599	1	1.611	3.278	1	2.647	2.273	0	0.835456	0.778563	1	1	1	1	1	3	5	1	4	3	0	0.777778	0.541362	0.999994	0	0	1	Ncoa2	12265	in gene	0	1	0	0	0	0
393	1	13375200	13375399	199	2	5	3.571	6	2.714	2.429	4.714	0.676481	0.193627	1	1	1	1	1	7	4	8	4	4	5	0.684211	0.668184	0.999994	0	0	0				1	0	1	0	0	0
394	1	13379800	13379999	199	1	5	3.833	1.5	4	5.5	8.167	1.70976	0.202036	1	1	1	1	1	8	5	2	7	7	12	1.73333	0.987122	0.999994	0	0	0				0	0	0	0	0	1
395	1	13398000	13398399	399	1	1.25	4.75	1.5	1.429	3.8	0	0.6972	0.657032	1	1	1	1	1	2	9	2	2	7	0	0.692308	0.628225	0.999994	0	0	0				0	1	0	0	0	0
396	1	13414800	13415199	399	1	5.4	2.25	2.25	4	2.75	6.364	1.32465	0.512373	1	1	1	1	1	10	4	4	6	4	12	1.22222	0.791311	0.999994	0	0	0				0	0	0	0	0	1
397	1	13428600	13428999	399	5	10	9.583	4.667	11.1	9.909	8	1.19625	0.471986	1	1	1	1	1	18	20	9	22	19	15	1.19149	0.939689	0.999994	0	0	0				1	1	0	1	1	1
398	1	13436200	13436999	799	5	3.125	3.333	3.409	3.19	4.15	4.375	1.18729	0.228273	1	1	1	1	1	7	8	9	7	11	11	1.20833	0.716734	0.999994	0	0	0				0	1	1	1	1	1
399	1	13442400	13442599	199	1	3.857	1	1.833	5	3.571	1.25	1.46801	0.494966	1	1	1	1	1	5	1	2	9	6	2	2.125	0.716648	0.999994	0	0	0				0	0	0	1	0	0
400	1	13448000	13448199	199	3	8.286	6.286	2.429	4.857	3.714	7.571	0.949474	0.897344	1	1	1	1	1	11	10	4	7	5	12	0.96	0.91827	0.999994	0	0	0				1	1	0	0	0	1
401	1	13448800	13449199	399	6	15.462	17.154	10	16.385	17.154	17.5	1.19765	0.322392	1	1	1	1	1	33	37	22	35	33	37	1.1413	0.515363	0.999994	0	0	0				1	1	1	1	1	1
402	1	13482800	13483399	599	5	5.882	5.684	3	6.444	4.842	5.688	1.16532	0.496941	1	1	1	1	1	11	13	5	11	11	14	1.24138	0.887534	0.999994	0	0	0				1	1	0	1	1	1
403	1	13489000	13489399	399	3	3.417	5.727	3.8	3.917	5.917	5.083	1.15243	0.515981	1	1	1	1	1	7	12	7	9	11	11	1.19231	0.423973	0.999994	0	0	0				0	1	0	0	1	1
404	1	13494000	13494399	399	1	3	2.364	1.909	1.625	2.167	2.2	0.823869	0.323363	1	1	1	1	1	6	5	5	2	3	4	0.5625	0.5013	0.999994	0	0	0				1	0	0	0	0	0
405	1	13503000	13503399	399	4	2.5	3	4.5	6.25	3.385	5.417	1.5052	0.189137	1	1	1	1	1	4	5	8	12	7	11	1.76471	0.374194	0.999994	0	0	0				0	0	1	1	1	1
406	1	13504000	13504399	399	6	11.385	7	7.385	10.538	6.077	11.923	1.10741	0.704148	1	1	1	1	1	16	10	15	21	9	19	1.19512	0.905064	0.999994	0	0	0				1	1	1	1	1	1
407	1	13508000	13508599	599	1	3.267	3.789	3	3.25	2.5	3.059	0.875994	0.267592	1	1	1	1	1	7	7	5	8	3	7	0.947368	0.649261	0.999994	0	0	0				0	1	0	0	0	0
408	1	13520200	13520599	399	6	13.5	14.454	12.417	15.583	12.583	13.417	1.03002	0.727821	1	1	1	1	1	26	26	24	27	25	27	1.03947	0.95974	0.999994	0	0	0				1	1	1	1	1	1
409	1	13523000	13523599	599	1	3.778	3.526	2.846	4.474	4.357	5.105	1.373	0.0266485	1	1	1	1	1	7	5	4	7	8	10	1.5625	0.373861	0.999994	0	0	0				0	0	0	0	0	1
410	1	13529400	13529599	199	1	4.667	6.333	4.333	7.167	10.833	6.5	1.59786	0.137519	1	1	1	1	1	7	8	6	9	14	8	1.47619	0.487162	0.999994	0	0	1	EG621685	20387	downstream	0	0	0	0	1	0
411	1	13532000	13532199	199	2	5.143	1.8	9	6.286	9.429	7.714	1.46955	0.358863	1	1	1	1	1	8	2	14	10	14	13	1.54167	0.423909	0.999994	0	0	1	EG621685	17787	downstream	0	0	1	0	1	0
412	1	13535200	13535399	199	1	2.571	5.429	1	3	5.143	1.667	1.09	0.878023	1	1	1	1	1	4	8	1	4	8	2	1.07692	0.871026	0.999994	0	0	1	EG621685	14587	downstream	0	1	0	0	0	0
413	1	13540800	13540999	199	1	1.667	3.429	1.429	1.8	4.833	8	2.24261	0.266899	1	1	1	1	1	2	5	2	2	6	12	2.22222	0.398171	0.999994	0	0	1	EG621685	8987	in gene	0	0	0	0	0	1
414	1	13562000	13562399	399	2	8.75	7.25	4.25	7.083	6.9	6.333	1.00326	0.988336	1	1	1	1	1	19	15	8	15	13	12	0.952381	0.860272	0.999994	0	0	1	Tram1	17746	in gene	1	0	0	1	0	0
415	1	13574600	13575199	599	6	6.222	4.688	7.091	3.714	4	7.6	0.850731	0.574644	1	1	1	1	1	12	12	12	6	8	11	0.694444	0.40852	0.999994	0	0	1	Tram1	5046	in gene	1	1	1	1	1	1
416	1	13582200	13582599	399	4	5.583	7.333	2.692	3.182	4.231	5.5	0.827332	0.59477	1	1	1	1	1	9	16	4	4	7	11	0.758621	0.656077	0.999994	0	1	1	Tram1	-2454	upstream	1	1	0	0	1	1
417	1	13591000	13591199	199	1	5.5	8.333	8.667	12.833	5	3.333	0.940711	0.896714	1	1	1	1	1	7	10	10	15	7	5	1	0.871932	0.999994	0	0	0				0	0	0	1	0	0
418	1	13595200	13595599	399	1	4.455	3.875	2.4	2.778	1.8	2.333	0.644082	0.161234	1	1	1	1	1	7	8	4	4	3	3	0.526316	0.244683	0.999994	0	0	0				1	0	0	0	0	0
419	1	13601800	13602199	399	1	11.417	6.5	6.818	4.545	8.222	7.727	0.828543	0.514739	1	1	1	1	1	22	13	13	9	13	15	0.770833	0.335381	0.999994	0	0	0				1	0	0	0	0	0
420	1	13641800	13642199	399	4	8.9	4.25	6.917	5.7	8.8	8.3	1.13619	0.614169	1	1	1	1	1	16	8	13	9	15	15	1.05405	0.909553	0.999994	0	0	1	Lactb2	8591	in gene	1	0	1	0	1	1
421	1	13653000	13653799	799	4	8.5	6	2.895	7.143	5.72	4.25	0.983788	0.96214	1	1	1	1	1	21	15	7	18	15	11	1.02326	0.823326	0.999994	0	2	2	Lactb2, Xkr9	-2809, -5453	upstream, upstream	1	1	0	1	1	0
422	1	13657000	13657399	399	4	4.273	3.25	2.182	5.778	4.455	6.111	1.68408	0.0500124	1	1	1	1	1	7	6	3	10	8	11	1.8125	0.405525	0.999994	0	2	2	Lactb2, Xkr9	-6609, -1653	upstream, upstream	1	0	0	1	1	1
423	1	13698800	13699199	399	5	7.5	4.833	6.364	7.556	13.889	7.6	1.55346	0.237613	1	1	1	1	1	14	9	12	13	25	14	1.48571	0.181505	0.999994	0	0	1	Xkr9	40147	downstream	1	0	1	1	1	1
424	1	13708000	13708399	399	4	9.444	13.444	6.2	7.857	10.556	11.222	1.01881	0.942788	1	1	1	1	1	17	23	11	11	19	20	0.980392	0.735069	0.999994	0	0	0				1	1	0	0	1	1
425	1	13770800	13770999	199	4	12.667	8.833	6.833	9.333	9.333	5.833	0.864681	0.574818	1	1	1	1	1	17	13	8	11	13	7	0.815789	0.732481	0.999994	0	0	1	EG433273	6061	downstream	1	1	0	1	1	0
426	1	13804800	13805399	599	4	7.722	6.611	3.944	4.105	2.944	7.647	0.804071	0.546294	1	1	1	1	1	15	13	10	11	6	14	0.815789	0.226807	0.999994	0	0	0				1	1	1	0	0	1
427	1	13810000	13810999	999	3	5.964	5.625	5.75	4.13	4.091	6.667	0.858642	0.439202	1	1	1	1	1	14	17	14	12	8	20	0.888889	0.0852742	0.999994	0	0	0				1	1	0	0	0	1
428	1	13830000	13830399	399	5	11.556	10.5	7.167	11.143	4.667	14.889	1.05051	0.890583	1	1	1	1	1	20	17	15	16	8	25	0.942308	0.460443	0.999994	0	0	1	LOC100039859	30719	downstream	1	1	1	1	0	1
429	1	13835000	13835399	399	4	4.7	4.455	3.083	4.4	5.636	4.167	1.16057	0.389795	1	1	1	1	1	10	8	6	9	12	6	1.125	0.852834	0.999994	0	0	1	LOC100039859	25719	in gene	1	1	0	1	1	0
430	1	13836600	13836799	199	1	3	1	8.25	2.8	1.75	3.75	0.677551	0.609248	1	1	1	1	1	4	1	10	3	2	5	0.666667	0.459918	0.999994	0	0	1	LOC100039859	24219	in gene	0	0	1	0	0	0
431	1	13845200	13845599	399	1	4	6.429	1.909	5.417	4	2.727	0.984276	0.968533	1	1	1	1	1	7	9	3	9	7	4	1.05263	0.883112	0.999994	0	0	1	LOC100039859	15519	in gene	0	0	0	1	0	0
432	1	13887200	13887399	199	1	2	2.75	1.833	7	2.429	3.75	2.00197	0.244064	1	1	1	1	1	2	3	3	8	4	4	2	0.299492	0.999994	0	0	0				0	0	0	1	0	0
433	1	13892800	13893199	399	6	9.462	9.923	7.077	10.083	7.769	11.667	1.11552	0.518999	1	1	1	1	1	22	19	14	20	18	23	1.10909	0.951623	0.999994	0	0	0				1	1	1	1	1	1
434	1	13904400	13904599	199	1	3.833	2	2.5	5.167	1.667	3	1.18013	0.694147	1	1	1	1	1	5	2	5	9	2	4	1.25	0.792848	0.999994	0	0	0				0	0	0	1	0	0
435	1	13930800	13931799	999	6	6.167	4.903	4.5	5	5.964	6.655	1.1316	0.381246	1	1	1	1	1	14	17	13	11	13	21	1.02273	0.881256	0.999994	0	0	0				1	1	1	1	1	1
436	1	13950800	13951599	799	2	4.583	2.4	3	3.08	2.182	4.522	0.980066	0.947281	1	1	1	1	1	13	4	7	5	4	8	0.708333	0.530006	0.999994	0	0	0				1	0	0	0	0	1
437	1	13988600	13988799	199	4	7.833	6.833	3.333	5.333	7.5	6.333	1.06484	0.813351	1	1	1	1	1	10	9	5	7	10	8	1.04167	0.902961	0.999994	0	0	0				1	1	0	0	1	1
438	1	14039800	14039999	199	2	2	4.667	6.667	5.667	4	1.833	0.862457	0.744962	1	1	1	1	1	3	7	11	8	5	2	0.714286	0.885183	0.999994	0	0	0				0	1	1	0	0	0
439	1	14040600	14041199	599	5	4.412	6.176	5	5.842	3.667	5.923	0.989992	0.957127	1	1	1	1	1	12	14	9	17	6	13	1.02857	0.593814	0.999994	0	0	0				1	1	1	1	0	1
440	1	14047200	14048199	999	3	3.889	6.296	2.783	2.609	4.844	1.471	0.688155	0.400594	1	1	1	1	1	10	15	7	6	9	3	0.5625	0.604628	0.999994	0	0	0				1	1	0	0	1	0
441	1	14097600	14097999	399	3	2.583	6.692	4.846	4.917	4.615	4.75	1.0114	0.968126	1	1	1	1	1	5	16	11	11	8	8	0.84375	0.384515	0.999994	0	0	0				0	1	1	0	1	0
442	1	14100400	14100799	399	1	5.182	7	3.9	5.5	5.167	4.5	0.943104	0.772936	1	1	1	1	1	10	10	7	11	10	7	1.03704	0.582879	0.999994	0	0	0				0	0	0	1	0	0
443	1	14177400	14177599	199	1	4.167	2.5	3.667	10.167	5.333	8.5	2.32243	0.0716636	1	1	1	1	1	8	3	5	16	8	10	2.125	0.0341261	0.999994	0	0	1	Eya1	122781	in gene	0	0	0	0	0	1
444	1	14187200	14187999	799	3	2.091	3.522	2.083	3.455	3.304	2.045	1.14397	0.602909	1	1	1	1	1	4	7	4	9	6	5	1.33333	0.577274	0.999994	0	0	1	Eya1	112681	in gene	0	1	0	1	1	0
445	1	14225200	14225599	399	5	7.222	9.545	4.818	6.083	8.083	10.454	1.14061	0.615495	1	1	1	1	1	13	18	9	12	17	20	1.225	0.449679	0.999994	0	0	1	Eya1	74881	in gene	1	1	0	1	1	1
446	1	14242400	14242599	199	1	7.2	2.4	1.75	2.75	3.167	2.857	0.77304	0.667211	1	1	1	1	1	10	3	2	4	4	5	0.866667	0.85169	0.999994	0	0	1	Eya1	57781	in gene	1	0	0	0	0	0
447	1	14256000	14256799	799	4	2.955	3.565	2.333	3.68	1.75	2.92	0.943183	0.815364	1	1	1	1	1	4	7	5	7	3	5	0.9375	0.763795	0.999994	0	0	1	Eya1	43881	in gene	1	1	0	1	0	1
448	1	14348400	14348599	199	1	2.2	2	2	1.8	5.8	0	1.22581	0.811018	1	1	1	1	1	3	3	2	2	8	0	1.25	0.965796	0.999994	0	0	0				0	0	0	0	1	0
449	1	14351200	14351599	399	1	4.154	8.385	2.583	3.385	5.385	0	0.57995	0.417016	1	1	1	1	1	8	12	4	7	12	0	0.791667	0.642286	0.999994	0	0	0				0	1	0	0	0	0
450	1	14428800	14429399	599	4	6	11.294	3	6.118	5.3	5.5	0.833645	0.688805	1	1	1	1	1	16	32	7	18	10	14	0.763636	0.302984	0.999994	0	0	0				1	1	0	1	0	1
451	1	14486200	14487199	999	6	29.074	30.483	18.095	38.056	21.933	25.679	1.10323	0.69198	1	1	1	1	1	78	85	36	65	67	66	0.994975	0.860566	0.999994	0	0	0				1	1	1	1	1	1
452	1	14524000	14524199	199	1	1.714	5.429	2.167	2	3.857	1	0.73652	0.603172	1	1	1	1	1	3	9	3	3	5	1	0.6	0.780037	0.999994	0	0	0				0	1	0	0	0	0
453	1	14562800	14563199	399	1	3.7	2.1	3.167	6	4.091	4.286	1.60332	0.0825826	1	1	1	1	1	7	4	5	12	9	6	1.6875	0.172953	0.999994	0	0	0				0	0	0	1	0	0
454	1	14631600	14631799	199	1	2.833	3.167	4.167	6.333	4.167	4.833	1.50811	0.0975989	1	1	1	1	1	4	4	6	9	6	6	1.5	0.840386	0.999994	0	0	0				0	0	0	1	0	0
455	1	14633200	14634199	999	6	16.542	12.435	12.037	12.259	13.194	16.077	1.01258	0.93031	1	1	1	1	1	56	36	42	48	42	53	1.06716	0.473564	0.999994	0	0	0				1	1	1	1	1	1
456	1	14635200	14635399	199	1	4.6	2.333	4.429	8.667	5.5	4.4	1.63413	0.196287	1	1	1	1	1	6	3	7	12	7	7	1.625	0.167362	0.999994	0	0	0				0	0	0	1	0	0
457	1	14640600	14640999	399	1	5.636	6	3.75	3.455	4.364	8.909	1.08722	0.824056	1	1	1	1	1	12	10	7	7	9	18	1.17241	0.979461	0.999994	0	0	0				0	0	0	0	0	1
458	1	14671800	14672399	599	6	7.692	5.867	5.083	7.474	8.529	5.421	1.14923	0.482448	1	1	1	1	1	14	12	8	16	18	12	1.35294	0.241821	0.999994	0	0	0				1	1	1	1	1	1
459	1	14690800	14691199	399	2	1.667	4.875	5.25	3.111	3.667	4	0.914009	0.796933	1	1	1	1	1	2	8	11	5	6	6	0.809524	0.770502	0.999994	0	0	0				0	1	1	0	0	0
460	1	14720800	14720999	199	1	4.857	2.143	6.571	3.571	6.833	4.143	1.07192	0.852522	1	1	1	1	1	7	3	10	5	9	6	1	0.941085	0.999994	0	0	0				0	0	0	0	1	0
461	1	14727200	14727399	199	1	5.857	1.286	5.143	1.714	3.25	3.143	0.659857	0.435286	1	1	1	1	1	9	2	7	4	5	4	0.722222	0.0498115	0.999994	0	0	0				1	0	0	0	0	0
462	1	14734000	14734399	399	3	2.583	4.889	4.909	10.714	4.2	2.8	1.43074	0.548309	1	1	1	1	1	5	8	9	15	8	4	1.22727	0.982407	0.999994	0	0	1	Msc	11848	downstream	0	1	1	1	0	0
463	1	14742600	14742999	399	3	2.75	3.167	4.667	4	4.364	7.571	1.50557	0.256771	1	1	1	1	1	5	6	8	7	9	11	1.42105	0.967377	0.999994	0	0	1	Msc	3248	downstream	0	1	1	0	0	1
464	1	14750400	14750999	599	6	12.562	11.21	14.353	11.368	10.235	11.823	0.876748	0.223978	1	1	1	1	1	18	18	22	20	18	25	1.08621	0.514019	0.999994	0	1	1	Msc	-4652	upstream	1	1	1	1	1	1
465	1	14787600	14787999	399	1	1.333	3.333	2.833	4.4	9.111	1.2	1.96173	0.406834	1	1	1	1	1	2	6	4	7	14	2	1.91667	0.65358	0.999994	0	0	0				0	0	0	0	1	0
466	1	14802800	14803199	399	2	6.667	7.778	3.583	5.083	6.333	7.667	1.05852	0.824021	1	1	1	1	1	14	12	6	9	10	11	0.9375	0.510099	0.999994	0	0	0				0	1	0	0	0	1
467	1	14815400	14815799	399	2	7.182	8	4.333	5.545	4.545	5.667	0.80743	0.378801	1	1	1	1	1	14	15	8	11	8	12	0.837838	0.702479	0.999994	0	0	0				1	1	0	0	0	0
468	1	14834800	14835199	399	1	5	4.083	3.1	1.8	4	3.714	0.780924	0.372886	1	1	1	1	1	6	7	5	3	7	6	0.888889	0.675691	0.999994	0	0	0				0	1	0	0	0	0
469	1	14868800	14868999	199	3	5.143	7.571	2.143	7.857	5	3.429	1.09618	0.826875	1	1	1	1	1	8	11	3	11	7	4	1	0.754776	0.999994	0	0	1	Trpa1	40044	in gene	1	1	0	1	0	0
470	1	14869600	14869999	399	4	6.077	5.077	4.462	6	7.769	3.923	1.13294	0.610725	1	1	1	1	1	11	9	8	9	14	7	1.07143	0.861908	0.999994	0	0	1	Trpa1	39144	in gene	1	1	0	1	1	0
471	1	14872400	14872799	399	3	5.545	5.444	2.9	5.727	2.111	2.333	0.732306	0.446242	1	1	1	1	1	10	9	5	10	3	3	0.666667	0.171685	0.999994	0	0	1	Trpa1	36344	in gene	1	1	0	1	0	0
472	1	14918800	14919199	399	2	4.25	2.222	5.545	7.083	6.5	4.364	1.49347	0.19688	1	1	1	1	1	7	4	11	14	12	9	1.59091	0.190324	0.999994	0	0	1	Trpa1	-10056	upstream	0	0	0	1	1	0
473	1	14925400	14925999	599	1	3.667	4.222	3.667	3.263	1.667	4.75	0.83766	0.557669	1	1	1	1	1	7	9	8	7	4	9	0.833333	0.178795	0.999994	0	0	0				0	1	0	0	0	0
474	1	14958000	14958399	399	2	5.083	2.222	2.333	6.889	3	2.3	1.26468	0.648378	1	1	1	1	1	10	4	5	11	5	5	1.10526	0.573008	0.999994	0	0	0				1	0	0	1	0	0
475	1	14966000	14966199	199	1	8.167	1	4.333	3.333	2	3.333	0.641926	0.520332	1	1	1	1	1	11	1	7	5	3	5	0.684211	0.401073	0.999994	0	0	0				1	0	0	0	0	0
476	1	14969400	14969599	199	3	3	7	6.2	8	10.167	5.833	1.48148	0.211345	1	1	1	1	1	4	11	8	11	15	8	1.47826	0.484815	0.999994	0	0	0				0	1	0	1	1	0
477	1	15062800	15063199	399	3	3.182	4.5	2.167	5	3.333	7.222	1.57935	0.236101	1	1	1	1	1	6	9	4	9	6	13	1.47368	0.502165	0.999994	0	0	1	EG269105	5914	downstream	0	1	0	1	0	1
478	1	15092600	15094199	1599	6	14.83	14.468	9.702	12.778	12.917	14.575	1.03256	0.827449	1	1	1	1	1	37	34	21	30	33	32	1.03261	0.947576	0.999994	0	0	0				1	1	1	1	1	1
479	1	15117000	15117999	999	6	6.875	5.889	4.769	6.179	7.161	5.267	1.06126	0.684484	1	1	1	1	1	21	19	12	16	27	13	1.07692	0.461461	0.999994	0	0	0				1	1	1	1	1	1
480	1	15131400	15131799	399	5	5	3.583	2.667	6	5.545	6.917	1.64107	0.0500068	1	1	1	1	1	10	7	4	10	9	10	1.38095	0.250995	0.999994	0	0	0				1	1	0	1	1	1
481	1	15142400	15142999	599	6	8.158	4.211	6.056	4.444	3.444	4.941	0.696282	0.238462	1	1	1	1	1	19	7	10	9	6	8	0.638889	0.127738	0.999994	0	0	0				1	1	1	1	1	1
482	1	15163400	15163999	599	3	2.867	4.571	2.364	3.176	4.941	2	1.03214	0.927793	1	1	1	1	1	5	10	4	8	10	4	1.15789	0.479057	0.999994	0	0	0				0	1	0	1	1	0
483	1	15184200	15184399	199	1	1.667	4.667	3.667	5	0	2	0.69993	0.594072	1	1	1	1	1	3	7	5	6	0	2	0.533333	0.339013	0.999994	0	0	0				0	0	0	1	0	0
484	1	15199400	15199799	399	2	4.167	3.833	6.833	2.545	4.444	4.333	0.763298	0.368252	1	1	1	1	1	7	7	11	5	7	7	0.76	0.577662	0.999994	0	0	0				0	0	1	0	1	0
485	1	15230400	15230799	399	3	4.727	4.385	4.167	3.231	3.727	3.75	0.806386	0.0218856	1	1	1	1	1	9	9	9	5	7	8	0.740741	0.617566	0.999994	0	0	0				1	1	1	0	0	0
486	1	15266600	15267399	799	4	3.5	3.478	4.833	4.36	5.895	6.522	1.42046	0.110254	1	1	1	1	1	8	11	10	13	12	17	1.44828	0.108906	0.999994	0	0	0				0	0	1	1	1	1
487	1	15275400	15275599	199	4	4.5	3.25	6.167	7.4	7.6	5.5	1.47302	0.115135	1	1	1	1	1	8	4	8	11	11	7	1.45	0.621951	0.999994	0	0	0				1	0	1	1	1	0
488	1	15292800	15293199	399	1	3.308	5.833	2.5	2	4.154	1.667	0.671849	0.376298	1	1	1	1	1	6	10	4	4	7	3	0.7	0.343493	0.999994	0	0	1	Kcnb2	-9534	upstream	0	1	0	0	0	0
489	1	15302600	15303399	799	5	6.875	6.565	6.375	5.16	4.944	7.947	0.910977	0.606397	1	1	1	1	1	17	19	19	15	12	20	0.854545	0.356295	0.999994	0	1	1	Kcnb2	466	in gene	1	1	1	1	0	1
490	1	15327600	15327999	399	1	3.571	7.222	2	1	1.875	0	0.224732	0.155796	1	1	1	1	1	5	13	2	1	3	0	0.2	0.331998	0.999994	0	0	1	Kcnb2	25266	in gene	0	1	0	0	0	0
491	1	15357800	15357999	199	1	9.4	1	5	2.4	3.4	6.6	0.805195	0.73893	1	1	1	1	1	10	1	6	3	4	8	0.882353	0.677637	0.999994	0	0	1	Kcnb2	55366	in gene	1	0	0	0	0	0
492	1	15362800	15363199	399	1	5	4.583	4.917	2.444	2.8	3.9	0.630621	0.0460547	1	1	1	1	1	9	9	9	4	5	7	0.592593	0.181014	0.999994	0	0	1	Kcnb2	60466	in gene	0	0	1	0	0	0
493	1	15373000	15373199	199	1	2.333	7.5	1.5	2.167	3	4.167	0.823612	0.762098	1	1	1	1	1	3	10	2	3	4	5	0.8	0.572427	0.999994	0	0	1	Kcnb2	70566	in gene	0	1	0	0	0	0
494	1	15389600	15389999	399	4	4.769	6.231	3.154	4.308	5.909	2.125	0.87198	0.691638	1	1	1	1	1	11	8	6	7	12	5	0.96	0.264369	0.999994	0	0	1	Kcnb2	87266	in gene	1	1	0	1	1	0
495	1	15404600	15404999	399	1	2.5	4.167	3.455	3.091	7.091	2.667	1.26941	0.593354	1	1	1	1	1	4	9	5	6	13	5	1.33333	0.434837	0.999994	0	0	1	Kcnb2	102266	in gene	0	0	0	0	1	0
496	1	15429400	15429599	199	1	1.833	1.8	5	4.333	6.167	1	1.3321	0.635227	1	1	1	1	1	3	2	7	5	8	1	1.16667	0.602918	0.999994	0	0	1	Kcnb2	126966	in gene	0	0	0	0	1	0
497	1	15438200	15438399	199	1	2.167	6.5	2.167	2	4.833	3.5	0.953757	0.925907	1	1	1	1	1	3	8	3	2	6	5	0.928571	0.3833	0.999994	0	0	1	Kcnb2	135766	in gene	0	1	0	0	0	0
498	1	15443200	15443399	199	1	2.5	5	1.8	1.857	3.333	2.5	0.826882	0.65079	1	1	1	1	1	4	7	3	3	4	4	0.785714	0.971668	0.999994	0	0	1	Kcnb2	140766	in gene	0	1	0	0	0	0
499	1	15462000	15462199	199	2	2.833	5.667	5.833	4	6.333	6.333	1.16277	0.567922	1	1	1	1	1	5	7	8	6	8	10	1.2	0.342791	0.999994	0	0	1	Kcnb2	159566	in gene	0	0	0	0	1	1
500	1	15490800	15491399	599	6	5.5	7.368	5.944	9.947	10.947	9.211	1.60031	0.00783146	1	1	1	1	1	14	17	11	19	27	19	1.54762	0.0340864	0.999994	0	0	1	Kcnb2	188566	in gene	1	1	1	1	1	1
501	1	15520000	15520399	399	6	8.727	8.75	9.625	9.833	8.5	13.1	1.1598	0.402282	1	1	1	1	1	18	17	14	23	18	24	1.32653	0.592094	0.999994	0	0	1	Kcnb2	217666	in gene	1	1	1	1	1	1
502	1	15559800	15560199	399	6	28.25	27.154	10.636	24.364	25.273	32.111	1.23786	0.466327	1	1	1	1	1	64	66	23	52	50	54	1.01961	0.74561	0.999994	0	0	1	Kcnb2	257466	in gene	1	1	1	1	1	1
503	1	15631200	15631799	599	3	3.75	6.25	3.611	4.368	5.6	3.474	0.987584	0.960258	1	1	1	1	1	9	11	9	12	14	9	1.2069	0.898489	0.999994	0	0	1	Kcnb2	328966	in gene	0	1	0	1	1	0
504	1	15641200	15641599	399	5	24.417	18.917	13.083	20	15	26.4	1.08832	0.738817	1	1	1	1	1	52	39	30	38	33	50	1	0.985073	0.999994	0	0	1	Kcnb2	338866	in gene	1	1	0	1	1	1
505	1	15643600	15643999	399	5	4.167	4.833	3.083	6.25	5.222	3.909	1.27295	0.269466	1	1	1	1	1	6	7	5	8	10	6	1.33333	0.828558	0.999994	0	0	1	Kcnb2	341266	in gene	1	1	0	1	1	1
506	1	15761200	15761599	399	4	2.125	5.444	4.167	6.7	3.8	4.333	1.26389	0.4765	1	1	1	1	1	3	9	8	10	7	7	1.2	0.712301	0.999994	0	0	0				0	1	1	1	0	1
507	1	15763000	15763199	199	1	1	5.667	2	2.5	4	2.75	1.06727	0.90644	1	1	1	1	1	1	9	2	3	6	3	1	0.822003	0.999994	0	0	0				0	1	0	0	0	0
508	1	15775600	15776199	599	5	6	5.789	5.789	4.722	5.556	7.579	1.01587	0.922846	1	1	1	1	1	9	14	10	8	8	14	0.909091	0.811281	0.999994	0	0	0				1	1	1	0	1	1
509	1	15782400	15783199	799	6	7.353	8.19	4.609	8.318	9.087	7.636	1.24261	0.268059	1	1	1	1	1	19	23	14	22	28	19	1.23214	0.260028	0.999994	0	0	0				1	1	1	1	1	1
510	1	15794000	15794399	399	6	19.083	17.75	13.889	14.25	15.583	16.5	0.91347	0.456863	1	1	1	1	1	41	36	23	30	31	34	0.95	0.518053	0.999994	0	1	1	Terf1	-1540	upstream	1	1	1	1	1	1
511	1	15819600	15819999	399	4	7.917	9.5	5.143	6.9	8.091	10.667	1.13732	0.574823	1	1	1	1	1	17	20	8	14	17	20	1.13333	0.656529	0.999994	0	0	1	Terf1	24060	in gene	1	1	0	1	0	1
512	1	15831000	15831599	599	4	7.857	4.333	3.526	6.733	4.867	5.4	1.0817	0.787972	1	1	1	1	1	16	9	9	15	11	13	1.14706	0.713395	0.999994	0	0	1	Terf1	35560	in gene	1	0	0	1	1	1
513	1	15852400	15852599	199	1	5	4	1.8	7	4.8	6.8	1.72222	0.0974683	1	1	1	1	1	7	5	2	8	6	7	1.5	0.309434	0.999994	0	0	1	Gm106	30304	in gene	0	0	0	1	0	0
514	1	15860000	15860599	599	2	2.2	5.062	3.273	2.333	2.812	1	0.583294	0.226722	1	1	1	1	1	3	10	6	4	7	1	0.631579	0.488187	0.999994	0	0	1	Gm106	22504	in gene	0	1	0	0	1	0
515	1	15865200	15865599	399	3	5	4.818	3.125	3.909	9.444	3.5	1.30209	0.573215	1	1	1	1	1	9	10	5	6	17	6	1.20833	0.289479	0.999994	0	0	1	Gm106	17404	in gene	1	1	0	0	1	0
516	1	15887200	15887999	799	6	5.8	5.333	5.167	5.783	4.118	10	1.22092	0.564347	1	1	1	1	1	13	11	16	12	8	21	1.025	0.663613	0.999994	0	1	1	Gm106	-4796	upstream	1	1	1	1	1	1
517	1	15897200	15898199	999	6	9.185	6.522	6.52	6.556	6.759	6.333	0.88397	0.435562	1	1	1	1	1	26	15	22	20	17	18	0.873016	0.807794	0.999994	0	0	0				1	1	1	1	1	1
518	1	15908400	15908999	599	6	8.571	7	5.385	8.056	8.357	11.667	1.33995	0.186954	1	1	1	1	1	23	18	11	24	21	27	1.38462	0.357263	0.999994	0	0	0				1	1	1	1	1	1
519	1	15952200	15952399	199	1	1.4	3.75	4.333	5.6	1.333	2.667	1.01234	0.981213	1	1	1	1	1	2	6	8	9	2	4	0.9375	0.857947	0.999994	0	0	0				0	0	0	1	0	0
520	1	16026400	16026799	399	2	2.2	3.583	3.615	5.25	4	2.5	1.25027	0.453384	1	1	1	1	1	3	7	7	8	5	5	1.05882	0.721781	0.999994	0	0	0				0	0	1	1	0	0
521	1	16047400	16047599	199	1	6	3.333	2	3.333	4.167	3.333	0.955881	0.901791	1	1	1	1	1	9	5	3	5	6	4	0.882353	0.420774	0.999994	0	0	2	LOC665434, 4930444P10Rik	4106, 43100	downstream, downstream	1	0	0	0	0	0
522	1	16057600	16057999	399	1	4.091	7.1	5	2.615	4	2.917	0.588722	0.114347	1	1	1	1	1	8	13	7	5	7	5	0.607143	0.710701	0.999994	0	0	1	4930444P10Rik	32800	in gene	0	1	0	0	0	0
523	1	16061000	16061599	599	5	6.25	6.333	3.846	7.667	8.333	6.786	1.38694	0.10417	1	1	1	1	1	12	13	7	14	17	15	1.4375	0.269303	0.999994	0	0	1	4930444P10Rik	29300	in gene	1	1	0	1	1	1
524	1	16079800	16080199	399	1	2.231	2	2.462	2.364	2.462	4.769	1.43359	0.342996	1	1	1	1	1	6	6	4	4	3	9	1	0.517567	0.999994	0	0	1	4930444P10Rik	10600	in gene	0	0	0	0	0	1
525	1	16080200	16080399	199	1	5	5.167	2	3.167	1.833	2.25	0.595874	0.247869	1	1	1	1	1	6	8	3	4	3	4	0.647059	0.89407	0.999994	0	0	1	4930444P10Rik	10300	in gene	0	1	0	0	0	0
526	1	16108800	16108999	199	3	6.143	5.714	4.8	2.714	2.571	6.857	0.728943	0.398133	1	1	1	1	1	9	9	7	4	4	10	0.72	0.335507	0.999994	0	0	1	Rdh10	12936	in gene	1	1	0	0	0	1
527	1	16118000	16118199	199	1	2.5	3.833	5	4.167	3.833	5.5	1.19121	0.464393	1	1	1	1	1	3	5	6	6	5	7	1.28571	0.428848	0.999994	0	0	1	Rdh10	22136	in gene	0	0	0	0	0	1
528	1	16124400	16124799	399	5	6.167	5.833	4.545	8.909	6.273	12.727	1.68685	0.174033	1	1	1	1	1	11	9	8	18	10	23	1.82143	0.215975	0.999994	0	0	1	Rdh10	28636	downstream	1	1	0	1	1	1
529	1	16141600	16142199	599	6	14.938	12.333	10.625	9.211	12.222	21.688	1.13788	0.696226	1	1	1	1	1	29	26	20	20	26	42	1.17333	0.508727	0.999994	0	0	0				1	1	1	1	1	1
530	1	16142600	16143199	599	1	2.533	4.278	2.611	3	4.444	3.333	1.14381	0.565217	1	1	1	1	1	5	8	5	5	9	8	1.22222	0.662186	0.999994	0	0	0				0	1	0	0	0	0
531	1	16164600	16164999	399	2	2.833	4.5	2.75	6.2	3.6	6.231	1.5899	0.141123	1	1	1	1	1	5	8	4	10	7	13	1.76471	0.266939	0.999994	0	0	0				0	0	0	1	0	1
532	1	16177400	16177999	599	1	4	6.222	4.176	4.25	4.4	3.462	0.841228	0.40409	1	1	1	1	1	7	15	10	12	12	7	0.96875	0.769744	0.999994	0	0	0				0	1	0	0	0	0
533	1	16185400	16185599	199	1	4.8	3.167	6.667	3	4.833	5.167	0.888342	0.680381	1	1	1	1	1	7	5	9	5	7	7	0.904762	0.835095	0.999994	0	0	0				0	0	1	0	0	0
534	1	16219600	16219999	399	2	5.3	2.375	3.556	3.083	5.6	5	1.21832	0.513243	1	1	1	1	1	9	4	6	6	11	8	1.31579	0.650813	0.999994	0	0	0				1	0	0	0	1	0
535	1	16227000	16227799	799	6	8.125	5.273	4.955	6.25	6.667	6.091	1.03569	0.84972	1	1	1	1	1	22	20	15	22	19	20	1.07018	0.743953	0.999994	0	0	0				1	1	1	1	1	1
536	1	16229800	16229999	199	1	5	5.833	4.333	9.833	6.4	7	1.53191	0.111617	1	1	1	1	1	7	9	6	16	9	10	1.59091	0.583588	0.999994	0	0	0				0	0	0	1	0	0
537	1	16263200	16263599	399	6	6.8	6.25	6.5	11.778	6.778	8.778	1.39816	0.214911	1	1	1	1	1	12	9	12	20	11	15	1.39394	0.681799	0.999994	0	0	0				1	1	1	1	1	1
538	1	16281000	16281199	199	1	3	3.333	1.333	5.333	3.833	3.2	1.6131	0.151344	1	1	1	1	1	4	4	2	8	6	4	1.8	0.319351	0.999994	0	0	0				0	0	0	1	0	0
539	1	16311200	16311599	399	2	5.455	4.364	2.917	5.818	5.455	3.846	1.18711	0.452865	1	1	1	1	1	10	8	6	10	8	7	1.04167	0.700427	0.999994	0	0	0				0	1	0	1	0	0
540	1	16326600	16326999	399	1	1.889	4.6	4.167	1.429	1	1	0.321791	0.0993487	1	1	1	1	1	3	7	5	2	1	1	0.266667	0.0298418	0.999994	0	0	1	Stau2	38677	downstream	0	1	0	0	0	0
541	1	16332600	16333399	799	7	19.318	17.792	10.042	16.091	12.478	13.8	0.898562	0.644386	1	1	1	1	1	48	47	26	31	30	39	0.826446	0.275018	0.999994	0	0	1	Stau2	32477	downstream	1	1	1	1	1	1
542	1	16357600	16357799	199	5	7.143	5.143	6.571	5.857	6.571	8.571	1.11359	0.52066	1	1	1	1	1	9	7	9	8	10	11	1.16	0.966219	0.999994	0	0	1	Stau2	7777	in gene	1	0	1	1	1	1
543	1	16452800	16453399	599	3	7.133	7.667	2.938	6.158	5.333	5.429	0.953884	0.873141	1	1	1	1	1	18	17	8	14	14	12	0.930233	0.744416	0.999994	0	0	0				0	1	0	1	0	1
544	1	16485400	16485799	399	5	9.231	10.417	5.833	6.769	6.308	11.364	0.959185	0.878197	1	1	1	1	1	20	23	12	13	15	21	0.890909	0.831081	0.999994	0	0	0				1	1	0	1	1	1
545	1	16487400	16487999	599	6	15.875	14.938	6	14.312	9.375	12.75	0.989786	0.973575	1	1	1	1	1	29	23	11	30	20	24	1.1746	0.710717	0.999994	0	0	0				1	1	1	1	1	1
546	1	16490600	16491199	599	2	8.8	3.733	3.786	2.556	4	5.562	0.74257	0.51277	1	1	1	1	1	15	7	7	7	8	10	0.862069	0.803909	0.999994	0	0	0				1	0	0	0	0	1
547	1	16493200	16494199	999	6	83.5	69.581	53.833	70.621	64.333	69.194	0.986632	0.925166	1	1	1	1	1	151	124	105	124	109	123	0.936842	0.165774	0.999994	0	0	0				1	1	1	1	1	1
548	1	16502400	16502799	399	1	1.143	5.154	2.5	2.462	1.545	1	0.569171	0.400197	1	1	1	1	1	2	9	5	5	2	1	0.5	0.602011	0.999994	0	0	0				0	1	0	0	0	0
549	1	16506200	16506999	799	6	92.826	77.4	67.429	85.286	76.364	73.52	0.989544	0.926114	1	1	1	1	1	149	141	110	129	128	136	0.9825	0.0482071	0.999994	0	0	0				1	1	1	1	1	1
550	1	16509400	16509799	399	6	6.273	5.923	10	6.154	6.538	7.5	0.909713	0.666053	1	1	1	1	1	9	10	19	12	11	13	0.947368	0.821793	0.999994	0	0	0				1	1	1	1	1	1
551	1	16522200	16522599	399	1	1.6	2.385	1.625	2.077	5	2.4	1.6893	0.296292	1	1	1	1	1	3	4	2	3	8	4	1.66667	0.710245	0.999994	0	0	0				0	0	0	0	1	0
552	1	16565600	16565799	199	5	6.667	7.429	4	9.286	8.5	11.714	1.63019	0.0557007	1	1	1	1	1	10	11	7	15	13	18	1.64286	0.483359	0.999994	0	0	1	Ube2w	43668	in gene	1	1	0	1	1	1
553	1	16583200	16583799	599	1	3.056	2.5	2.667	2	4.632	3.706	1.25721	0.458623	1	1	1	1	1	6	6	4	3	6	6	0.9375	0.160109	0.999994	0	0	1	Ube2w	25868	in gene	0	0	0	0	1	0
554	1	16584000	16584199	199	4	5.571	6	5.714	3.143	2.143	10.857	0.933931	0.90275	1	1	1	1	1	8	9	8	5	3	17	1	0.720437	0.999994	0	0	1	Ube2w	25268	in gene	1	1	1	0	0	1
555	1	16664400	16664799	399	1	3.5	6.583	3.3	4	3.3	3.6	0.814466	0.519407	1	1	1	1	1	5	14	6	8	5	6	0.76	0.448238	0.999994	0	0	1	Tmem70	9327	in gene	0	1	0	0	0	0
556	1	16674200	16674399	199	6	6.833	12.333	9.667	11	9.5	13	1.16186	0.462955	1	1	1	1	1	9	16	12	14	12	17	1.16216	0.825028	0.999994	0	1	2	Tmem70, Ly96	19027, -4238	downstream, upstream	1	1	1	1	1	1
557	1	16675600	16676399	799	3	2.409	4.238	3	3.174	3.52	3.75	1.08262	0.677438	1	1	1	1	1	6	10	6	6	12	9	1.22727	0.873858	0.999994	0	1	2	Tmem70, Ly96	20727, -2538	downstream, upstream	0	0	0	1	1	1
558	1	16699400	16700599	1199	6	6.364	5.867	5.323	6.667	5.588	7.321	1.11519	0.328792	1	1	1	1	1	22	27	18	23	22	28	1.08955	0.775789	0.999994	0	0	1	Ly96	21462	downstream	1	1	1	1	1	1
559	1	16701000	16701199	199	1	10	4.75	5.25	4	4.25	5.5	0.6875	0.338846	1	1	1	1	1	12	6	6	4	5	7	0.666667	0.24903	0.999994	0	0	1	Ly96	22562	downstream	1	0	0	0	0	0
560	1	16717000	16717199	199	1	4.5	6.167	2.833	3.667	4.833	1	0.703704	0.422036	1	1	1	1	1	6	8	4	5	7	1	0.722222	0.341116	0.999994	0	0	0				0	1	0	0	0	0
561	1	16740600	16741199	599	6	7.889	10.429	7.75	8.353	8.562	6.429	0.895504	0.459619	1	1	1	1	1	22	23	20	23	22	17	0.953846	0.53815	0.999994	0	0	0				1	1	1	1	1	1
562	1	16748400	16749199	799	2	4.208	4.25	2.364	3.476	2.52	4.708	0.989096	0.966775	1	1	1	1	1	10	11	5	8	6	9	0.884615	0.846927	0.999994	0	0	1	EG545306	53309	downstream	0	1	0	0	0	1
563	1	16750200	16750399	199	1	1.667	5.167	4.5	2.8	3.167	6	1.05585	0.893136	1	1	1	1	1	2	6	6	4	4	8	1.14286	0.960435	0.999994	0	0	1	EG545306	51809	downstream	0	1	0	0	0	0
564	1	16773600	16774199	599	6	23.737	19.316	19.111	20.21	17.632	20.21	0.933852	0.484662	1	1	1	1	1	43	43	37	40	27	35	0.829268	0.371135	0.999994	0	0	1	EG545306	28209	in gene	1	1	1	1	1	1
565	1	16790000	16790399	399	4	7.167	9.5	4.917	7.917	3.583	7.917	0.899602	0.731152	1	1	1	1	1	11	15	9	16	6	10	0.914286	0.718826	0.999994	0	0	1	EG545306	11909	in gene	1	1	0	1	0	1
566	1	16799200	16799599	399	2	7.727	3.889	3.889	4.444	5.5	6.077	1.03328	0.909043	1	1	1	1	1	13	7	7	8	9	13	1.11111	0.990573	0.999994	0	0	1	EG545306	2709	in gene	1	0	0	0	0	1
567	1	16835800	16835999	199	1	2.25	8	2.333	3	5	4.5	0.993404	0.990009	1	1	1	1	1	3	10	3	4	5	5	0.875	0.942504	0.999994	0	0	0				0	1	0	0	0	0
568	1	16854000	16854199	199	1	1.833	1	6.5	1.5	3.167	2	0.714347	0.66103	1	1	1	1	1	3	1	8	2	5	3	0.833333	0.886134	0.999994	0	0	0				0	0	1	0	0	0
569	1	16868600	16868999	399	2	5.231	3.818	2.5	6.692	5	5.4	1.47995	0.132381	1	1	1	1	1	12	8	3	15	8	9	1.3913	0.331234	0.999994	0	0	0				0	0	0	1	1	0
570	1	16872400	16872799	399	5	9.333	9.917	6.333	9.5	11.25	8.417	1.14009	0.440279	1	1	1	1	1	20	18	12	19	25	16	1.2	0.72436	0.999994	0	0	0				1	1	0	1	1	1
571	1	16924000	16924399	399	2	2.9	6.154	1.8	1	5.273	1	0.670076	0.570587	1	1	1	1	1	5	12	3	1	10	1	0.6	0.49417	0.999994	0	0	0				0	1	0	0	1	0
572	1	16972800	16972999	199	1	3.429	4.571	2.571	4.571	3.143	3.714	1.08107	0.710994	1	1	1	1	1	4	6	4	9	4	5	1.28571	0.943594	0.999994	0	0	0				0	1	0	0	0	0
573	1	16986200	16986399	199	1	4.667	8.667	3.167	6.667	5.333	6	1.09084	0.792423	1	1	1	1	1	6	13	5	9	7	8	1	0.974315	0.999994	0	0	1	Jph1	101580	downstream	0	1	0	0	0	0
574	1	17007000	17007399	399	1	3.5	4	3.231	3.636	6.417	3.778	1.28888	0.371971	1	1	1	1	1	7	7	7	9	13	7	1.38095	0.787949	0.999994	0	0	1	Jph1	80680	in gene	0	0	0	0	1	0
575	1	17081400	17082199	799	6	14.88	10.96	10.454	10.5	9.76	11.68	0.880035	0.415468	1	1	1	1	1	31	19	21	20	23	21	0.901408	0.340575	0.999994	1	0	1	Jph1	6080	in gene	1	1	1	1	1	1
576	1	17140600	17140999	399	1	2.857	1.556	2.143	3.571	4.091	2.857	1.60448	0.0638033	1	1	1	1	1	4	2	3	5	8	4	1.88889	0.291951	0.999994	0	0	1	Gdap1	5321	in gene	0	0	0	0	1	0
577	1	17142200	17142799	599	1	3.333	3.5	1.875	2.286	2.105	2	0.733923	0.271719	1	1	1	1	1	7	7	3	4	5	2	0.647059	0.213111	0.999994	0	0	1	Gdap1	7021	in gene	0	1	0	0	0	0
578	1	17147800	17147999	199	1	4.667	8.667	5.5	4.833	7.167	8.833	1.10614	0.71232	1	1	1	1	1	7	13	7	9	11	13	1.22222	0.848085	0.999994	0	0	1	Gdap1	12421	in gene	0	1	0	0	0	0
579	1	17196000	17196199	199	1	1	3.143	1	1.143	5.857	2.429	1.83337	0.432641	1	1	1	1	1	1	5	1	2	8	4	2	0.674791	0.999994	0	0	0				0	0	0	0	1	0
580	1	17197200	17197599	399	5	3.833	3.667	4.083	5	3.417	5.25	1.17992	0.349392	1	1	1	1	1	7	5	7	9	5	10	1.26316	0.462718	0.999994	0	0	0				1	1	1	1	0	1
581	1	17217400	17217599	199	6	13.333	11.167	8.667	12.5	18.667	15.333	1.402	0.122824	1	1	1	1	1	17	14	11	15	23	20	1.38095	0.143732	0.999994	0	0	0				1	1	1	1	1	1
582	1	17221800	17221999	199	1	2.833	5	1	4.4	2.167	1.25	0.884977	0.831478	1	1	1	1	1	4	8	1	5	3	2	0.769231	0.885351	0.999994	0	0	0				0	1	0	0	0	0
583	1	17234600	17234799	199	1	5.333	9.5	1.333	3.5	4.333	7	0.917543	0.87522	1	1	1	1	1	8	14	2	6	7	9	0.916667	0.451752	0.999994	0	0	0				0	1	0	0	0	0
584	1	17310800	17310999	199	2	2.2	1	5.833	3	2.333	8	1.47603	0.568915	1	1	1	1	1	3	1	8	3	3	9	1.25	0.98878	0.999994	0	0	0				0	0	1	0	0	1
585	1	17345000	17345199	199	3	5.5	4.167	4.833	7.667	5.333	4	1.17241	0.5266	1	1	1	1	1	8	6	6	11	7	6	1.2	0.64789	0.999994	0	0	0				1	0	0	1	1	0
586	1	17386000	17386599	599	6	19.467	18.071	15.071	14.158	14.474	17.733	0.881313	0.29588	1	1	1	1	1	42	35	34	40	46	44	1.17117	0.801692	0.999994	0	0	0				1	1	1	1	1	1
587	1	17480400	17480999	599	6	14.583	9.875	8.333	11.929	13.214	9.562	1.05837	0.786263	1	1	1	1	1	30	26	18	28	30	24	1.10811	0.656206	0.999994	0	0	0				1	1	1	1	1	1
588	1	17533200	17533599	399	5	9.333	10.583	6.833	8.5	11	12.667	1.20255	0.332475	1	1	1	1	1	19	17	14	15	20	21	1.12	0.604547	0.999994	0	0	0				1	1	0	1	1	1
589	1	17535600	17535999	399	6	14.889	10.25	7.111	13	9.417	9.917	1.0026	0.991854	1	1	1	1	1	23	23	11	29	16	18	1.10526	0.928495	0.999994	0	0	0				1	1	1	1	1	1
590	1	17549000	17549599	599	1	4.933	2.929	3.125	3.429	3.643	3.077	0.923728	0.708484	1	1	1	1	1	11	6	7	6	9	5	0.833333	0.926324	0.999994	0	0	0				1	0	0	0	0	0
591	1	17564200	17564599	399	1	5.909	10.8	4.917	4.875	4.833	5.3	0.693979	0.348762	1	1	1	1	1	11	19	8	7	9	10	0.684211	0.120866	0.999994	0	0	0				0	1	0	0	0	0
592	1	17638200	17638399	199	5	11.5	7.5	8.667	8.167	5.167	10.5	0.86146	0.549822	1	1	1	1	1	15	10	12	11	7	13	0.837838	0.406205	0.999994	0	0	0				1	1	1	1	0	1
593	1	17642400	17642799	399	5	6.462	4.818	1.5	6.083	6.273	5	1.35806	0.407473	1	1	1	1	1	15	10	2	14	12	10	1.33333	0.24111	0.999994	0	0	0				1	1	0	1	1	1
594	1	17651400	17651999	599	4	4.062	4.556	3.667	4.556	3.529	5.231	1.08392	0.581226	1	1	1	1	1	9	11	8	9	6	12	0.964286	0.659219	0.999994	0	0	0				1	1	1	0	0	1
595	1	17663200	17663399	199	1	0	1.5	3.833	6.286	1.667	2.143	1.89312	0.440696	1	1	1	1	1	0	2	5	9	2	3	2	0.287655	0.999994	0	0	0				0	0	0	1	0	0
596	1	17665600	17665799	199	1	2.571	2.857	4.143	2.667	5.286	4.167	1.26633	0.407187	1	1	1	1	1	4	4	6	4	8	6	1.28571	0.653445	0.999994	0	0	0				0	0	0	0	1	0
597	1	17703200	17703799	599	2	3.333	5	2.357	4.176	3	1	0.764827	0.526629	1	1	1	1	1	6	9	5	8	5	1	0.7	0.759966	0.999994	0	0	0				0	1	0	1	0	0
598	1	17733600	17733799	199	1	3.429	3.143	5.5	3	4.571	6.143	1.13602	0.665816	1	1	1	1	1	5	4	7	4	7	8	1.1875	0.554581	0.999994	0	0	1	Crispld1	16201	in gene	0	0	0	0	0	1
599	1	17782800	17783399	599	6	12.474	11.667	10.733	12.941	9.222	12.533	0.994896	0.966246	1	1	1	1	1	37	30	26	32	25	30	0.935484	0.87653	0.999994	0	0	0				1	1	1	1	1	1
600	1	17785200	17785799	599	2	2.929	4.688	2.643	1.154	2.133	1	0.417836	0.0691919	1	1	1	1	1	6	10	6	2	4	1	0.318182	0.0079296	0.999994	0	0	0				1	1	0	0	0	0
601	1	17865000	17865199	199	1	2.167	3.333	1.5	10.333	6.333	4.833	3.07129	0.086734	1	1	1	1	1	4	4	2	15	11	7	3.3	0.032022	0.999994	0	0	0				0	0	0	1	0	0
602	1	17917400	17917799	399	4	3.615	4.583	4.077	6.7	2.1	3.083	0.968065	0.934802	1	1	1	1	1	6	7	7	12	4	4	1	0.330597	0.999994	0	0	0				1	1	1	1	0	0
603	1	17947000	17947399	399	5	11.875	13.75	7.5	11.875	11.25	17.5	1.22642	0.40971	1	1	1	1	1	19	22	12	19	18	28	1.22642	0.392699	0.999994	0	0	0				1	1	0	1	1	1
604	1	17948000	17948199	199	2	11	7.8	6	10.5	13.5	9.4	1.34677	0.209443	1	1	1	1	1	15	11	8	12	15	13	1.17647	0.942725	0.999994	0	0	0				1	0	0	0	1	0
605	1	18006400	18006599	199	2	6.5	5	6.167	8.5	3.714	4.2	0.929077	0.813734	1	1	1	1	1	9	8	9	12	5	5	0.846154	0.938029	0.999994	0	0	0				0	1	0	1	0	0
606	1	18019800	18019999	199	2	8.333	3.5	5.167	4.667	3	5.5	0.774529	0.482019	1	1	1	1	1	13	6	7	6	4	8	0.692308	0.746778	0.999994	0	0	0				1	0	0	0	0	1
607	1	18022600	18023199	599	2	4.611	5.278	4	3.765	3.611	3	0.747066	0.0659603	1	1	1	1	1	9	7	7	5	7	5	0.73913	0.34336	0.999994	0	0	0				1	1	0	0	0	0
608	1	18036800	18036999	199	1	3.286	5.714	1.667	2	1	2	0.468735	0.245335	1	1	1	1	1	5	9	3	3	1	3	0.411765	0.153974	0.999994	0	0	0				0	1	0	0	0	0
609	1	18104600	18104999	399	6	16.385	12.727	8.75	12.364	11.231	19.091	1.12741	0.651664	1	1	1	1	1	37	26	19	25	27	40	1.12195	0.884759	0.999994	0	0	1	Crisp4	22333	downstream	1	1	1	1	1	1
610	1	18143000	18143199	199	4	5.833	8.833	6	8.833	5.667	7.667	1.07263	0.728317	1	1	1	1	1	7	11	8	11	7	10	1.07692	0.923514	0.999994	0	0	0				0	1	1	1	0	1
611	1	18177400	18177599	199	1	2	4.167	2	5.5	4.833	1.75	1.47949	0.401763	1	1	1	1	1	3	5	3	8	7	2	1.54545	0.300295	0.999994	0	0	0				0	0	0	1	0	0
612	1	18179600	18179799	199	2	10	7.167	6.333	8.5	8.5	7	1.02128	0.900396	1	1	1	1	1	15	10	8	12	11	10	1	0.695293	0.999994	0	0	0				1	0	0	1	0	0
613	1	18217800	18217999	199	3	5.333	6	4.667	1.8	3.333	6	0.695812	0.316236	1	1	1	1	1	8	8	6	2	4	8	0.636364	0.210251	0.999994	0	0	1	EG654460	9625	downstream	1	1	0	0	0	1
614	1	18228000	18228399	399	1	2.857	2.143	2.333	5	2.222	6.429	1.86158	0.227887	1	1	1	1	1	4	3	4	6	4	9	1.72727	0.816524	0.999994	0	1	1	EG654460	-675	upstream	0	0	0	0	0	1
615	1	18240600	18240799	199	2	3.5	3.333	2.167	5.667	8	2.333	1.77778	0.289617	1	1	1	1	1	4	5	3	8	11	3	1.83333	0.167453	0.999994	0	0	1	Defb17	14462	downstream	0	0	0	1	1	0
616	1	18244600	18244799	199	2	5.5	2.75	7.25	7	3.5	4.5	0.967742	0.925666	1	1	1	1	1	6	3	8	8	4	5	1	0.79117	0.999994	0	0	1	Defb17	10462	downstream	0	0	1	1	0	0
617	1	18284200	18284399	199	1	1	3	1.833	2.5	3.4	5.667	1.98303	0.173493	1	1	1	1	1	1	3	2	4	5	7	2.66667	0.603453	0.999994	0	0	0				0	0	0	0	0	1
618	1	18313000	18313599	599	4	4.562	3.556	4	2.778	2.812	5.611	0.924327	0.780959	1	1	1	1	1	8	10	8	5	5	13	0.884615	0.715738	0.999994	0	0	0				1	1	1	0	0	1
619	1	18328400	18328999	599	4	9.312	8.947	5.889	8.133	7.083	16.231	1.30226	0.497239	1	1	1	1	1	20	23	11	15	12	27	1	0.713369	0.999994	0	0	0				1	1	0	1	0	1
620	1	18345600	18345799	199	1	2.714	3.6	4.6	4.667	5.8	6	1.5088	0.0580306	1	1	1	1	1	5	6	6	8	9	10	1.58824	0.884138	0.999994	0	0	0				0	0	0	0	0	1
621	1	18355400	18355799	399	1	1.25	1	2	4.5	1.375	2.091	1.87435	0.319684	1	1	1	1	1	2	1	3	8	2	4	2.33333	0.757518	0.999994	0	0	0				0	0	0	1	0	0
622	1	18426400	18426599	199	2	3.571	5.857	2.286	6.429	4.286	5.429	1.37818	0.304714	1	1	1	1	1	5	7	4	8	6	9	1.4375	0.609595	0.999994	0	0	0				0	0	0	1	0	1
623	1	18482800	18483199	399	1	2.583	2.5	3.75	1.778	5.25	3.083	1.14468	0.725495	1	1	1	1	1	5	4	7	3	10	6	1.1875	0.929441	0.999994	0	0	0				0	0	0	0	1	0
624	1	18486600	18486999	399	1	1.667	1	4	2.333	1.5	1.222	0.758212	0.624338	1	1	1	1	1	3	1	6	3	2	2	0.7	0.57164	0.999994	0	0	0				0	0	1	0	0	0
625	1	18490800	18490999	199	1	6.667	5.667	8.167	8	5.8	10.167	1.16906	0.481907	1	1	1	1	1	8	8	11	11	6	12	1.07407	0.975045	0.999994	0	0	0				0	0	0	0	0	1
626	1	18494200	18494599	399	1	2.1	6.273	4	4.444	2.923	1.875	0.746949	0.510157	1	1	1	1	1	4	11	7	8	5	3	0.727273	0.270521	0.999994	0	0	0				0	1	0	0	0	0
627	1	18496400	18496799	399	3	4.455	4.455	4.222	5	3.333	6.7	1.14476	0.581719	1	1	1	1	1	6	8	6	10	6	9	1.25	0.556636	0.999994	0	0	0				0	1	0	1	0	1
628	1	18503400	18503999	599	5	7.333	9	4	5.688	8.235	11.071	1.22923	0.508061	1	1	1	1	1	15	22	8	12	15	22	1.08889	0.868759	0.999994	0	0	0				1	1	0	1	1	1
629	1	18648800	18648999	199	1	5.714	1.8	1.714	2	2.286	5	1.00629	0.991152	1	1	1	1	1	9	2	2	3	3	6	0.923077	0.923387	0.999994	0	0	0				1	0	0	0	0	0
630	1	18751200	18751599	399	1	3.333	1.667	4.167	4.167	4.167	6.25	1.59092	0.148874	1	1	1	1	1	4	2	5	5	5	10	1.81818	0.269526	0.999994	0	0	0				0	0	0	0	0	1
631	1	18849200	18849399	199	2	5.25	5.667	6.8	4.167	2.5	4.25	0.616188	0.0387759	1	1	1	1	1	7	9	11	5	4	7	0.592593	0.385988	0.999994	0	0	0				0	1	1	0	0	0
632	1	18897000	18897399	399	4	8.444	8.667	2.636	4.833	6.333	3.75	0.755355	0.509646	1	1	1	1	1	13	19	5	10	11	6	0.72973	0.176571	0.999994	0	0	0				1	1	0	1	1	0
633	1	18924400	18924799	399	2	5.417	5.167	6.667	6.417	6	7.917	1.17871	0.242856	1	1	1	1	1	9	7	10	9	9	11	1.11538	0.695198	0.999994	0	0	0				0	0	0	1	0	1
634	1	19019200	19019799	599	4	2.267	3.667	5.643	4.895	3.789	2.222	0.94204	0.867029	1	1	1	1	1	3	8	9	9	7	4	1	0.914096	0.999994	0	0	1	EG435611	8675	in gene	0	1	1	1	1	0
635	1	19033800	19033999	199	1	1	3	2.8	4.167	2	6.833	1.91176	0.277116	1	1	1	1	1	1	4	4	6	3	9	2	0.290379	0.999994	0	0	1	EG435611	23075	downstream	0	0	0	0	0	1
636	1	19084400	19084799	399	1	5.444	9.667	7.444	8.3	8.25	6.167	1.00718	0.971671	1	1	1	1	1	9	18	13	14	13	13	1	0.740273	0.999994	0	0	1	Tcfap2d	-8506	upstream	0	1	0	0	0	0
637	1	19085200	19085799	599	2	6.176	6.421	6.889	5.842	12.412	8.889	1.39295	0.310485	1	1	1	1	1	10	13	15	12	19	14	1.18421	0.331827	0.999994	0	1	1	Tcfap2d	-7606	upstream	0	0	0	0	1	1
638	1	19137600	19137999	399	1	4.727	6.077	3.857	5.417	5.714	2.286	0.915149	0.764473	1	1	1	1	1	7	12	5	12	8	3	0.958333	0.574801	0.999994	0	0	1	Tcfap2d	44694	in gene	0	1	0	0	0	0
639	1	19155400	19155599	199	1	9.333	5.5	5.667	6.5	4.5	3.167	0.691073	0.257054	1	1	1	1	1	13	7	8	10	6	4	0.714286	0.437263	0.999994	0	0	1	Tcfap2d	62394	in gene	1	0	0	0	0	0
640	1	19187800	19187999	199	2	1.5	5.667	2.833	8.333	4.333	4	1.6666	0.298449	1	1	1	1	1	2	7	4	11	5	5	1.61538	0.576433	0.999994	0	0	0				0	1	0	1	0	0
641	1	19189600	19190199	599	6	16.526	9.235	11	12.842	16.412	16.471	1.24385	0.315871	1	1	1	1	1	42	20	18	27	35	34	1.2	0.466613	0.999994	0	0	1	Tcfap2b	-9096	upstream	1	1	1	1	1	1
642	1	19201000	19201399	399	1	1.5	3.727	2.083	1.909	3.375	1.917	0.985089	0.967202	1	1	1	1	1	2	5	3	4	5	3	1.2	0.759749	0.999994	0	1	1	Tcfap2b	2204	in gene	0	1	0	0	0	0
643	1	19203600	19204199	599	2	4.316	6	2.8	2.579	4.412	5.412	0.945639	0.857653	1	1	1	1	1	11	17	7	7	8	13	0.8	0.959379	0.999994	1	0	1	Tcfap2b	4904	in gene	1	1	0	0	0	0
644	1	19242800	19243199	399	2	5.273	3.636	4.083	1	3.7	1.636	0.487685	0.0943825	1	1	1	1	1	8	7	6	1	6	3	0.47619	0.072801	0.999994	0	0	0				1	0	1	0	0	0
645	1	19262200	19262599	399	1	1.5	0	4.8	1.5	2.333	1	0.767143	0.767338	1	1	1	1	1	2	0	6	2	3	1	0.75	0.766955	0.999994	0	0	0				0	0	1	0	0	0
646	1	19286000	19286399	399	1	2.364	3.556	5.5	2.917	3.125	3.75	0.857443	0.617956	1	1	1	1	1	3	6	10	5	5	6	0.842105	0.393934	0.999994	0	0	1	LOC100040198	24601	downstream	0	0	1	0	0	0
647	1	19295400	19295599	199	1	3	4.667	3.8	1.8	1.4	7.5	0.933112	0.910107	1	1	1	1	1	4	6	4	2	2	10	1	0.42123	0.999994	0	0	1	LOC100040198	15301	in gene	0	0	0	0	0	1
648	1	19321400	19321599	199	1	4.667	3.5	4.167	1.75	5.333	4.167	0.912113	0.770563	1	1	1	1	1	6	5	5	2	8	6	1	0.725123	0.999994	0	0	0				0	0	0	0	1	0
649	1	19380400	19380599	199	1	2.25	4.167	4	7.167	2.2	1.5	1.0432	0.942614	1	1	1	1	1	3	5	6	9	3	2	1	0.627038	0.999994	0	0	0				0	0	0	1	0	0
650	1	19417200	19417399	199	1	5	6.167	5.667	3.5	5.667	1.167	0.613877	0.233114	1	1	1	1	1	6	9	7	4	8	2	0.636364	0.181438	0.999994	0	0	0				0	0	0	0	1	0
651	1	19431400	19431599	199	1	4.333	3.333	2.6	4.667	4.667	7.833	1.67222	0.148115	1	1	1	1	1	6	4	4	7	6	11	1.71429	0.241827	0.999994	0	0	0				0	0	0	0	0	1
652	1	19495000	19495399	399	3	7.727	6.538	3.889	4.444	3.636	6.5	0.803129	0.451801	1	1	1	1	1	14	13	7	8	7	12	0.794118	0.250526	0.999994	0	0	0				1	1	0	0	0	1
653	1	19527400	19527799	399	2	8.4	5	6	4.5	5.6	8.1	0.938144	0.798652	1	1	1	1	1	15	9	10	8	8	14	0.882353	0.996095	0.999994	0	0	0				1	0	0	0	0	1
654	1	19578200	19578599	399	1	2.286	2.857	1.818	1.833	4.455	1.667	1.1428	0.755536	1	1	1	1	1	3	4	3	3	7	3	1.3	0.523077	0.999994	0	0	0				0	0	0	0	1	0
655	1	19646200	19646399	199	1	13.333	11.5	5.167	10.333	15.333	10.167	1.19443	0.556385	1	1	1	1	1	17	14	7	13	19	13	1.18421	0.765613	0.999994	0	0	0				0	0	0	0	1	0
656	1	19684800	19685199	399	1	3.167	4.692	2.091	2.75	1.8	1	0.557789	0.19185	1	1	1	1	1	5	8	4	6	3	1	0.588235	0.133141	0.999994	0	0	0				0	1	0	0	0	0
657	1	19751200	19751399	199	1	0	3.667	1	5.143	1	3.167	1.99486	0.394285	1	1	1	1	1	0	5	1	8	1	5	2.33333	0.218156	0.999994	0	0	0				0	0	0	1	0	0
658	1	19780200	19780599	399	1	1.667	5.818	1.833	3	2.333	1	0.679652	0.553644	1	1	1	1	1	3	11	3	5	4	1	0.588235	0.111786	0.999994	0	0	0				0	1	0	0	0	0
659	1	19801200	19801599	399	1	9.75	5.833	3.545	5.417	6	3.545	0.782204	0.535296	1	1	1	1	1	18	10	5	10	10	5	0.757576	0.50241	0.999994	0	0	0				1	0	0	0	0	0
660	1	19827000	19827199	199	1	3.333	5.5	3.167	4.333	4	6.333	1.22217	0.443736	1	1	1	1	1	4	7	4	6	6	9	1.4	0.815738	0.999994	0	0	0				0	0	0	0	0	1
661	1	19846400	19846599	199	2	3.143	5.286	1.8	2.286	5.571	4	1.15916	0.716097	1	1	1	1	1	5	7	2	3	8	5	1.14286	0.218392	0.999994	0	0	0				0	1	0	0	1	0
662	1	19855800	19856199	399	5	5.636	5	4.154	3.769	4.364	7.4	1.05024	0.852148	1	1	1	1	1	12	7	9	9	8	13	1.07143	0.299023	0.999994	0	0	0				1	0	1	1	1	1
663	1	19920600	19921199	599	6	6.111	6.429	6.833	6.071	6	5.667	0.915604	0.103724	1	1	1	1	1	12	13	17	12	14	12	0.904762	0.858605	0.999994	0	0	0				1	1	1	1	1	1
664	1	19993400	19993999	599	6	14.5	8.312	6.364	9.333	8.125	6.333	0.81543	0.548983	1	1	1	1	1	28	24	13	26	21	16	0.969231	0.774185	0.999994	0	0	0				1	1	1	1	1	1
665	1	20034800	20035199	399	1	8.5	5.778	5.5	4.4	5.4	3.111	0.652796	0.129385	1	1	1	1	1	16	9	10	7	10	5	0.628571	0.596098	0.999994	0	0	0				1	0	0	0	0	0
666	1	20061600	20061999	399	1	5	5	2.778	3.125	3.125	1	0.567381	0.146725	1	1	1	1	1	9	9	5	5	5	1	0.478261	0.10592	0.999994	0	0	1	Pkhd1	546339	in gene	0	1	0	0	0	0
667	1	20066000	20066399	399	1	3.75	3.333	3.333	4.5	2.667	2.5	0.928091	0.737152	1	1	1	1	1	6	6	6	8	5	4	0.944444	0.670045	0.999994	0	0	1	Pkhd1	541939	in gene	0	0	0	1	0	0
668	1	20110800	20111399	599	6	4.842	5.167	5.412	7.583	3.588	5.429	1.07645	0.767077	1	1	1	1	1	16	13	15	18	9	13	0.909091	0.829089	0.999994	0	0	1	Pkhd1	497039	in gene	1	1	1	1	1	1
669	1	20167400	20167999	599	3	5	3.722	6.056	5.294	4.375	4.375	0.950332	0.764495	1	1	1	1	1	8	6	12	10	7	8	0.961538	0.624959	0.999994	0	0	1	Pkhd1	440439	in gene	1	0	1	1	0	0
670	1	20181600	20181799	199	2	3.571	5.429	5	9.286	4.857	4	1.29593	0.494769	1	1	1	1	1	5	9	6	13	7	6	1.3	0.553539	0.999994	0	0	1	Pkhd1	426439	in gene	0	1	0	1	0	0
671	1	20201200	20202199	999	6	6.786	10.13	3.654	5.808	5.308	6.105	0.83719	0.612013	1	1	1	1	1	20	30	7	19	17	14	0.877193	0.528843	0.999994	0	0	1	Pkhd1	406439	in gene	1	1	1	1	1	1
672	1	20242000	20242199	199	1	2.167	5.5	4	4.667	2.167	10	1.44287	0.546247	1	1	1	1	1	3	7	5	6	3	13	1.46667	0.662565	0.999994	0	0	1	Pkhd1	366039	in gene	0	0	0	0	0	1
673	1	20277200	20277399	199	1	4.167	3	6.833	1.167	6.167	3.833	0.797643	0.635671	1	1	1	1	1	7	4	10	2	8	5	0.714286	0.450824	0.999994	0	0	1	Pkhd1	330839	in gene	0	0	0	0	1	0
674	1	20305000	20305399	399	1	1.444	3.182	1.182	3.833	2.083	1	1.19077	0.740892	1	1	1	1	1	2	5	2	6	3	1	1.11111	0.963909	0.999994	0	0	1	Pkhd1	302939	in gene	0	0	0	1	0	0
675	1	20323600	20324199	599	3	2.944	4.889	2.421	5.421	3.789	2.526	1.14453	0.683555	1	1	1	1	1	5	10	4	12	6	4	1.15789	0.392165	0.999994	0	0	1	Pkhd1	284239	in gene	0	1	0	1	1	0
676	1	20326400	20326599	199	1	3.571	6.714	1	2.286	3.143	0	0.481081	0.376188	1	1	1	1	1	6	10	1	3	4	0	0.411765	0.106981	0.999994	0	0	1	Pkhd1	281639	in gene	0	1	0	0	0	0
677	1	20327000	20327199	199	3	2.333	3	6.167	9	8.667	6	2.058	0.0582939	1	1	1	1	1	3	4	8	12	12	8	2.13333	0.280236	0.999994	0	0	1	Pkhd1	281039	in gene	0	0	1	1	1	0
678	1	20328600	20328999	399	1	3.545	6.083	3.727	3	6.077	5.143	1.06477	0.825437	1	1	1	1	1	5	10	7	5	11	8	1.09091	0.985925	0.999994	0	0	1	Pkhd1	279339	in gene	0	1	0	0	0	0
679	1	20355400	20355599	199	1	4.667	2.667	2.75	2	2.6	4.5	0.90242	0.759046	1	1	1	1	1	8	4	4	2	3	7	0.75	0.655932	0.999994	0	0	1	Pkhd1	252639	in gene	1	0	0	0	0	0
680	1	20391600	20391799	199	3	7.167	7.667	4.833	7	6.833	4.833	0.949103	0.780707	1	1	1	1	1	9	10	6	9	8	6	0.92	0.950668	0.999994	0	0	1	Pkhd1	216439	in gene	1	1	0	0	1	0
681	1	20410400	20410799	399	6	5.462	7.182	5.154	7.182	8.692	11.5	1.53804	0.111045	1	1	1	1	1	9	13	9	14	17	22	1.70968	0.296422	0.999994	0	0	1	Pkhd1	197539	in gene	1	1	1	1	1	1
682	1	20422000	20422399	399	2	2.917	3.091	2.545	4.364	4.5	3.167	1.40664	0.0973638	1	1	1	1	1	5	6	4	7	10	6	1.53333	0.668888	0.999994	0	0	1	Pkhd1	185939	in gene	0	0	0	1	1	0
683	1	20438600	20438999	399	1	2.417	3.333	5.083	3.5	3.917	2.125	0.880827	0.677147	1	1	1	1	1	4	5	7	5	7	3	0.9375	0.503436	0.999994	0	0	1	Pkhd1	169339	in gene	0	0	1	0	0	0
684	1	20453800	20454199	399	2	2.5	2.143	4.1	6.2	4.75	4.375	1.75283	0.0557587	1	1	1	1	1	4	3	8	11	10	7	1.86667	0.349537	0.999994	0	0	1	Pkhd1	154139	in gene	0	0	0	1	1	0
685	1	20476400	20476599	199	1	8.333	1.4	3.833	2.167	4.2	2.5	0.653619	0.527094	1	1	1	1	1	11	2	5	3	5	3	0.611111	0.606009	0.999994	0	0	1	Pkhd1	131639	in gene	1	0	0	0	0	0
686	1	20485200	20485599	399	6	7.333	8.455	6	6.75	7.667	5.8	0.927896	0.590453	1	1	1	1	1	12	16	10	14	14	10	1	0.590597	0.999994	0	0	1	Pkhd1	122739	in gene	1	1	1	1	1	1
687	1	20486000	20486399	399	6	6	8.364	6.9	5.5	5.75	5	0.764202	0.125503	1	1	1	1	1	10	16	13	11	11	8	0.769231	0.182299	0.999994	0	0	1	Pkhd1	121939	in gene	1	1	1	1	1	1
688	1	20499400	20499799	399	2	6.167	3.333	2.25	5.714	5.7	1	1.05651	0.915779	1	1	1	1	1	12	6	4	8	10	1	0.863636	0.268017	0.999994	0	0	1	Pkhd1	108539	in gene	1	0	0	0	1	0
689	1	20515600	20515999	399	6	14	17.083	8.583	20.182	17.8	17.546	1.39989	0.157342	1	1	1	1	1	31	38	20	43	33	35	1.24719	0.455631	0.999994	0	0	1	Pkhd1	92339	in gene	1	1	1	1	1	1
690	1	20542800	20543199	399	6	9.222	9.333	4.917	6.75	6.583	7.917	0.905334	0.666758	1	1	1	1	1	16	16	11	11	14	18	1	0.643714	0.999994	0	0	1	Pkhd1	65139	in gene	1	1	1	1	1	1
691	1	20560600	20561199	599	6	8.895	5.263	10.812	9.111	8.333	9.067	1.06171	0.783388	1	1	1	1	1	22	10	25	23	17	20	1.05263	0.654777	0.999994	0	0	1	Pkhd1	47239	in gene	1	1	1	1	1	1
692	1	20578000	20578399	399	2	5.5	7.182	4	4.917	6.5	3.636	0.90235	0.683643	1	1	1	1	1	14	16	9	12	14	5	0.794872	0.485978	0.999994	0	0	1	Pkhd1	29939	in gene	1	0	0	1	0	0
693	1	20594200	20594599	399	2	4.154	2.333	2.1	2.692	3.111	3.154	1.04309	0.868705	1	1	1	1	1	8	3	3	6	5	6	1.21429	0.978429	0.999994	0	0	1	Pkhd1	13739	in gene	1	0	0	0	0	1
694	1	20614000	20614399	399	2	5.5	5.3	2	1.25	3.333	3.889	0.661875	0.363997	1	1	1	1	1	10	9	3	2	4	7	0.590909	0.0786381	0.999994	0	1	1	Pkhd1	-6061	upstream	1	1	0	0	0	0
695	1	20655200	20655399	199	1	3.833	7.667	1.429	2	4	0	0.464073	0.353627	1	1	1	1	1	5	10	2	2	5	0	0.411765	0.298507	0.999994	0	0	0				0	1	0	0	0	0
696	1	20660000	20660799	799	2	2.609	2.5	3.261	3.909	3.4	4.6	1.42282	0.0561859	1	1	1	1	1	6	4	5	6	9	9	1.6	0.0747582	0.999994	0	0	1	Mirn206	-8691	upstream	0	0	0	1	0	1
697	1	20663000	20663399	399	2	7.182	4	2.889	4.8	3.818	3.75	0.878971	0.706623	1	1	1	1	1	14	6	5	7	8	8	0.92	0.862324	0.999994	0	1	2	Mirn206, Mirn133b	-5891, -9650	upstream, upstream	1	0	0	1	0	0
698	1	20678000	20678199	199	1	2	3.75	1.5	1.5	9	2.5	1.7931	0.505268	1	1	1	1	1	4	5	2	2	12	3	1.54545	0.22253	0.999994	0	0	2	Mirn206, Mirn133b	9009, 5250	downstream, downstream	0	0	0	0	1	0
699	1	20682800	20683399	599	5	4.053	5.842	5.111	5.474	3.789	5.579	0.989071	0.947426	1	1	1	1	1	9	10	9	15	7	12	1.21429	0.734687	0.999994	0	0	1	Mirn133b	10250	downstream	1	1	1	1	0	1
700	1	20705200	20705399	199	1	3.5	3.667	1.5	10.833	4.833	3	2.15369	0.292104	1	1	1	1	1	5	5	2	14	6	4	2	0.355581	0.999994	0	0	0				0	0	0	1	0	0
701	1	20711600	20713199	1599	6	8.778	10	9.98	10.265	12.041	10.729	1.14872	0.104633	1	1	1	1	1	18	17	22	22	24	19	1.14035	0.203667	0.999994	0	0	1	Il17a	-8587	upstream	1	1	1	1	1	1
702	1	20736600	20736999	399	5	6.111	5.5	5.6	2.5	4.455	8.333	0.888269	0.745046	1	1	1	1	1	11	10	10	3	9	15	0.870968	0.618086	0.999994	0	0	0				1	1	1	0	1	1
703	1	20752000	20752199	199	1	8.333	5.333	3.429	6.667	7.667	9.143	1.37333	0.276603	1	1	1	1	1	11	7	4	9	10	14	1.5	0.708126	0.999994	0	0	0				0	0	0	0	0	1
704	1	20768000	20768199	199	2	10.286	7.429	3.286	3.571	3	8.429	0.714252	0.49551	1	1	1	1	1	14	10	5	5	4	12	0.724138	0.466585	0.999994	0	0	1	Il17f	6252	in gene	1	1	0	0	0	0
705	1	20778800	20779199	399	4	4.917	8.667	5.667	3.833	4.583	5.583	0.727183	0.264238	1	1	1	1	1	8	13	9	6	7	9	0.733333	0.346551	0.999994	0	1	1	Il17f	-4648	upstream	1	1	1	0	0	1
706	1	20779400	20779799	399	5	15.3	6.917	6.111	6.2	7.25	11.111	0.867022	0.728819	1	1	1	1	1	28	12	11	12	16	20	0.941176	0.576525	0.999994	0	1	1	Il17f	-5248	upstream	1	1	0	1	1	1
707	1	20795200	20795599	399	1	3.231	4.111	3.833	5.4	2.154	5.615	1.17843	0.616452	1	1	1	1	1	6	6	9	10	4	9	1.09524	0.708169	0.999994	0	0	1	Mcm3	14895	in gene	0	0	0	0	0	1
708	1	20802600	20802799	199	5	11.5	8.667	6	10	5.333	11	1.00634	0.98243	1	1	1	1	1	14	12	8	14	7	14	1.02941	0.935887	0.999994	0	0	1	Mcm3	7595	in gene	1	1	1	1	0	1
709	1	20803400	20803799	399	2	2.727	3.833	2.556	2.667	5.167	3.083	1.19756	0.540115	1	1	1	1	1	5	6	5	4	8	4	1	0.463427	0.999994	0	0	1	Mcm3	6695	in gene	0	1	0	0	1	0
710	1	20807400	20807999	599	5	11.056	8.625	4.143	5.611	7.571	7.278	0.858798	0.641654	1	1	1	1	1	30	19	9	13	13	19	0.775862	0.824923	0.999994	0	1	1	Mcm3	2595	in gene	1	1	0	1	1	1
711	1	20820000	20820799	799	4	1.625	3.16	1.692	2.909	3.588	3.692	1.5731	0.116033	1	1	1	1	1	3	6	2	6	8	9	2.09091	0.623623	0.999994	0	0	1	Mcm3	-10105	upstream	0	1	0	1	1	1
712	1	20826400	20826599	199	2	4.857	5.286	2	3.429	8	8	1.60002	0.266226	1	1	1	1	1	7	7	3	5	12	11	1.64706	0.858303	0.999994	0	0	0				0	0	0	0	1	1
713	1	20827000	20827399	399	1	4.462	5.077	4	5.308	5.444	8.429	1.41672	0.199361	1	1	1	1	1	8	9	8	11	9	12	1.28	0.597405	0.999994	0	0	0				0	1	0	0	0	0
714	1	20858600	20859199	599	2	3.214	6.944	4.615	6.833	3.636	3.611	0.95309	0.886991	1	1	1	1	1	6	17	9	14	7	8	0.90625	0.922207	0.999994	0	0	0				0	1	0	1	0	0
715	1	20861600	20861799	199	1	2	3.167	3.714	4.857	3.429	3	1.2708	0.348994	1	1	1	1	1	4	4	8	8	4	6	1.125	0.802133	0.999994	0	0	0				0	0	0	1	0	0
716	1	20885200	20885599	399	1	5.444	2.857	4.375	3.75	3	6.273	1.02737	0.930606	1	1	1	1	1	9	4	7	6	5	13	1.2	0.589423	0.999994	0	0	1	Paqr8	4696	in gene	0	0	0	0	0	1
717	1	20892600	20893399	799	6	6.364	7.76	6.652	6.35	6.75	8.545	1.04183	0.738155	1	1	1	1	1	17	27	19	15	17	21	0.84127	0.450283	0.999994	0	0	1	Paqr8	12296	in gene	1	1	1	1	1	1
718	1	20902200	20902999	799	5	3.238	3.48	2.25	4.045	4.895	5.619	1.62344	0.0359581	1	1	1	1	1	9	7	4	11	14	15	2	0.1293	0.999994	0	0	1	Paqr8	21896	in gene	1	1	0	1	1	1
719	1	20903800	20904199	399	3	5.615	7.083	3.923	5.462	3.769	7	0.976536	0.925468	1	1	1	1	1	11	10	6	12	6	11	1.07407	0.976885	0.999994	0	0	1	Paqr8	23296	in gene	1	1	0	1	0	0
720	1	20917000	20917399	399	1	2.667	1.333	3	4.167	2.833	5.167	1.73814	0.116929	1	1	1	1	1	5	2	4	8	6	6	1.81818	0.191294	0.999994	0	0	1	Paqr8	36496	in gene	0	0	0	0	0	1
721	1	20924400	20925799	1399	8	8.205	6.125	5.417	5.905	5.119	8	0.963387	0.850599	1	1	1	1	1	23	17	16	14	12	18	0.785714	0.715966	0.999994	1	0	1	Paqr8	44396	in gene	1	1	1	1	1	1
722	1	20942000	20942399	399	1	3.333	3.25	1.9	3.5	2.417	7.667	1.60132	0.401447	1	1	1	1	1	7	5	3	6	4	10	1.33333	0.262688	0.999994	0	0	1	Efhc1	3214	in gene	0	0	0	0	0	1
723	1	20948600	20948999	399	1	6.308	6.231	6.615	5.538	4	7.846	0.907591	0.650971	1	1	1	1	1	9	9	12	8	7	12	0.9	0.385426	0.999994	0	0	1	Efhc1	9814	in gene	0	0	0	0	0	1
724	1	20973600	20974199	599	2	3.867	7.5	1.933	5.368	3.375	2.684	0.859173	0.75471	1	1	1	1	1	9	18	3	8	7	6	0.7	0.989872	0.999994	0	0	1	Efhc1	34914	in gene	0	1	0	1	0	0
725	1	20991200	20991799	599	2	6.889	7.5	4.632	4.368	6.526	7.316	0.957363	0.838057	1	1	1	1	1	12	15	8	10	16	15	1.17143	0.738757	0.999994	0	0	1	Tram2	77807	in gene	0	1	0	0	0	1
726	1	21001000	21001399	399	1	5.417	4.444	3.75	3.75	4.5	4	0.900007	0.460088	1	1	1	1	1	12	8	6	6	8	6	0.769231	0.603852	0.999994	0	0	1	Tram2	68107	in gene	1	0	0	0	0	0
727	1	21015600	21016799	1199	6	7.088	8.633	8.514	9.514	11.323	10.083	1.27584	0.038061	1	1	1	1	1	15	16	17	19	30	22	1.47917	0.186918	0.999994	0	0	1	Tram2	53107	in gene	1	1	1	1	1	1
728	1	21024600	21025599	999	2	5.056	4.2	3.609	4.706	2.682	5.739	1.02037	0.935641	1	1	1	1	1	8	11	8	10	5	10	0.925926	0.402694	0.999994	0	0	1	Tram2	44207	in gene	0	0	1	0	0	1
729	1	21038000	21038199	199	3	14.167	11.167	6.833	15.333	6.167	11.5	1.0259	0.939106	1	1	1	1	1	20	15	9	19	9	17	1.02273	0.821339	0.999994	0	0	1	Tram2	31207	in gene	1	0	0	1	0	1
730	1	21041400	21041799	399	1	4	1.889	2	2.444	3.2	3.308	1.13474	0.668336	1	1	1	1	1	7	3	3	4	4	6	1.07692	0.485825	0.999994	0	0	1	Tram2	27707	in gene	0	0	0	0	0	1
731	1	21043600	21043799	199	1	5.167	2	3.833	5.4	6.167	3.833	1.4	0.275051	1	1	1	1	1	7	2	5	7	9	5	1.5	0.174685	0.999994	0	0	1	Tram2	25607	in gene	0	0	0	0	1	0
732	1	21056400	21056999	599	1	4.684	6.417	4.125	4.667	5.526	5	0.997833	0.989148	1	1	1	1	1	12	11	11	10	13	13	1.05882	0.492557	0.999994	0	0	1	Tram2	12607	in gene	0	0	0	0	1	0
733	1	21077200	21077799	599	6	11.667	9.25	7.462	8.625	6.333	11.667	0.938194	0.781897	1	1	1	1	1	22	22	16	20	14	25	0.983333	0.971007	0.999994	0	0	1	Tram2	-8193	upstream	1	1	1	1	1	1
734	1	21081200	21081599	399	1	3	2.636	2	2.75	3.75	1	0.98219	0.961635	1	1	1	1	1	6	4	3	5	6	1	0.923077	0.87805	0.999994	0	0	0				1	0	0	0	0	0
735	1	21087600	21088199	599	5	4.917	5.471	3.625	4.118	2.263	5.368	0.838436	0.521716	1	1	1	1	1	10	13	10	9	5	13	0.818182	0.7252	0.999994	0	0	0				1	1	1	1	0	1
736	1	21117400	21117999	599	6	6.368	6.316	5.533	8.474	5.889	9.429	1.30603	0.216167	1	1	1	1	1	16	11	12	20	11	16	1.20513	0.543277	0.999994	0	0	0				1	1	1	1	1	1
737	1	21138600	21138999	399	1	7.222	2.727	3.273	4.5	2.6	4	0.83951	0.678635	1	1	1	1	1	13	5	6	7	5	7	0.791667	0.446156	0.999994	0	0	0				1	0	0	0	0	0
738	1	21145800	21146199	399	5	9.5	11.083	4.917	9.455	9.917	10.583	1.17471	0.507631	1	1	1	1	1	22	22	10	20	21	21	1.14815	0.793074	0.999994	0	0	0				1	1	0	1	1	1
739	1	21148000	21148199	199	1	5	4.429	4	8.286	2.333	4	1.08861	0.84482	1	1	1	1	1	6	7	6	12	4	5	1.10526	0.773106	0.999994	0	0	0				0	0	0	1	0	0
740	1	21152800	21152999	199	1	2.667	3.143	5.333	10.714	6.286	4	1.88459	0.232139	1	1	1	1	1	4	5	9	17	10	6	1.83333	0.252135	0.999994	0	0	0				0	0	0	0	1	0
741	1	21164200	21164799	599	5	6.333	6.357	3.286	5.643	5	5.333	1	1	1	1	1	1	1	16	16	8	14	9	14	0.925	0.621718	0.999994	0	0	0				1	1	0	1	1	1
742	1	21201400	21201799	399	2	5.692	7.5	6.385	7.091	6.538	4.923	0.947643	0.704846	1	1	1	1	1	13	12	14	14	13	9	0.923077	0.800937	0.999994	0	1	1	Tmem14a	-7113	upstream	0	0	1	0	1	0
743	1	21226400	21226599	199	2	4.143	4	2	5.667	2.75	6	1.42137	0.323987	1	1	1	1	1	7	6	2	9	3	7	1.26667	0.579166	0.999994	0	1	2	Tmem14a, Gsta3	17787, -4171	downstream, upstream	0	0	0	1	0	1
744	1	21228200	21228799	599	5	6.867	7.556	7.765	5.533	5.733	8.857	0.906932	0.592068	1	1	1	1	1	12	18	20	13	14	17	0.88	0.447813	0.999994	0	1	2	Tmem14a, Gsta3	19787, -2171	downstream, upstream	1	1	1	0	1	1
745	1	21240000	21240399	399	4	10.5	15	7.273	10.75	10.25	10.077	0.94825	0.82472	1	1	1	1	1	20	31	14	22	21	19	0.953846	0.864694	0.999994	0	0	1	Gsta3	9529	in gene	0	1	0	1	1	1
746	1	21280800	21281399	599	6	6.176	11.154	4.167	5.438	5	4.444	0.692283	0.399765	1	1	1	1	1	14	24	11	14	11	10	0.714286	0.150626	0.999994	0	0	0				1	1	1	1	1	1
747	1	21286000	21286599	599	2	2.857	4.643	2.308	3.667	1.789	2.438	0.804853	0.517251	1	1	1	1	1	6	10	4	6	3	4	0.65	0.508208	0.999994	0	0	0				0	1	0	1	0	0
748	1	21286600	21286999	399	5	6.833	5.7	5.333	5.2	6.917	4.125	0.909101	0.599835	1	1	1	1	1	15	10	9	9	14	6	0.852941	0.564199	0.999994	0	0	0				1	1	1	1	1	0
749	1	21289600	21289999	399	6	6.167	6.818	4.462	5.583	5.727	5.615	0.970081	0.827636	1	1	1	1	1	10	13	6	9	9	10	0.965517	0.725027	0.999994	0	0	0				1	1	1	1	1	1
750	1	21301800	21301999	199	5	7.833	7	5.167	8	5.667	6	0.98335	0.922598	1	1	1	1	1	12	10	7	12	8	8	0.965517	0.505694	0.999994	0	0	0				1	1	0	1	1	1
751	1	21326800	21327199	399	1	2.545	1	1.875	1.667	2.111	3.917	1.41974	0.415692	1	1	1	1	1	4	1	3	3	3	7	1.625	0.39566	0.999994	0	0	0				0	0	0	0	0	1
752	1	21353400	21354599	1199	4	4.559	4.632	4.457	2.147	3.406	3.76	0.682371	0.0965901	1	1	1	1	1	10	14	12	5	11	11	0.75	0.023051	0.999994	0	1	1	BC099381	-4413	upstream	1	1	1	0	1	0
753	1	21397800	21398199	399	2	2.625	6.417	4.111	6.556	2	2.667	0.853265	0.739707	1	1	1	1	1	4	12	6	11	3	4	0.818182	0.364506	0.999994	0	0	1	Kcnq5	553663	in gene	0	1	0	1	0	0
754	1	21443400	21443599	199	1	6.167	4.833	4.167	3.5	3.667	5	0.802202	0.259185	1	1	1	1	1	8	6	5	5	5	6	0.842105	0.403199	0.999994	0	0	1	Kcnq5	508163	in gene	1	0	0	0	0	0
755	1	21446000	21446399	399	6	13.364	6.917	6.583	8.417	7.273	12.7	1.0568	0.863245	1	1	1	1	1	21	12	11	14	13	23	1.13636	0.794695	0.999994	0	0	1	Kcnq5	505463	in gene	1	1	1	1	1	1
756	1	21468600	21468799	199	1	2.5	2.2	4.833	2.5	0	3.167	0.594461	0.369934	1	1	1	1	1	4	3	6	3	0	4	0.538462	0.201393	0.999994	0	0	1	Kcnq5	482963	in gene	0	0	1	0	0	0
757	1	21484400	21484599	199	1	1	3.333	7	2	1	1.333	0.382335	0.31231	1	1	1	1	1	1	5	10	3	1	2	0.375	0.151128	0.999994	0	0	1	Kcnq5	467163	in gene	0	0	1	0	0	0
758	1	21498400	21498799	399	4	7.077	3	3.077	6.538	4.846	4.545	1.21096	0.579556	1	1	1	1	1	16	6	5	14	10	9	1.22222	0.809996	0.999994	0	0	1	Kcnq5	453063	in gene	1	0	0	1	1	1
759	1	21502800	21503399	599	6	16.923	14.091	9.615	9.909	7.263	18.769	0.884614	0.72487	1	1	1	1	1	38	29	24	21	23	43	0.956044	0.600058	0.999994	0	0	1	Kcnq5	448563	in gene	1	1	1	1	1	1
760	1	21516400	21517399	999	8	8.565	7.484	6.935	7.84	7.68	9.429	1.08549	0.424563	1	1	1	1	1	18	15	15	12	16	23	1.0625	0.9746	0.999994	0	0	1	Kcnq5	434763	in gene	1	1	1	1	1	1
761	1	21532400	21532799	399	2	2.333	5.917	4.3	3.667	4.5	6.25	1.14876	0.65581	1	1	1	1	1	4	10	7	5	9	10	1.14286	0.440731	0.999994	0	0	1	Kcnq5	419063	in gene	0	1	0	0	0	1
762	1	21539600	21539799	199	1	9.833	7.5	8	12.333	10.667	7.833	1.21711	0.305038	1	1	1	1	1	16	11	12	16	16	11	1.10256	0.676598	0.999994	0	0	1	Kcnq5	411963	in gene	1	0	0	0	0	0
763	1	21564000	21564199	199	2	7.286	4.5	4.714	5.286	3.286	1.333	0.600303	0.208109	1	1	1	1	1	11	6	7	8	5	2	0.625	0.231191	0.999994	0	0	1	Kcnq5	387563	in gene	1	0	0	1	0	0
764	1	21651800	21652199	399	4	9.462	9	5.667	12.923	7.923	5.583	1.09532	0.776126	1	1	1	1	1	21	17	10	25	14	12	1.0625	0.585459	0.999994	0	0	1	Kcnq5	299663	in gene	1	1	0	1	1	0
765	1	21707800	21707999	199	2	4.5	5.167	1.5	7	4	6.5	1.56712	0.224381	1	1	1	1	1	6	7	2	9	5	8	1.46667	0.451521	0.999994	0	0	1	Kcnq5	243763	in gene	0	0	0	1	0	1
766	1	21720600	21720799	199	1	3.6	4.667	6	3.833	4.667	6.667	1.06308	0.797312	1	1	1	1	1	4	7	7	5	6	9	1.11111	0.854864	0.999994	0	0	1	Kcnq5	230963	in gene	0	0	0	0	0	1
767	1	21730400	21730599	199	1	4	6	1	3.571	4.286	1.714	0.870091	0.79054	1	1	1	1	1	6	9	1	5	6	2	0.8125	0.994317	0.999994	0	0	1	Kcnq5	221163	in gene	0	1	0	0	0	0
768	1	21824000	21824399	399	5	5.833	8.231	3.889	7.182	5.923	4.583	0.985239	0.955356	1	1	1	1	1	10	18	7	13	13	10	1.02857	0.772478	0.999994	0	0	1	Kcnq5	127463	in gene	1	1	0	1	1	1
769	1	21829200	21829599	399	6	14.083	20.556	8.333	10	15.222	12.778	0.884297	0.69802	1	1	1	1	1	30	35	19	22	25	23	0.833333	0.215183	0.999994	0	0	1	Kcnq5	122263	in gene	1	1	1	1	1	1
770	1	21831200	21831599	399	3	5.7	6.25	4.583	9.889	6.545	4.667	1.2763	0.427707	1	1	1	1	1	10	13	9	17	13	8	1.1875	0.912237	0.999994	0	0	1	Kcnq5	120263	in gene	1	0	1	1	0	0
771	1	21899800	21899999	199	1	4.6	3.667	2	2.8	8	3	1.34411	0.575656	1	1	1	1	1	5	4	2	3	10	5	1.63636	0.956392	0.999994	0	0	1	Kcnq5	51763	in gene	0	0	0	0	1	0
772	1	21947000	21947199	199	1	2.5	2	1	3	4.667	1.5	1.66673	0.318159	1	1	1	1	1	4	3	1	4	6	2	1.5	0.481883	0.999994	0	0	1	Kcnq5	4563	in gene	0	0	0	0	1	0
773	1	21958800	21959399	599	1	1.062	2	1.895	3.5	1.714	3.059	1.66895	0.166015	1	1	1	1	1	2	3	3	4	3	5	1.5	0.937802	0.999994	0	1	1	Kcnq5	-7437	upstream	0	0	0	0	0	1
774	1	21963400	21963999	599	2	6.889	3.294	3.765	3.688	4.235	6	0.998208	0.995344	1	1	1	1	1	12	6	8	7	8	10	0.961538	0.668159	0.999994	0	0	0				1	0	0	0	0	1
775	1	21976400	21976599	199	2	7	4.5	5.667	7.5	5.5	6.4	1.13008	0.468221	1	1	1	1	1	9	6	8	10	8	7	1.08696	0.920409	0.999994	0	0	0				1	0	0	1	0	0
776	1	21985000	21985399	399	4	4.667	3.75	4.167	2.909	2.833	7.5	1.05229	0.900792	1	1	1	1	1	8	8	6	4	5	11	0.909091	0.619484	0.999994	0	0	0				1	1	1	0	0	1
777	1	21996400	21997199	799	6	13.48	10.96	12.48	15.56	14.429	18.143	1.30368	0.0556183	1	1	1	1	1	30	21	20	24	20	25	0.971831	0.606927	0.999994	0	0	0				1	1	1	1	1	1
778	1	22000600	22000799	199	1	1.667	3.167	3.75	3	1.333	5.167	1.10671	0.825067	1	1	1	1	1	2	4	4	4	2	7	1.3	0.552826	0.999994	0	0	0				0	0	0	0	0	1
779	1	22016800	22016999	199	2	5.429	1.75	3.857	4.5	2.667	8.667	1.43476	0.49177	1	1	1	1	1	8	2	6	7	3	11	1.3125	0.797262	0.999994	0	0	0				1	0	0	0	0	1
780	1	22020400	22020999	599	5	10.647	5.474	7.316	3.632	7.389	6.353	0.741306	0.348396	1	1	1	1	1	25	15	16	8	16	10	0.607143	0.379919	0.999994	0	0	0				1	1	1	0	1	1
781	1	22059400	22059599	199	3	3	7.25	3.5	8.5	2.833	5.167	1.2	0.688863	1	1	1	1	1	3	8	4	11	4	8	1.53333	0.31436	0.999994	0	0	0				0	1	0	1	0	1
782	1	22094800	22095399	599	2	4	6.688	2.667	4.062	5	7.333	1.22763	0.54551	1	1	1	1	1	9	18	6	9	12	20	1.24242	0.672277	0.999994	0	0	0				0	1	0	0	0	1
783	1	22100800	22100999	199	4	10.571	8.167	8	10	8.286	10.857	1.08995	0.515075	1	1	1	1	1	13	13	11	13	11	16	1.08108	0.599122	0.999994	0	0	0				0	1	1	1	1	0
784	1	22111000	22111399	399	3	6.538	5.308	4.2	4.077	8.917	8.769	1.35629	0.358332	1	1	1	1	1	10	10	7	7	16	13	1.33333	0.456869	0.999994	0	0	0				1	0	0	0	1	1
785	1	22123400	22123999	599	2	2.706	3.444	2.529	3.278	3.278	2.688	1.0651	0.614666	1	1	1	1	1	5	6	5	6	5	4	0.9375	0.615447	0.999994	0	0	0				0	1	0	1	0	0
786	1	22128200	22128599	399	1	3.636	6.583	1.909	4	4.5	2.125	0.876072	0.76664	1	1	1	1	1	6	13	3	8	10	3	0.954545	0.522919	0.999994	0	0	0				0	1	0	0	0	0
787	1	22247800	22248399	599	3	3.25	5.895	3.111	6.111	4.412	3	1.10338	0.757341	1	1	1	1	1	5	13	5	11	8	6	1.08696	0.88298	0.999994	0	0	0				0	1	0	1	1	0
788	1	22271400	22271799	399	6	8.083	12.5	7	11.583	9.917	11.833	1.20846	0.375731	1	1	1	1	1	12	18	9	15	16	18	1.25641	0.790263	0.999994	0	0	1	Rims1	151325	downstream	1	1	1	1	1	1
789	1	22296600	22296799	199	6	10.5	11.167	11.333	9.167	6.333	11.333	0.813121	0.290097	1	1	1	1	1	13	14	14	12	9	14	0.853659	0.863567	0.999994	0	0	1	Rims1	126225	in gene	1	1	1	1	1	1
790	1	22311400	22311799	399	1	1.111	5	2.333	1	1.4	2.833	0.61973	0.465244	1	1	1	1	1	2	9	4	1	2	4	0.466667	0.483836	0.999994	0	0	1	Rims1	111325	in gene	0	1	0	0	0	0
791	1	22312400	22312799	399	1	7.5	8.2	5.8	12.3	5.455	6.636	1.13447	0.700718	1	1	1	1	1	13	14	10	20	11	13	1.18919	0.671607	0.999994	0	0	1	Rims1	110325	in gene	0	0	0	1	0	0
792	1	22317200	22317799	599	4	7.389	4.556	1.647	3.929	3.077	5.188	0.897145	0.811962	1	1	1	1	1	14	12	3	8	4	11	0.793103	0.228536	0.999994	0	0	1	Rims1	105425	in gene	1	1	0	1	0	1
793	1	22354200	22354399	199	2	7	9.5	4.667	4.833	1.667	3.333	0.464544	0.0968879	1	1	1	1	1	9	12	6	7	3	4	0.518519	0.290299	0.999994	0	0	1	Rims1	68625	in gene	1	1	0	0	0	0
794	1	22374200	22374599	399	6	8.273	8	6.727	4.818	8	10.462	1.01217	0.960597	1	1	1	1	1	16	15	10	10	15	22	1.14634	0.976597	0.999994	0	0	1	Rims1	48525	in gene	1	1	1	1	1	1
795	1	22380800	22381199	399	1	8.909	6.556	2.75	5.455	4.455	4.875	0.811694	0.590795	1	1	1	1	1	14	11	6	10	8	8	0.83871	0.272334	0.999994	0	0	1	Rims1	41925	in gene	1	0	0	0	0	0
796	1	22388400	22388999	599	6	10.294	9.059	8.053	10.938	7.857	13.177	1.16661	0.43704	1	1	1	1	1	31	26	21	28	19	36	1.0641	0.588938	0.999994	0	0	1	Rims1	34225	in gene	1	1	1	1	1	1
797	1	22531800	22532199	399	3	10.546	5.333	3.545	5.692	7.385	9.583	1.1666	0.680956	1	1	1	1	1	17	9	6	9	11	15	1.09375	0.372646	0.999994	0	0	1	Rims1	280564	in gene	1	0	0	0	1	1
798	1	22560400	22561399	999	5	4.867	4.345	3.654	4.36	5.208	2.839	0.964325	0.856617	1	1	1	1	1	15	12	8	10	9	7	0.742857	0.785227	0.999994	0	0	1	Rims1	251664	in gene	1	1	1	1	1	0
799	1	22576600	22576999	399	3	5.818	2.154	2.143	3.667	6.111	3	1.26327	0.598451	1	1	1	1	1	12	4	3	8	11	5	1.26316	0.980034	0.999994	0	0	1	Rims1	235764	in gene	1	0	0	1	1	0
800	1	22597400	22597599	199	1	3.8	4	2.2	6.167	2.167	3.2	1.1534	0.726914	1	1	1	1	1	7	5	3	8	3	5	1.06667	0.710436	0.999994	0	0	1	Rims1	215064	in gene	0	0	0	1	0	0
801	1	22630800	22631399	599	2	4.316	8.389	5.737	4.421	5.6	3.75	0.746719	0.326036	1	1	1	1	1	9	14	15	9	10	8	0.710526	0.0690706	0.999994	0	0	1	Rims1	181464	in gene	0	1	1	0	0	0
802	1	22637800	22637999	199	1	1.8	7	2.333	4.25	3.333	4.833	1.11524	0.823133	1	1	1	1	1	4	8	3	5	5	7	1.13333	0.764616	0.999994	0	0	1	Rims1	174664	in gene	0	1	0	0	0	0
803	1	22661800	22661999	199	1	6.667	3.833	6.833	7.167	3.2	11.333	1.25195	0.611522	1	1	1	1	1	8	5	9	10	4	14	1.27273	0.617533	0.999994	0	0	1	Rims1	150664	in gene	0	0	0	0	0	1
804	1	22678000	22678199	199	1	1.5	1.833	2.4	2	6.5	1.5	1.74429	0.46636	1	1	1	1	1	2	2	3	3	10	2	2.14286	0.212213	0.999994	0	0	1	Rims1	134464	in gene	0	0	0	0	1	0
805	1	22697000	22697399	399	5	5.636	6.667	2.75	8.2	7.167	6.583	1.45818	0.17915	1	1	1	1	1	10	10	5	16	11	13	1.6	0.454899	0.999994	0	0	1	Rims1	115364	in gene	1	1	0	1	1	1
806	1	22704400	22704799	399	5	9.6	4.727	4.455	6.889	6.182	9.1	1.18044	0.591513	1	1	1	1	1	17	10	9	11	12	14	1.02778	0.303807	0.999994	0	0	1	Rims1	107964	in gene	1	1	0	1	1	1
807	1	22716400	22716799	399	1	2	1.667	1.556	1.6	0	4.083	1.08807	0.909405	1	1	1	1	1	3	2	3	3	0	8	1.375	0.493109	0.999994	0	0	1	Rims1	95964	in gene	0	0	0	0	0	1
808	1	22728400	22728799	399	3	4.417	3.667	3.182	7.25	3.083	4.583	1.32398	0.426235	1	1	1	1	1	9	6	7	14	6	10	1.36364	0.761822	0.999994	0	0	1	Rims1	83964	in gene	1	0	0	1	0	1
809	1	22754600	22755199	599	5	4.5	5	3.056	6.357	4	5	1.22308	0.358472	1	1	1	1	1	8	12	7	9	9	7	0.925926	0.858996	0.999994	0	0	1	Rims1	57664	in gene	0	1	1	1	1	1
810	1	22789800	22790399	599	6	16.647	11.667	12.823	11.667	10.941	6.611	0.710285	0.142753	1	1	1	1	1	37	20	27	25	26	13	0.761905	0.0122234	0.999994	0	0	1	Rims1	22464	in gene	1	1	1	1	1	1
811	1	22799800	22800199	399	3	3.636	4.091	4.769	3.923	4.375	5.333	1.09083	0.516879	1	1	1	1	1	6	8	10	7	7	9	0.958333	0.715108	0.999994	0	0	1	Rims1	12564	in gene	0	0	1	1	0	1
812	1	22829000	22829199	199	1	2	5	6	2.5	2.167	2.5	0.551308	0.246443	1	1	1	1	1	3	7	8	5	3	3	0.611111	0.490908	0.999994	0	0	0				0	0	1	0	0	0
813	1	22891200	22891599	399	5	14.333	9.917	7.154	6.333	9.455	10.25	0.82913	0.508692	1	1	1	1	1	26	20	15	11	17	17	0.737705	0.164643	0.999994	0	0	0				1	1	1	0	1	1
814	1	22915400	22915799	399	6	23	24.182	11.5	21.5	19.364	17.546	0.995365	0.984507	1	1	1	1	1	54	51	22	42	41	38	0.952756	0.949565	0.999994	0	0	1	EG665725	10373	downstream	1	1	1	1	1	1
815	1	22948200	22948599	399	1	6.909	7.583	6.3	6.727	6.182	7.889	1.00029	0.997613	1	1	1	1	1	11	14	10	13	11	12	1.02857	0.390159	0.999994	0	0	0				0	1	0	0	0	0
816	1	22952200	22952399	199	1	3	4.167	4.167	3.333	4.833	8	1.42633	0.362927	1	1	1	1	1	4	5	5	4	6	11	1.5	0.93902	0.999994	0	0	0				0	0	0	0	0	1
817	1	22978400	22978999	599	6	7.722	8	4.059	7.143	4	6.737	0.903898	0.714847	1	1	1	1	1	24	22	12	18	10	17	0.775862	0.334818	0.999994	0	0	0				1	1	1	1	1	1
818	1	22980400	22980799	399	2	8.6	5.667	4	3.714	4.333	5.5	0.741611	0.366396	1	1	1	1	1	15	8	6	5	8	11	0.827586	0.233198	0.999994	0	0	0				1	0	0	0	0	1
819	1	23033800	23033999	199	1	5	5	1.333	4.5	7.833	7.167	1.72064	0.164551	1	1	1	1	1	7	7	3	6	10	9	1.47059	0.519531	0.999994	0	0	0				0	0	0	0	1	0
820	1	23035400	23035799	399	6	12.5	17.917	10.583	13.5	11.727	13	0.932366	0.718352	1	1	1	1	1	26	39	20	25	24	28	0.905882	0.282616	0.999994	0	0	0				1	1	1	1	1	1
821	1	23037600	23037999	399	1	3	3.111	3.182	6.5	3.231	2.308	1.29549	0.546508	1	1	1	1	1	6	5	5	12	5	3	1.25	0.438321	0.999994	0	0	0				0	0	0	1	0	0
822	1	23056400	23056799	399	6	7	4.333	7	10	5.636	7.417	1.25746	0.372961	1	1	1	1	1	13	7	14	18	12	15	1.32353	0.479598	0.999994	0	0	0				1	1	1	1	1	1
823	1	23115400	23115599	199	3	4.333	6.167	6	2.333	7.333	6.333	0.969636	0.926105	1	1	1	1	1	5	8	9	3	10	10	1.04545	0.976133	0.999994	0	1	1	4933415F23Rik	-6285	upstream	0	1	0	0	1	1
824	1	23136400	23136999	599	6	16.412	10	6.105	11.722	13.438	15.316	1.24476	0.476926	1	1	1	1	1	35	20	11	23	23	38	1.27273	0.624579	0.999994	0	0	0				1	1	1	1	1	1
825	1	23154400	23154799	399	6	9.9	9.462	6.154	10.333	11.111	11.727	1.30001	0.153526	1	1	1	1	1	17	19	12	24	20	22	1.375	0.526086	0.999994	0	0	0				1	1	1	1	1	1
826	1	23157400	23157999	599	5	6.562	9.875	5.733	6.333	4.632	1.643	0.568696	0.163173	1	1	1	1	1	15	16	10	11	8	2	0.512195	0.395006	0.999994	0	0	0				1	1	1	1	1	0
827	1	23182800	23183599	799	6	19.773	17.875	12.652	18.583	15.625	18.458	1.04704	0.759627	1	1	1	1	1	38	33	23	36	28	31	1.01064	0.968399	0.999994	0	0	0				1	1	1	1	1	1
828	1	23217200	23217399	199	1	4.333	3	1.667	6.6	5.5	4.333	1.82589	0.0718911	1	1	1	1	1	7	5	3	8	8	6	1.46667	0.383147	0.999994	0	0	0				0	0	0	1	0	0
829	1	23235000	23235799	799	2	3.182	2.5	3.13	1.471	1.778	1.778	0.570472	0.0157902	1	1	1	1	1	8	5	5	2	3	3	0.444444	0.0193698	0.999994	0	0	0				1	0	1	0	0	0
830	1	23375000	23375199	199	1	2.8	4.8	3	2.833	2	9.8	1.38047	0.645641	1	1	1	1	1	4	7	5	4	3	13	1.25	0.456372	0.999994	0	0	1	Ogfrl1	14915	in gene	0	0	0	0	0	1
831	1	23383600	23383799	199	1	3.667	1.333	3.333	5.333	3.5	6.667	1.86007	0.114769	1	1	1	1	1	5	2	4	7	5	9	1.90909	0.215153	0.999994	0	0	1	Ogfrl1	6315	in gene	0	0	0	0	0	1
832	1	23417400	23417799	399	6	8.923	8.769	7.462	9.909	7.231	7.615	0.984138	0.897836	1	1	1	1	1	13	11	13	14	11	10	0.945946	0.585333	0.999994	0	0	0				1	1	1	1	1	1
833	1	23434800	23435199	399	1	3.25	5.1	4.545	6.667	5.417	6.125	1.4121	0.0632964	1	1	1	1	1	5	9	9	13	12	10	1.52174	0.850681	0.999994	0	0	0				0	0	0	1	0	0
834	1	23438400	23439199	799	3	2.143	5.96	1.545	3.636	3.542	2.882	1.0427	0.930508	1	1	1	1	1	6	13	2	9	9	6	1.14286	0.660796	0.999994	0	0	0				0	1	0	1	1	0
835	1	23490400	23490599	199	6	9.857	8.714	8.429	13.333	16	16	1.679	0.00935312	1	1	1	1	1	17	14	14	21	26	26	1.62222	0.0989927	0.999994	0	0	0				1	1	1	1	1	1
836	1	23490800	23491199	399	2	6.727	4.833	3.571	8	2.917	3.833	0.97482	0.948275	1	1	1	1	1	12	9	5	15	5	7	1.03846	0.766838	0.999994	0	0	0				1	0	0	1	0	0
837	1	23502800	23503399	599	3	4.929	6.385	5.714	6.056	5.538	4.706	0.957247	0.695226	1	1	1	1	1	10	12	16	14	12	9	0.921053	0.634289	0.999994	0	0	0				0	1	1	1	0	0
838	1	23534200	23534799	599	5	6.158	7.353	7.5	8.5	6.812	10.333	1.22055	0.26567	1	1	1	1	1	12	16	11	15	13	23	1.30769	0.896825	0.999994	0	0	0				1	1	1	1	0	1
839	1	23594200	23594599	399	6	10.6	9.692	5.385	11.077	8.364	12.5	1.24395	0.362648	1	1	1	1	1	19	22	13	25	17	24	1.22222	0.416053	0.999994	0	0	0				1	1	1	1	1	1
840	1	23601200	23601799	599	6	12.067	13.846	7.778	7.5	9.5	11.647	0.850286	0.48635	1	1	1	1	1	33	29	21	22	18	33	0.879518	0.446757	0.999994	0	0	0				1	1	1	1	1	1
841	1	23605400	23605799	399	5	6.909	8.615	3.583	7.333	9.154	7.231	1.24133	0.41589	1	1	1	1	1	11	19	6	16	20	13	1.36111	0.347652	0.999994	0	0	0				1	1	0	1	1	1
842	1	23607600	23608199	599	5	9.615	7.647	5.056	6.588	8.158	9.375	1.08079	0.721324	1	1	1	1	1	17	19	13	15	21	16	1.06122	0.429831	0.999994	0	0	0				1	1	0	1	1	1
843	1	23619200	23619599	399	1	4.25	2.444	2	2.375	2.182	3.385	0.913504	0.769247	1	1	1	1	1	5	3	3	8	3	6	1.54545	0.332788	0.999994	0	0	0				0	0	0	0	0	1
844	1	23621000	23621399	399	5	6.667	8.417	2	3.909	7.4	5.583	0.988761	0.97825	1	1	1	1	1	13	15	4	7	13	12	1	0.744846	0.999994	0	0	0				1	1	0	1	1	1
845	1	23647400	23647799	399	6	15.909	12.546	11.1	12.273	18.818	13.9	1.13743	0.50089	1	1	1	1	1	33	25	19	25	40	27	1.19481	0.795645	0.999994	0	0	0				1	1	1	1	1	1
846	1	23661000	23661999	999	6	15.192	14.367	11.821	13.846	15.44	17.226	1.12402	0.291266	1	1	1	1	1	29	29	24	26	24	36	1.04878	0.929208	0.999994	0	0	0				1	1	1	1	1	1
847	1	23689400	23689799	399	1	2.455	1	4	2.4	4.273	1.545	1.10235	0.840326	1	1	1	1	1	3	1	7	4	8	3	1.36364	0.942038	0.999994	0	0	0				0	0	0	0	1	0
848	1	23713800	23714799	999	5	7.036	5.103	6.464	6.333	5.333	5.2	0.906628	0.448401	1	1	1	1	1	13	11	15	14	9	12	0.897436	0.527542	0.999994	0	0	0				1	0	1	1	1	1
849	1	23715200	23715599	399	1	3.75	2.333	2.462	1	2.818	2.143	0.697601	0.285863	1	1	1	1	1	7	4	4	1	5	3	0.6	0.368649	0.999994	0	0	0				1	0	0	0	0	0
850	1	23721800	23722399	599	5	5.2	3.643	3.143	2.533	3.6	4.812	0.913149	0.720662	1	1	1	1	1	14	6	5	5	6	10	0.84	0.596458	0.999994	0	0	0				1	1	1	0	1	1
851	1	23728000	23729199	1199	6	11.222	12.029	11.882	10.972	12.586	11.364	0.993994	0.905665	1	1	1	1	1	24	26	23	24	19	23	0.90411	0.300457	0.999994	0	0	0				1	1	1	1	1	1
852	1	23753400	23753999	599	6	3.529	7.333	4.667	3.765	5.111	4.421	0.856269	0.585469	1	1	1	1	1	7	16	8	9	11	10	0.967742	0.78405	0.999994	0	0	0				1	1	1	1	1	1
853	1	23781200	23781799	599	5	6.2	5.357	6.429	7.308	5.733	8.846	1.21689	0.282731	1	1	1	1	1	15	13	15	18	13	19	1.16279	0.849455	0.999994	0	0	1	B3gat2	12734	in gene	1	0	1	1	1	1
854	1	23783200	23783599	399	1	4.167	2.2	1.667	1.727	2.5	1.1	0.663057	0.370637	1	1	1	1	1	8	3	2	3	3	2	0.615385	0.433558	0.999994	0	0	1	B3gat2	14634	in gene	1	0	0	0	0	0
855	1	23783800	23784199	399	1	1.636	2.222	3.462	2.545	1.667	2.583	0.928279	0.794063	1	1	1	1	1	3	4	7	4	2	5	0.785714	0.503342	0.999994	0	0	1	B3gat2	15234	in gene	0	0	1	0	0	0
856	1	23789000	23789399	399	5	9.111	10.333	4.625	5.111	7.857	8.75	0.902322	0.72531	1	1	1	1	1	16	16	7	8	11	14	0.846154	0.672364	0.999994	0	0	1	B3gat2	20434	in gene	1	1	0	1	1	1
857	1	23802600	23802999	399	6	8.444	5.909	6.8	9.556	8.75	7.444	1.21732	0.189686	1	1	1	1	1	13	12	12	15	17	13	1.21622	0.472055	0.999994	0	0	1	B3gat2	34034	in gene	1	1	1	1	1	1
858	1	23804600	23805199	599	2	6.312	4.333	2.417	5.111	4.706	4.333	1.0833	0.779772	1	1	1	1	1	14	9	4	15	13	9	1.37037	0.654432	0.999994	0	0	1	B3gat2	36134	in gene	1	0	0	1	0	0
859	1	23827600	23827999	399	2	3.333	3.5	2.556	4.583	2.3	2.1	0.956758	0.885076	1	1	1	1	1	6	7	5	10	4	4	1	0.445808	0.999994	0	0	1	B3gat2	59034	in gene	0	1	0	1	0	0
860	1	23829400	23829999	599	1	2	1	1.429	2.5	1.923	3.706	1.8354	0.128666	1	1	1	1	1	4	1	2	4	4	7	2.14286	0.177723	0.999994	0	0	1	B3gat2	60934	in gene	0	0	0	0	0	1
861	1	23853000	23853399	399	1	3.5	1.545	3.75	5.167	2.083	5.455	1.44457	0.376641	1	1	1	1	1	6	2	6	9	3	10	1.57143	0.146271	0.999994	0	0	2	B3gat2, Smap1	84434, 75929	in gene, in gene	0	0	0	1	0	0
862	1	23872600	23872799	199	1	4.5	2.833	1.5	3.5	2.167	3	0.981207	0.957535	1	1	1	1	1	7	6	3	6	3	7	1	0.872704	0.999994	0	0	1	Smap1	56429	in gene	1	0	0	0	0	0
863	1	23876000	23876999	999	6	4.067	3.387	5.406	4.219	4.469	4.724	1.04292	0.788903	1	1	1	1	1	9	8	9	8	9	11	1.07692	0.954618	0.999994	0	0	1	Smap1	52629	in gene	1	1	1	1	1	1
864	1	23923000	23923399	399	2	3.091	5.273	3.182	5.909	3.273	4.444	1.18015	0.54299	1	1	1	1	1	6	8	6	11	6	8	1.25	0.860558	0.999994	0	0	1	Smap1	5929	in gene	0	1	0	1	0	0
865	1	23944600	23944799	199	2	5.5	6.167	2.4	3.5	5.333	4.833	0.971494	0.923929	1	1	1	1	1	7	8	3	5	7	7	1.05556	0.801642	0.999994	0	0	0				0	1	0	0	1	0
866	1	23957800	23958599	799	6	6.76	6.56	8.44	7.545	7.545	5.864	0.96296	0.75915	1	1	1	1	1	14	13	17	13	12	14	0.886364	0.455831	0.999994	0	0	0				1	1	1	1	1	1
867	1	23960800	23960999	199	1	4.857	5.571	2.571	2.75	4.571	4.571	0.91484	0.754193	1	1	1	1	1	6	8	4	3	7	7	0.944444	0.657251	0.999994	0	0	0				0	1	0	0	0	0
868	1	23961200	23961999	799	2	7.545	5.167	4.8	4	3.087	2.955	0.573435	0.0869821	1	1	1	1	1	19	14	8	12	8	8	0.682927	0.0216271	0.999994	0	0	0				1	1	0	0	0	0
869	1	23968600	23968799	199	3	11.167	8	8.833	5.667	10.333	5.167	0.755964	0.311577	1	1	1	1	1	17	11	13	7	15	8	0.731707	0.358353	0.999994	0	0	0				1	0	1	0	1	0
870	1	23969800	23970199	399	1	1	3.667	0	1.167	1.667	1.667	0.964431	0.964499	1	1	1	1	1	1	7	0	2	2	2	0.75	0.735108	0.999994	0	0	0				0	1	0	0	0	0
871	1	23974600	23974799	199	1	6.4	1	3.167	4.2	2.5	2.25	0.846976	0.772945	1	1	1	1	1	8	1	4	5	3	3	0.846154	0.53572	0.999994	0	0	0				1	0	0	0	0	0
872	1	23979200	23979599	399	5	6.769	12.273	6.364	6.818	10	10.846	1.08888	0.759159	1	1	1	1	1	12	25	13	12	20	23	1.1	0.653738	0.999994	0	0	0				1	1	1	0	1	1
873	1	24004600	24005199	599	6	22.333	16	16.222	11.222	13.571	14.389	0.718211	0.116636	1	1	1	1	1	48	45	29	32	35	46	0.92623	0.470429	0.999994	0	0	1	1110058L19Rik	7580	in gene	1	1	1	1	1	1
874	1	24023000	24023399	399	6	13.2	9.909	6	6.727	8.385	11.167	0.902779	0.723524	1	1	1	1	1	25	21	11	14	18	24	0.982456	0.607263	0.999994	0	0	1	4921533L14Rik	70214	in gene	1	1	1	1	1	1
875	1	24077600	24077799	199	1	3	4.2	2.429	2.571	1.5	5.429	0.986603	0.975547	1	1	1	1	1	5	5	4	4	2	8	1	0.818113	0.999994	0	0	1	4921533L14Rik	15714	in gene	0	0	0	0	0	1
876	1	24111200	24111599	399	6	26.462	20.083	13.462	16.615	21.083	21.615	0.988435	0.958667	1	1	1	1	1	60	41	30	36	40	45	0.923664	0.751359	0.999994	0	0	0				1	1	1	1	1	1
877	1	24119200	24119599	399	1	3.333	3.364	4.727	7.333	2.5	5.25	1.32029	0.481201	1	1	1	1	1	7	6	9	13	4	11	1.27273	0.0836099	0.999994	0	0	0				0	0	0	1	0	0
878	1	24140600	24140999	399	4	10.833	5.556	8.889	10	7	8.462	1.00728	0.974403	1	1	1	1	1	23	10	16	19	16	19	1.10204	0.652102	0.999994	0	0	0				1	0	0	1	1	1
879	1	24165800	24166399	599	6	14.056	9.412	10.333	18.385	14.75	15.333	1.43392	0.057239	1	1	1	1	1	36	25	24	41	34	37	1.31765	0.318095	0.999994	0	0	0				1	1	1	1	1	1
880	1	24184600	24185599	999	6	7.556	7.704	4.207	5.567	5.714	7.793	0.979812	0.928143	1	1	1	1	1	27	28	15	17	19	27	0.9	0.998498	0.999994	0	1	1	Col9a1	560	in gene	1	1	1	1	1	1
881	1	24204200	24204599	399	3	5.571	3.75	2.778	5.889	3	2.636	0.952558	0.891685	1	1	1	1	1	8	6	5	9	5	4	0.947368	0.901102	0.999994	0	0	1	Col9a1	19860	in gene	1	1	0	1	0	0
882	1	24271400	24271599	199	2	6.333	3.5	3	2.5	3	6.5	0.935089	0.873369	1	1	1	1	1	8	4	4	3	3	9	0.9375	0.823961	0.999994	0	0	1	Col19a1	322777	in gene	1	0	0	0	0	1
883	1	24272600	24272999	399	3	10.769	4.455	5.667	6.385	4.385	8.833	0.938347	0.86364	1	1	1	1	1	25	8	9	13	8	15	0.857143	0.890048	0.999994	0	0	1	Col19a1	321477	in gene	1	0	0	1	0	1
884	1	24274200	24274399	199	1	3.833	5.6	2.833	2.333	5	5.5	1.04623	0.889413	1	1	1	1	1	5	9	4	3	7	8	1	0.53386	0.999994	0	0	1	Col19a1	319977	in gene	0	0	0	0	0	1
885	1	24291200	24291399	199	1	2.857	6.571	3.857	10.286	8.429	2.714	1.61302	0.365084	1	1	1	1	1	4	9	5	15	11	3	1.61111	0.527817	0.999994	0	0	1	Col19a1	302977	in gene	0	0	0	1	0	0
886	1	24295600	24295999	399	1	3.111	3.8	5.8	3.6	3	1.25	0.617575	0.206126	1	1	1	1	1	5	6	9	6	7	2	0.75	0.538072	0.999994	0	0	1	Col19a1	298477	in gene	0	0	1	0	0	0
887	1	24311200	24311399	199	5	6.143	5.286	5.429	5	5	5	0.889785	0.144501	1	1	1	1	1	9	8	9	7	8	7	0.846154	0.914843	0.999994	0	0	1	Col19a1	282977	in gene	1	1	1	0	1	1
888	1	24318800	24318999	199	2	3.333	5	2.833	3.5	8.167	8.5	1.80611	0.195729	1	1	1	1	1	5	6	5	5	11	11	1.6875	0.307991	0.999994	0	0	1	Col19a1	275377	in gene	0	0	0	0	1	1
889	1	24338000	24338799	799	6	7.391	6.957	6.875	7.76	7.25	7.818	1.07563	0.0917891	1	1	1	1	1	17	14	15	15	13	16	0.956522	0.772645	0.999994	0	0	1	Col19a1	255877	in gene	1	1	1	1	1	1
890	1	24368200	24368599	399	1	6.833	5.4	2.556	4.833	5	6.5	1.1044	0.733718	1	1	1	1	1	13	8	4	10	8	12	1.2	0.972569	0.999994	0	0	1	Col19a1	225877	in gene	1	0	0	0	0	0
891	1	24372600	24372999	399	6	30.692	30.231	18.077	24.846	26.583	25.231	0.97038	0.8682	1	1	1	1	1	69	69	38	54	58	59	0.971591	0.593379	0.999994	0	0	1	Col19a1	221477	in gene	1	1	1	1	1	1
892	1	24379800	24379999	199	3	10.667	7.667	8.333	6.5	11.333	9.167	1.01249	0.950616	1	1	1	1	1	14	11	11	10	14	12	1	0.888472	0.999994	0	0	1	Col19a1	214377	in gene	1	0	0	0	1	1
893	1	24386800	24387399	599	6	6.944	8.571	5.526	9.062	7.667	11.611	1.34689	0.174039	1	1	1	1	1	19	17	10	19	15	24	1.26087	0.431737	0.999994	0	0	1	Col19a1	207177	in gene	1	1	1	1	1	1
894	1	24413000	24413399	399	4	8.182	4.417	6	5.583	5.417	6.667	0.94989	0.809266	1	1	1	1	1	17	6	12	9	11	13	0.942857	0.889387	0.999994	0	0	1	Col19a1	181077	in gene	1	0	1	0	1	1
895	1	24426000	24426399	399	2	7.417	7	3.583	4.636	4.083	5.167	0.771444	0.376769	1	1	1	1	1	14	13	7	10	7	9	0.764706	0.203236	0.999994	0	0	1	Col19a1	168077	in gene	0	1	0	0	0	1
896	1	24460200	24460999	799	6	56.667	40.833	27.524	49.667	40.556	37	1.01759	0.942081	1	1	1	1	1	126	106	87	101	101	96	0.934169	0.481204	0.999994	0	0	1	Col19a1	133677	in gene	1	1	1	1	1	1
897	1	24464200	24464799	599	6	27.143	17.625	10.454	21.538	15.867	20.333	1.04556	0.882474	1	1	1	1	1	51	40	21	40	32	44	1.03571	0.84256	0.999994	0	0	1	Col19a1	129777	in gene	1	1	1	1	1	1
898	1	24473600	24473799	199	1	4.286	7	5.857	8.429	5.857	10.286	1.43335	0.189922	1	1	1	1	1	6	9	9	12	8	13	1.375	0.913449	0.999994	0	0	1	Col19a1	120577	in gene	0	0	0	0	0	1
899	1	24482800	24483199	399	1	2.833	2.75	2.25	2.167	4.833	1	1.02132	0.965566	1	1	1	1	1	5	5	3	4	8	1	1	0.833666	0.999994	0	0	1	Col19a1	111277	in gene	0	0	0	0	1	0
900	1	24518000	24518199	199	1	1.5	6.167	3	4.333	2.6	1.333	0.774913	0.65307	1	1	1	1	1	3	8	4	5	3	2	0.666667	0.622704	0.999994	0	0	1	Col19a1	76177	in gene	0	1	0	0	0	0
901	1	24541800	24542199	399	1	2.25	3.125	1.545	3.667	2.556	3.333	1.38092	0.200735	1	1	1	1	1	4	5	3	6	4	5	1.25	0.798294	0.999994	0	0	1	Col19a1	52277	in gene	0	0	0	1	0	0
902	1	24551600	24551999	399	1	5.583	5.5	4.2	10.583	5.333	4.417	1.33043	0.475638	1	1	1	1	1	11	11	8	20	10	9	1.3	0.537745	0.999994	0	0	1	Col19a1	42477	in gene	0	0	0	1	0	0
903	1	24567000	24567599	599	6	13.846	8.214	4.5	7.684	10	11.333	1.09251	0.799801	1	1	1	1	1	30	17	13	21	22	29	1.2	0.40343	0.999994	0	0	1	Col19a1	26977	in gene	1	1	1	1	1	1
904	1	24577400	24577599	199	2	6.167	8.833	4.167	4.333	4.333	3.833	0.65211	0.240587	1	1	1	1	1	8	11	5	6	6	6	0.75	0.449751	0.999994	0	0	1	Col19a1	16777	in gene	1	1	0	0	0	0
905	1	24591600	24592199	599	6	9	12.444	7.438	6.842	9.053	9.611	0.883111	0.553557	1	1	1	1	1	22	28	18	21	23	28	1.05882	0.464835	0.999994	0	1	2	Col19a1, LOC100040475	2377, 4056	in gene, in gene	1	1	1	1	1	1
906	1	24601200	24601599	399	6	11.4	5.417	3.917	6.429	9.857	10	1.26777	0.523346	1	1	1	1	1	22	10	8	9	15	14	0.95	0.805246	0.999994	0	1	2	Col19a1, LOC100040475	-7123, 13556	upstream, downstream	1	1	1	1	1	1
907	1	24631800	24632199	399	3	10.3	9.778	6.625	9.7	6.9	7.1	0.887541	0.532558	1	1	1	1	1	19	17	10	17	12	12	0.891304	0.943511	0.999994	0	0	0				1	1	0	1	0	0
908	1	24638000	24638199	199	3	9.5	2.8	2.833	6	6	5.667	1.16745	0.741193	1	1	1	1	1	12	3	4	8	8	7	1.21053	0.529792	0.999994	0	0	0				1	0	0	1	1	0
909	1	24655800	24655999	199	1	2.833	2.5	3.4	4.667	5.333	6	1.83213	0.00910922	1	1	1	1	1	4	4	4	6	7	9	1.83333	0.257144	0.999994	0	0	0				0	0	0	0	0	1
910	1	24682000	24682799	799	6	14.722	13.727	11.706	9.92	12.222	10.5	0.8129	0.0939875	1	1	1	1	1	46	47	33	39	36	35	0.873016	0.861562	0.999994	0	1	1	Lmbrd1	-2984	upstream	1	1	1	1	1	1
911	1	24739400	24739599	199	1	6.833	2	2.333	5.667	4	5	1.31354	0.538157	1	1	1	1	1	10	3	3	7	5	6	1.125	0.996572	0.999994	0	0	1	Lmbrd1	54116	in gene	1	0	0	0	0	0
912	1	24753400	24753799	399	3	3.333	4	4.3	6.5	6.083	3.333	1.36818	0.284853	1	1	1	1	1	6	7	8	13	11	6	1.42857	0.187876	0.999994	0	0	1	Lmbrd1	68216	in gene	0	0	1	1	1	0
913	1	24758200	24758599	399	1	3.182	2.375	2.917	3.385	1.769	2.5	0.903233	0.638403	1	1	1	1	1	6	4	6	6	3	3	0.75	0.980374	0.999994	0	0	1	Lmbrd1	73016	in gene	0	0	0	1	0	0
914	1	24764000	24764799	799	6	9.526	4.13	6.227	5.826	4.458	9.4	0.989991	0.976907	1	1	1	1	1	28	11	20	16	10	25	0.864407	0.788004	0.999994	0	0	1	Lmbrd1	79016	in gene	1	1	1	1	1	1
915	1	24801800	24802399	599	5	7.636	7.727	5.5	7	6.167	9	1.0625	0.716149	1	1	1	1	1	13	14	10	15	17	20	1.40541	0.265087	0.999994	0	0	1	Lmbrd1	116716	in gene	1	1	0	1	1	1
916	1	24812200	24812599	399	1	5.167	4	5.083	1.667	5.083	3.5	0.719298	0.309258	1	1	1	1	1	11	7	10	2	9	7	0.642857	0.71215	0.999994	0	0	1	Lmbrd1	127016	in gene	0	0	0	0	1	0
917	1	24857200	24857599	399	2	6.778	7.667	4.25	9.222	2.778	7.444	1.04006	0.915833	1	1	1	1	1	10	15	7	14	5	11	0.9375	0.427459	0.999994	0	0	0				0	1	0	1	0	0
918	1	24858000	24858199	199	2	8.667	9	2	1.5	5.5	2.8	0.498297	0.290128	1	1	1	1	1	12	12	3	2	8	3	0.481481	0.125866	0.999994	0	0	0				1	1	0	0	0	0
919	1	24865200	24865399	199	2	4.5	5	4	5	2	5.333	0.913556	0.753181	1	1	1	1	1	8	9	5	6	2	7	0.681818	0.19118	0.999994	0	0	0				1	1	0	0	0	0
920	1	24870200	24870599	399	5	5.2	9.077	6.75	6.769	9.455	6.615	1.08617	0.700311	1	1	1	1	1	10	20	11	13	16	13	1.02439	0.678118	0.999994	0	0	0				0	1	1	1	1	1
921	1	24919800	24920199	399	1	2.667	2.538	2.5	3.462	1.5	1.667	0.86035	0.62594	1	1	1	1	1	4	5	5	5	2	3	0.714286	0.41225	0.999994	0	0	0				0	0	0	1	0	0
922	1	24934400	24934799	399	2	3.538	3.923	2.538	3.769	2.615	2.167	0.855186	0.487737	1	1	1	1	1	7	8	4	6	4	3	0.684211	0.970226	0.999994	0	0	0				1	1	0	0	0	0
923	1	24943400	24943599	199	2	11.167	8.2	6.333	6.333	8	13.667	1.08949	0.787496	1	1	1	1	1	18	12	10	10	11	21	1.05	0.837436	0.999994	0	0	0				1	0	0	0	0	1
924	1	24945000	24945199	199	1	2.833	2.8	5.833	1	3.333	2.6	0.604657	0.290953	1	1	1	1	1	4	5	8	1	5	3	0.529412	0.325885	0.999994	0	0	0				0	0	1	0	0	0
925	1	24955200	24955399	199	4	7.571	7.286	4.5	6	5.143	8.429	1.01111	0.961313	1	1	1	1	1	11	10	6	8	7	12	1	0.58101	0.999994	0	0	0				1	0	0	1	1	1
926	1	24999000	24999199	199	3	3.833	4.5	11.333	5.5	3	7.833	0.83052	0.713846	1	1	1	1	1	7	6	16	8	4	10	0.758621	0.651284	0.999994	0	0	0				0	0	1	1	0	1
927	1	25063200	25063399	199	1	3.143	5.571	1.75	2.571	3.857	3	0.900994	0.792522	1	1	1	1	1	4	7	2	3	6	6	1.15385	0.266546	0.999994	0	0	0				0	1	0	0	0	0
928	1	25072200	25072799	599	5	9.5	9.5	8.125	7.5	9.3	9.923	0.98518	0.884904	1	1	1	1	1	23	21	13	17	18	24	1.03509	0.649208	0.999994	0	0	0				1	1	0	1	1	1
929	1	25094000	25094399	399	1	3	3	2.778	1.667	2.5	3.909	0.920027	0.755538	1	1	1	1	1	5	5	5	3	4	6	0.866667	0.693508	0.999994	0	0	0				0	0	0	0	0	1
930	1	25106400	25106599	199	1	2.75	4.5	2	1.167	0	4.286	0.589514	0.451142	1	1	1	1	1	4	6	2	2	0	9	0.916667	0.720693	0.999994	0	0	0				0	0	0	0	0	1
931	1	25157800	25157999	199	1	4.667	2.667	3.833	1.2	2.6	3.333	0.638757	0.190536	1	1	1	1	1	8	4	6	2	4	6	0.666667	0.293174	0.999994	0	0	1	Bai3	728653	in gene	1	0	0	0	0	0
932	1	25175400	25175599	199	1	6.5	5.167	1	2.333	6.333	1	0.763085	0.686666	1	1	1	1	1	9	7	1	4	10	1	0.882353	0.636619	0.999994	0	0	1	Bai3	711053	in gene	1	0	0	0	0	0
933	1	25184200	25184399	199	3	2.667	2.167	6	3.25	5.2	6	1.33376	0.459611	1	1	1	1	1	3	4	9	4	8	9	1.3125	0.817093	0.999994	0	0	1	Bai3	702253	in gene	0	0	1	0	1	1
934	1	25204000	25204599	599	5	7	6.389	3.733	6.111	5.833	10.533	1.31276	0.390901	1	1	1	1	1	14	13	7	13	11	20	1.29412	0.28151	0.999994	0	0	1	Bai3	682253	in gene	1	1	0	1	1	1
935	1	25242200	25242799	599	3	6.471	6	6.421	7.647	7.842	5.5	1.111	0.451174	1	1	1	1	1	13	11	9	11	13	10	1.0303	0.777781	0.999994	0	0	1	Bai3	644053	in gene	1	0	0	1	1	0
936	1	25243600	25243999	399	2	8.222	8.636	5.5	8.333	9.8	15	1.48193	0.211794	1	1	1	1	1	14	17	9	15	18	30	1.575	0.257826	0.999994	0	0	1	Bai3	642753	in gene	0	0	0	0	1	1
937	1	25245400	25245799	399	5	3.583	8.4	6.545	5.692	5.231	7.833	1.01231	0.965281	1	1	1	1	1	8	15	10	13	10	15	1.15152	0.673651	0.999994	0	0	1	Bai3	640953	in gene	0	1	1	1	1	1
938	1	25255800	25255999	199	3	3.833	7	4.333	6.333	6.167	4.167	1.09897	0.701375	1	1	1	1	1	5	9	5	8	8	5	1.10526	0.96042	0.999994	0	0	1	Bai3	630653	in gene	0	1	0	1	1	0
939	1	25300600	25300799	199	4	18	9.833	5	1	9.667	9.5	0.61423	0.428	1	1	1	1	1	24	12	6	1	13	12	0.619048	0.19217	0.999994	0	0	1	Bai3	585853	in gene	1	1	0	0	1	1
940	1	25329800	25330199	399	4	5.167	5.111	5.727	7.5	7.083	6.333	1.30684	0.0223961	1	1	1	1	1	10	9	10	12	14	11	1.27586	0.290769	0.999994	0	0	1	Bai3	556553	in gene	0	0	1	1	1	1
941	1	25396400	25396599	199	1	5	3.333	3.333	5	5	5.667	1.34296	0.124848	1	1	1	1	1	7	4	6	8	6	9	1.35294	0.964672	0.999994	0	0	1	Bai3	490053	in gene	0	0	0	0	0	1
942	1	25422400	25422799	399	6	39.636	33.769	18.454	34.364	27.182	28	0.97482	0.917081	1	1	1	1	1	75	77	34	66	54	66	1	0.848734	0.999994	0	0	1	Bai3	463953	in gene	1	1	1	1	1	1
943	1	25431600	25431999	399	1	5	5.667	4.909	5.25	2.917	5.889	0.902414	0.636017	1	1	1	1	1	11	9	8	10	4	10	0.857143	0.569243	0.999994	0	0	1	Bai3	454753	in gene	0	0	0	1	0	0
944	1	25432400	25432799	399	4	5.5	4.167	3.75	4.545	3.182	4.1	0.881494	0.47181	1	1	1	1	1	10	8	7	9	5	8	0.88	0.290475	0.999994	0	0	1	Bai3	453953	in gene	1	1	1	1	0	0
945	1	25439200	25439599	399	3	4.909	5.154	1.429	3.909	3.818	2.818	0.917595	0.821526	1	1	1	1	1	9	8	2	6	6	5	0.894737	0.781302	0.999994	0	0	1	Bai3	447153	in gene	1	1	0	0	1	0
946	1	25494200	25494599	399	2	4.231	3.143	1.125	2.846	4.692	1.667	1.08307	0.861593	1	1	1	1	1	9	4	2	6	10	2	1.2	0.807799	0.999994	0	0	1	Bai3	392153	in gene	1	0	0	0	1	0
947	1	25515600	25516399	799	2	3.182	3.438	1.765	2.105	2.81	1.667	0.784973	0.394537	1	1	1	1	1	8	8	3	4	8	3	0.789474	0.847495	0.999994	0	0	1	Bai3	370553	in gene	1	1	0	0	0	0
948	1	25531000	25531799	799	4	7.318	5.476	5.263	3.611	5.526	7.478	0.920142	0.733185	1	1	1	1	1	22	12	13	8	11	16	0.744681	0.647965	0.999994	0	0	1	Bai3	355153	in gene	1	1	0	0	1	1
949	1	25556800	25557199	399	3	5	5.5	6.154	3.9	2.9	3.889	0.641828	0.0134318	1	1	1	1	1	8	10	15	7	4	7	0.545455	0.224565	0.999994	0	0	1	Bai3	329553	in gene	1	1	1	0	0	0
950	1	25565200	25565799	599	3	5.267	4.556	2.375	2	3.143	5	0.83153	0.60822	1	1	1	1	1	8	10	5	4	6	14	1.04348	0.527635	0.999994	0	0	1	Bai3	321053	in gene	1	1	0	0	0	1
951	1	25567600	25567799	199	5	9	7.833	6.667	3	8.667	6	0.751787	0.361423	1	1	1	1	1	12	11	8	4	11	8	0.741935	0.219534	0.999994	0	0	1	Bai3	318853	in gene	1	1	1	0	1	1
952	1	25596200	25596799	599	1	2.6	1.923	3	2.647	2.333	2.8	1.03416	0.820351	1	1	1	1	1	5	3	7	5	3	6	0.933333	0.911992	0.999994	0	0	1	Bai3	290053	in gene	0	0	1	0	0	0
953	1	25686600	25687199	599	5	3.429	3.333	3.176	4.667	4.667	2.722	1.21312	0.389929	1	1	1	1	1	7	6	6	7	10	6	1.21053	0.994406	0.999994	0	0	1	Bai3	199653	in gene	1	1	1	1	1	0
954	1	25713600	25713999	399	4	8.692	11.667	7.5	10.727	6.091	9	0.926738	0.729678	1	1	1	1	1	18	21	14	21	11	16	0.90566	0.935021	0.999994	0	0	1	Bai3	172753	in gene	1	1	0	1	0	1
955	1	25841200	25841599	399	1	2.5	3.417	3.75	3.125	2	1.167	0.650874	0.184061	1	1	1	1	1	4	6	6	5	4	2	0.6875	0.936396	0.999994	0	0	1	Bai3	45153	in gene	0	1	0	0	0	0
956	1	25865400	25865999	599	5	5.474	5.579	4.286	5.316	6	3.706	0.979334	0.902116	1	1	1	1	1	12	14	11	10	14	6	0.810811	0.898978	0.999994	0	0	1	Bai3	20853	in gene	1	1	1	1	1	0
957	1	25885200	25885599	399	2	5.714	5.727	2.636	7.222	5	2.727	1.06195	0.869586	1	1	1	1	1	8	11	5	13	10	5	1.16667	0.856766	0.999994	0	1	1	Bai3	1153	in gene	0	1	0	1	0	0
958	1	25962800	25962999	199	1	5.5	3	3.5	2.6	3.667	1.75	0.668083	0.238704	1	1	1	1	1	8	4	6	3	4	2	0.5	0.261507	0.999994	0	0	0				1	0	0	0	0	0
959	1	25966600	25966999	399	1	5.4	3.6	2.364	3.273	4.4	1.667	0.821894	0.600085	1	1	1	1	1	9	5	4	6	6	2	0.777778	0.584059	0.999994	0	0	0				0	0	0	0	1	0
960	1	25992600	25993199	599	3	5.571	7.5	2.214	1.706	6.222	1.583	0.622244	0.42548	1	1	1	1	1	12	15	5	3	11	3	0.53125	0.187766	0.999994	0	0	0				1	1	0	0	1	0
961	1	26013000	26013399	399	1	2.143	2.8	1.4	3.875	3.125	5.5	1.97068	0.0797819	1	1	1	1	1	3	5	2	6	5	12	2.3	0.285537	0.999994	0	0	0				0	0	0	0	0	1
962	1	26040400	26040799	399	1	1.917	5.75	1.667	1.1	2.5	1	0.492822	0.357285	1	1	1	1	1	3	11	2	2	4	1	0.4375	0.0689483	0.999994	0	0	0				0	1	0	0	0	0
963	1	26071600	26071799	199	1	2.333	1.8	3.333	4.333	3.167	6.333	1.8528	0.134188	1	1	1	1	1	3	3	4	6	4	8	1.8	0.59015	0.999994	0	0	0				0	0	0	0	0	1
964	1	26074000	26074199	199	1	2.5	2.667	3	1.5	5.833	1	1.02033	0.974574	1	1	1	1	1	3	4	4	2	8	1	1	0.675061	0.999994	0	0	0				0	0	0	0	1	0
965	1	26082800	26083199	399	1	2.222	5.636	3.364	3.5	2.667	1.667	0.698093	0.392191	1	1	1	1	1	5	9	5	6	5	2	0.684211	0.281961	0.999994	0	0	0				0	1	0	0	0	0
966	1	26087200	26087799	599	3	3.529	2.056	3.611	3.474	2.778	2.647	0.967703	0.872548	1	1	1	1	1	8	4	6	6	5	6	0.944444	0.673709	0.999994	0	0	0				1	0	1	1	0	0
967	1	26098800	26098999	199	1	4.4	6	2	2.833	3.167	4	0.806452	0.568284	1	1	1	1	1	6	8	3	4	4	5	0.764706	0.349088	0.999994	0	0	0				0	1	0	0	0	0
968	1	26140200	26140599	399	1	1.667	2.75	4	3	4.2	2.444	1.14578	0.657168	1	1	1	1	1	2	4	6	5	8	3	1.33333	0.847824	0.999994	0	0	0				0	0	1	0	0	0
969	1	26151400	26151799	399	6	12.167	17.833	8.4	12.727	12	9.556	0.892786	0.674924	1	1	1	1	1	25	39	16	27	27	17	0.8875	0.584948	0.999994	0	0	0				1	1	1	1	1	1
970	1	26169400	26169599	199	1	4	2.75	7	6.5	4.667	6.25	1.26669	0.446935	1	1	1	1	1	5	5	10	8	8	8	1.2	0.279889	0.999994	0	0	0				0	0	0	0	1	0
971	1	26188000	26188399	399	2	1.917	4.545	3.769	4	3.364	3.125	1.02522	0.924661	1	1	1	1	1	4	9	7	6	7	5	0.9	0.413736	0.999994	0	0	0				0	1	1	0	0	0
972	1	26246800	26247399	599	2	4.786	6.889	2.933	1.875	3.929	0	0.397317	0.142485	1	1	1	1	1	8	11	6	3	8	0	0.44	0.0909803	0.999994	0	0	0				1	1	0	0	0	0
973	1	26259000	26259799	799	6	28.9	22.75	14.083	24.167	26.111	27.6	1.18476	0.447504	1	1	1	1	1	92	88	54	84	71	81	1.00855	0.832433	0.999994	0	0	0				1	1	1	1	1	1
974	1	26263000	26263399	399	1	1	2	1.5	3.923	2.667	0	1.46444	0.61228	1	1	1	1	1	1	3	3	7	4	0	1.57143	0.858912	0.999994	0	0	0				0	0	0	1	0	0
975	1	26287200	26287599	399	3	5.727	5.667	3.571	3	2.462	4.9	0.692416	0.208662	1	1	1	1	1	11	12	5	5	5	8	0.642857	0.173821	0.999994	0	0	0				1	1	0	0	0	1
976	1	26325000	26325399	399	1	2.625	4.5	2.857	2.143	2.333	2.5	0.698858	0.229205	1	1	1	1	1	4	7	4	3	5	4	0.8	0.47679	0.999994	0	0	0				0	1	0	0	0	0
977	1	26410800	26410999	199	1	3.667	5.4	1.333	3.667	4	2	0.929519	0.865952	1	1	1	1	1	4	8	2	4	5	2	0.785714	0.517617	0.999994	0	0	0				0	1	0	0	0	0
978	1	26457400	26457599	199	2	3.5	7	6.5	10.667	6.333	10.667	1.62747	0.126387	1	1	1	1	1	4	10	8	13	8	15	1.63636	0.247163	0.999994	0	0	0				0	0	0	1	0	1
979	1	26467400	26467599	199	1	4.6	5.8	2.833	6	2.5	7.167	1.18393	0.652808	1	1	1	1	1	6	7	4	6	4	9	1.11765	0.936624	0.999994	0	0	0				0	0	0	0	0	1
980	1	26469600	26469999	399	6	7.083	8	6.615	9.833	6.846	6.7	1.07747	0.649932	1	1	1	1	1	14	13	14	15	14	11	0.97561	0.708574	0.999994	0	0	0				1	1	1	1	1	1
981	1	26470600	26471199	599	5	6.688	3.143	5.438	4.333	4.333	4.5	0.86227	0.569257	1	1	1	1	1	18	7	11	11	11	10	0.888889	0.347704	0.999994	0	0	0				1	0	1	1	1	1
982	1	26481600	26481999	399	1	4	2.5	5.909	3.615	3.182	3.167	0.802966	0.496516	1	1	1	1	1	6	4	10	7	6	6	0.95	0.649446	0.999994	0	0	0				0	0	1	0	0	0
983	1	26526200	26526399	199	2	3.333	8.333	4.667	6.5	5.333	4.833	1.02039	0.949172	1	1	1	1	1	4	11	7	9	7	7	1.04545	0.940797	0.999994	0	0	0				0	1	0	1	0	0
984	1	26545600	26546399	799	6	8.75	9.545	8.429	8.696	9.542	9.5	1.03794	0.478185	1	1	1	1	1	26	26	23	26	26	29	1.08	0.93688	0.999994	0	0	0				1	1	1	1	1	1
985	1	26569600	26569799	199	1	1	5	1	3.857	5.167	1.333	1.47957	0.557096	1	1	1	1	1	1	7	1	5	8	2	1.66667	0.799243	0.999994	0	0	0				0	1	0	0	0	0
986	1	26610800	26610999	199	1	4	2	5.833	5.167	4.667	3	1.08459	0.810892	1	1	1	1	1	5	3	8	7	6	4	1.0625	0.701648	0.999994	0	0	0				0	0	1	0	0	0
987	1	26651200	26651599	399	5	6.308	7.077	4.333	7.5	4.231	7.231	1.07021	0.771451	1	1	1	1	1	11	15	7	14	7	16	1.12121	0.819665	0.999994	0	0	0				1	1	1	1	0	1
988	1	26814600	26814999	399	4	4.5	7.091	4.833	7	6.273	8.167	1.30541	0.173975	1	1	1	1	1	9	14	10	14	12	18	1.33333	0.893814	0.999994	0	0	0				0	1	0	1	1	1
989	1	26856200	26856599	399	1	4.625	1.75	3.833	5	5.5	3.571	1.37843	0.289741	1	1	1	1	1	7	2	7	6	9	5	1.25	0.718255	0.999994	0	0	0				0	0	1	0	0	0
990	1	26956000	26956199	199	1	6.143	2.5	4.857	9.429	3.667	2.833	1.17993	0.751444	1	1	1	1	1	9	4	7	14	5	4	1.15	0.922817	0.999994	0	0	0				0	0	0	1	0	0
991	1	26963400	26963999	599	4	8.286	4.412	3.769	6.083	3.231	5.889	0.92324	0.816674	1	1	1	1	1	15	10	8	11	7	10	0.848485	0.677586	0.999994	0	0	0				1	1	0	1	0	1
992	1	27005600	27005999	399	5	6.7	7.143	5.143	6.111	8.556	5.8	1.078	0.668886	1	1	1	1	1	13	10	7	11	15	11	1.23333	0.516385	0.999994	0	0	0				1	1	0	1	1	1
993	1	27114200	27114599	399	6	30	29.308	18.167	22	23.385	23.923	0.894585	0.552544	1	1	1	1	1	61	60	36	42	49	49	0.89172	0.713608	0.999994	0	0	0				1	1	1	1	1	1
994	1	27163600	27164199	599	6	5.105	7.5	4.722	6.333	5.526	5.938	1.02713	0.876016	1	1	1	1	1	12	12	9	11	11	11	1	0.980993	0.999994	0	0	0				1	1	1	1	1	1
995	1	27166000	27166399	399	1	2.5	2.75	1.9	1.7	1.818	4.455	1.1151	0.79328	1	1	1	1	1	4	5	3	2	3	7	1	0.98301	0.999994	0	0	0				0	0	0	0	0	1
996	1	27193600	27193999	399	4	5.385	7.154	4.923	6.3	8	5.545	1.13647	0.469421	1	1	1	1	1	12	17	11	11	11	11	0.825	0.246098	0.999994	0	0	0				1	1	1	1	0	0
997	1	27244000	27244199	199	1	3.857	8	1	4.429	4	5.5	1.08338	0.878192	1	1	1	1	1	5	10	1	7	6	7	1.25	0.526674	0.999994	0	0	0				0	1	0	0	0	0
998	1	27246800	27247199	399	3	4.5	8.917	4.818	5.75	4.25	6.667	0.914012	0.764089	1	1	1	1	1	8	16	9	10	8	13	0.939394	0.942528	0.999994	0	0	0				0	1	0	1	0	1
999	1	27317600	27317999	399	1	4.875	5.167	3.571	3.75	3.583	5.857	0.968927	0.881659	1	1	1	1	1	8	11	5	8	8	8	1	0.995597	0.999994	0	0	0				0	1	0	0	0	0
1000	1	27321400	27321799	399	6	14.333	15.889	10.364	16	14.667	18.375	1.20835	0.236215	1	1	1	1	1	32	27	21	28	26	29	1.0375	0.658327	0.999994	0	0	0				1	1	1	1	1	1
1001	1	27350000	27350399	399	1	2	3.667	0	2.5	3	2.375	1.38962	0.561165	1	1	1	1	1	2	7	0	5	3	3	1.22222	0.514609	0.999994	0	0	0				0	1	0	0	0	0
1002	1	27350600	27350999	399	5	6.667	8.583	3.25	7.083	6.7	5.25	1.02881	0.922588	1	1	1	1	1	12	17	6	12	13	10	1	0.717043	0.999994	0	0	0				1	1	0	1	1	1
1003	1	27359800	27360199	399	4	3.769	4.8	4.444	5	6.556	5.556	1.31499	0.0761535	1	1	1	1	1	8	8	8	7	11	10	1.16667	0.923472	0.999994	0	0	1	LOC677427	10723	downstream	1	1	0	0	1	1
1004	1	27369800	27369999	199	3	4.167	3	5.333	11.167	11	5.4	2.20536	0.104912	1	1	1	1	1	5	5	8	17	15	7	2.16667	0.0762573	0.999994	0	1	1	LOC677427	823	in gene	0	0	1	1	1	0
1005	1	27382200	27382399	199	1	3.25	1.833	3.333	3.6	6.667	3.167	1.59625	0.266604	1	1	1	1	1	4	2	5	6	9	5	1.81818	0.366786	0.999994	0	0	0				0	0	0	0	1	0
1006	1	27514200	27514599	399	1	2.636	3	4	5.583	2.222	4.286	1.25477	0.502604	1	1	1	1	1	4	5	7	9	4	6	1.1875	0.746795	0.999994	0	0	0				0	0	0	1	0	0
1007	1	27560000	27560599	599	6	5.895	5.368	4.833	6.368	6.684	9.474	1.39948	0.152953	1	1	1	1	1	11	11	8	13	13	19	1.5	0.337384	0.999994	0	0	0				1	1	1	1	1	1
1008	1	27591200	27591599	399	1	3.727	4.846	3.154	4	2.846	3.538	0.885478	0.502069	1	1	1	1	1	6	9	5	8	4	6	0.9	0.6809	0.999994	0	0	0				0	1	0	0	0	0
1009	1	27599200	27599399	199	1	1.571	2.571	5.857	2.143	2.571	2.8	0.751475	0.589115	1	1	1	1	1	2	4	8	4	4	3	0.785714	0.211937	0.999994	0	0	0				0	0	1	0	0	0
1010	1	27654600	27654999	399	4	4.778	6.5	2.727	4.889	4.75	1.875	0.822135	0.602118	1	1	1	1	1	7	13	5	8	8	3	0.76	0.49393	0.999994	0	0	0				1	1	0	1	1	0
1011	1	27680800	27680999	199	1	1	2.429	1.286	5.571	1.5	0	1.49968	0.688027	1	1	1	1	1	1	4	2	8	2	0	1.42857	0.688133	0.999994	0	0	0				0	0	0	1	0	0
1012	1	27689400	27689799	399	1	3.125	2.778	3.333	1.9	4.583	1.667	0.882417	0.73786	1	1	1	1	1	5	5	6	3	9	2	0.875	0.737673	0.999994	0	0	0				0	0	0	0	1	0
1013	1	27707600	27707799	199	1	3.833	6.833	4	4	4.5	4	0.852311	0.537074	1	1	1	1	1	5	9	5	6	6	5	0.894737	0.736002	0.999994	0	0	0				0	1	0	0	0	0
1014	1	27747600	27747999	399	5	7.417	6.5	3.9	6.167	5.833	4.778	0.941685	0.782602	1	1	1	1	1	14	13	5	12	11	9	1	0.90293	0.999994	0	0	0				1	1	0	1	1	1
1015	1	27776800	27777199	399	2	3.273	5.714	3.909	2.091	4	3.538	0.746666	0.309996	1	1	1	1	1	6	8	8	4	7	6	0.772727	0.543535	0.999994	0	0	0				0	0	0	0	1	1
1016	1	27787000	27787999	999	5	3.714	3.321	3.64	2.692	3.143	4.536	0.971522	0.87356	1	1	1	1	1	8	7	10	5	7	10	0.88	0.791291	0.999994	0	1	1	LOC100040952	-4628	upstream	1	1	1	0	1	1
1017	1	27790200	27790399	199	4	10.167	9	1.333	7.667	4	6.167	0.869951	0.787112	1	1	1	1	1	13	10	2	10	5	8	0.92	0.621093	0.999994	0	1	1	LOC100040952	-1828	upstream	1	1	0	1	0	1
1018	1	27790800	27790999	199	5	21.833	10.333	9.667	12.5	5.833	14.5	0.784859	0.565952	1	1	1	1	1	29	13	13	16	7	18	0.745455	0.38276	0.999994	0	1	1	LOC100040952	-1228	upstream	1	1	1	1	0	1
1019	1	27899400	27899799	399	5	6.2	9.818	4.364	9.778	10.111	6.5	1.29472	0.373028	1	1	1	1	1	11	19	9	16	18	14	1.23077	0.954917	0.999994	0	0	0				1	1	0	1	1	1
1020	1	27903800	27903999	199	1	0	2.2	1	2.333	1.25	5.667	2.89062	0.268377	1	1	1	1	1	0	3	1	5	2	8	3.75	0.415128	0.999994	0	0	0				0	0	0	0	0	1
1021	1	27951200	27951599	399	2	3.909	9.75	4.583	7.273	4.769	4.444	0.903739	0.79448	1	1	1	1	1	7	19	10	14	10	8	0.888889	0.500819	0.999994	0	0	1	EG433281	10508	in gene	0	1	0	1	0	0
1022	1	28039800	28040399	599	4	15	9.375	6.429	9.118	7.857	10.714	0.898877	0.726652	1	1	1	1	1	30	22	15	24	18	26	1.01493	0.763317	0.999994	0	0	0				1	1	0	1	0	1
1023	1	28075400	28075799	399	4	3.556	6.273	4.125	5.4	7	5.417	1.27684	0.271464	1	1	1	1	1	5	12	6	10	12	10	1.3913	0.342966	0.999994	0	0	0				0	1	0	1	1	1
1024	1	28106600	28107199	599	1	3.222	6.941	2.333	3.143	5	3.125	0.901729	0.809347	1	1	1	1	1	6	16	5	7	13	5	0.925926	0.316576	0.999994	0	0	0				0	1	0	0	0	0
1025	1	28146600	28147599	999	6	6.387	4.655	4.862	8	7.069	7.258	1.40386	0.0399335	1	1	1	1	1	12	13	15	21	15	17	1.325	0.0975685	0.999994	0	0	0				1	1	1	1	1	1
1026	1	28166400	28166999	599	5	7.684	11.222	7.188	11.529	10.438	11.118	1.26792	0.202883	1	1	1	1	1	20	30	17	31	26	30	1.29851	0.860617	0.999994	0	0	0				1	1	0	1	1	1
1027	1	28191600	28192199	599	1	4.158	1.714	1.667	1.231	2.273	3.267	0.89813	0.813829	1	1	1	1	1	10	3	3	2	4	8	0.875	0.566736	0.999994	0	0	0				1	0	0	0	0	0
1028	1	28199400	28199799	399	2	5.583	3.417	4.167	2.75	4.545	5.417	0.965444	0.888181	1	1	1	1	1	11	7	7	4	8	9	0.84	0.400294	0.999994	0	0	0				1	0	0	0	0	1
1029	1	28200600	28201199	599	2	4.727	5.278	4.688	2.538	2.722	2.75	0.545158	0.0035965	1	1	1	1	1	9	15	8	5	6	7	0.5625	0.0960609	0.999994	0	0	0				0	1	1	0	0	0
1030	1	28220200	28220599	399	1	1.364	3.364	2.8	5.111	4	2.429	1.53294	0.248489	1	1	1	1	1	2	6	4	7	7	3	1.41667	0.621865	0.999994	0	0	0				0	0	0	1	0	0
1031	1	28224800	28224999	199	1	2.857	2.429	2.6	3.143	4.429	6.429	1.77542	0.164617	1	1	1	1	1	4	3	3	4	6	9	1.9	0.292616	0.999994	0	0	0				0	0	0	0	0	1
1032	1	28232200	28232599	399	4	7.75	5.583	5	5.917	3.875	6.583	0.893198	0.606049	1	1	1	1	1	16	11	9	11	6	14	0.861111	0.572294	0.999994	0	0	0				1	1	1	1	0	0
1033	1	28238800	28239199	399	2	4.636	4.917	2.5	3.167	3.273	3.3	0.808098	0.418747	1	1	1	1	1	9	7	4	5	6	5	0.8	0.360225	0.999994	0	0	0				1	1	0	0	0	0
1034	1	28271800	28271999	199	1	2.6	1.667	3.25	9.5	1	1.25	1.56312	0.665271	1	1	1	1	1	3	3	5	16	1	2	1.72727	0.566248	0.999994	0	0	0				0	0	0	1	0	0
1035	1	28307400	28307799	399	6	14.583	16.25	11.25	14.546	12.917	14.167	0.989236	0.929818	1	1	1	1	1	29	35	23	29	25	29	0.954023	0.786803	0.999994	0	0	0				1	1	1	1	1	1
1036	1	28385200	28385599	399	6	9.222	8.75	10.333	11.667	7.333	9.111	0.993146	0.965104	1	1	1	1	1	14	18	15	16	16	13	0.957447	0.914059	0.999994	0	0	0				1	1	1	1	1	1
1037	1	28404600	28404999	399	1	1	1.667	1.667	2.5	3.538	1.667	1.7778	0.162336	1	1	1	1	1	1	2	2	4	8	2	2.8	0.220442	0.999994	0	0	0				0	0	0	0	1	0
1038	1	28414800	28415799	999	2	2.826	3.333	3.095	2.182	4.516	1.333	0.867841	0.711527	1	1	1	1	1	8	6	6	4	11	2	0.85	0.866155	0.999994	0	0	0				0	1	0	0	1	0
1039	1	28515400	28515599	199	3	2.6	6	4	3.167	7.333	7	1.38889	0.385656	1	1	1	1	1	4	9	6	4	11	11	1.36842	0.132616	0.999994	0	0	0				0	1	0	0	1	1
1040	1	28518000	28518199	199	1	4.167	5	4.333	4.4	7.167	4.333	1.17778	0.485508	1	1	1	1	1	6	6	6	7	10	7	1.33333	0.82038	0.999994	0	0	0				0	0	0	0	1	0
1041	1	28636200	28636799	599	1	2.667	4.647	2.688	2.143	2.353	1.929	0.642372	0.207884	1	1	1	1	1	6	8	6	3	4	3	0.5	0.0665004	0.999994	0	0	0				0	1	0	0	0	0
1042	1	28649200	28649399	199	1	2.4	5	2.167	3.667	3.5	1	0.853664	0.728374	1	1	1	1	1	3	7	4	8	6	1	1.07143	0.966029	0.999994	0	0	0				0	1	0	0	0	0
1043	1	28679200	28680199	999	2	4.533	3.696	3.065	3.448	3.478	3.621	0.933859	0.618356	1	1	1	1	1	9	7	6	5	8	9	1	0.411645	0.999994	0	0	0				1	0	0	0	0	1
1044	1	28764200	28764599	399	6	14.111	15	9.667	11.5	10.444	8.5	0.785084	0.232432	1	1	1	1	1	23	27	16	18	18	18	0.818182	0.772617	0.999994	0	0	0				1	1	1	1	1	1
1045	1	28766000	28766399	399	4	2.4	5.583	3.5	6.417	5.833	7.167	1.69093	0.089434	1	1	1	1	1	4	11	6	12	13	12	1.7619	0.191588	0.999994	0	0	0				0	1	0	1	1	1
1046	1	28810000	28810799	799	6	6.143	4.087	4.182	2.52	4.167	6.364	0.905565	0.748233	1	1	1	1	1	21	11	10	7	11	16	0.809524	0.358038	0.999994	0	0	0				1	1	1	1	1	1
1047	1	28858400	28858799	399	1	3	6.231	1.727	2.692	2.846	3.667	0.840026	0.708659	1	1	1	1	1	6	11	3	5	5	7	0.85	0.707986	0.999994	0	0	0				0	1	0	0	0	0
1048	1	28859200	28859799	599	5	7.722	11.071	7.5	9.667	8.267	8.75	1.01487	0.923278	1	1	1	1	1	23	24	14	21	19	21	1	0.93105	0.999994	0	0	0				1	1	0	1	1	1
1049	1	28866600	28866999	399	1	2.778	5	3.75	2.111	4.375	0	0.56263	0.321849	1	1	1	1	1	5	9	6	3	7	0	0.5	0.540174	0.999994	0	0	0				0	1	0	0	0	0
1050	1	28869000	28869799	799	2	3.636	3.65	2.04	2.267	1.812	1.579	0.606691	0.137184	1	1	1	1	1	8	8	4	4	3	2	0.45	0.0531748	0.999994	0	0	0				1	1	0	0	0	0
1051	1	28912000	28913199	1199	6	12.895	9.079	11.912	13.171	11	12	1.06743	0.599085	1	1	1	1	1	26	16	21	21	24	22	1.06349	0.662497	0.999994	0	0	0				1	1	1	1	1	1
1052	1	28919600	28919799	199	1	4.833	3	5.5	2.167	1.25	4.667	0.606315	0.245014	1	1	1	1	1	6	3	7	3	2	6	0.6875	0.713218	0.999994	0	0	0				0	0	1	0	0	0
1053	1	28936600	28937399	799	5	9.958	9.412	6.316	8	9.087	10	1.05454	0.73825	1	1	1	1	1	25	18	14	15	22	28	1.14035	0.918842	0.999994	0	0	0				1	1	0	1	1	1
1054	1	29031600	29031799	199	1	3	3	0	1	5.5	2.833	1.5555	0.538888	1	1	1	1	1	4	5	0	1	8	4	1.44444	0.796401	0.999994	0	0	0				0	0	0	0	1	0
1055	1	29098800	29098999	199	1	2.667	3.667	2.333	6.833	3.833	1	1.34603	0.616702	1	1	1	1	1	4	5	3	9	5	1	1.25	0.7848	0.999994	0	0	0				0	0	0	1	0	0
1056	1	29194000	29194599	599	6	7.143	10.933	5.684	9.375	10.357	12.5	1.35657	0.211098	1	1	1	1	1	15	26	11	16	21	22	1.13462	0.482083	0.999994	0	0	0				1	1	1	1	1	1
1057	1	29217000	29217399	399	1	4.455	2.917	2	3	2.429	1.429	0.731754	0.389301	1	1	1	1	1	7	5	2	5	3	2	0.714286	0.265732	0.999994	0	0	0				1	0	0	0	0	0
1058	1	29277400	29277599	199	1	5.833	2.333	2.167	8.667	9.333	3.833	2.11294	0.15172	1	1	1	1	1	8	3	3	12	13	5	2.14286	0.145397	0.999994	0	0	0				0	0	0	0	1	0
1059	1	29369600	29370199	599	3	6.471	4.643	4.167	6.562	7.143	7.417	1.38224	0.0959105	1	1	1	1	1	15	9	8	13	12	15	1.25	0.372348	0.999994	0	0	0				1	0	0	1	1	0
1060	1	29376400	29376599	199	1	2	2.833	3.833	3.167	6	3.167	1.42326	0.337525	1	1	1	1	1	2	5	6	4	9	4	1.30769	0.834247	0.999994	0	0	0				0	0	0	0	1	0
1061	1	29378400	29378799	399	6	4.9	6	4.833	4	6.6	7.083	1.12394	0.57868	1	1	1	1	1	9	9	7	9	13	13	1.4	0.635178	0.999994	0	0	0				1	1	1	1	1	1
1062	1	29519400	29519599	199	1	1.833	1	5.667	4.167	4.167	4.167	1.47071	0.451363	1	1	1	1	1	2	1	8	5	5	5	1.36364	0.540808	0.999994	0	0	0				0	0	1	0	0	0
1063	1	29524600	29525199	599	6	7.947	8.765	4.647	8.105	6.474	5.632	0.946252	0.808338	1	1	1	1	1	16	20	10	21	17	11	1.06522	0.671289	0.999994	0	0	0				1	1	1	1	1	1
1064	1	29531000	29531199	199	1	2.333	5.5	5.167	1.333	2	1.8	0.394846	0.115767	1	1	1	1	1	3	8	7	2	3	2	0.388889	0.256635	0.999994	0	0	0				0	1	0	0	0	0
1065	1	29602000	29602399	399	5	4.5	4.778	3.667	8.75	8.125	4.5	1.65122	0.161499	1	1	1	1	1	8	8	6	17	13	7	1.68182	0.27356	0.999994	0	0	0				1	1	0	1	1	1
1066	1	29652800	29653199	399	1	2.5	5.4	2.556	6.5	4.167	3.5	1.35492	0.40206	1	1	1	1	1	4	8	4	12	8	6	1.625	0.52423	0.999994	0	0	0				0	0	0	1	0	0
1067	1	29746000	29746399	399	1	2	3.5	3.667	1.833	5.667	3.636	1.21479	0.631555	1	1	1	1	1	2	8	6	3	11	7	1.3125	0.314649	0.999994	0	0	0				0	0	0	0	1	0
1068	1	29793800	29794399	599	5	6	7.571	4.647	4.286	6.5	5.722	0.906137	0.622673	1	1	1	1	1	16	13	12	10	17	14	1	0.697712	0.999994	0	1	1	LOC100040665	57	in gene	1	1	1	0	1	1
1069	1	29860600	29861599	999	3	4.172	3.8	2.357	5.167	5.214	4.72	1.462	0.0931568	1	1	1	1	1	12	9	6	11	10	13	1.25926	0.280267	0.999994	0	0	0				1	0	0	0	1	1
1070	1	29898200	29898599	399	5	12.571	5	3.154	5.6	2.846	4.444	0.621954	0.463747	1	1	1	1	1	18	9	6	11	6	8	0.757576	0.470974	0.999994	0	0	0				1	1	1	1	0	1
1071	1	29921800	29921999	199	1	1	5.833	2.5	1	1.6	1	0.385728	0.312029	1	1	1	1	1	1	8	3	1	2	1	0.333333	0.179834	0.999994	0	0	0				0	1	0	0	0	0
1072	1	29935400	29935599	199	1	5.667	8	5	2	4.667	2.5	0.491081	0.0614676	1	1	1	1	1	9	10	7	2	9	5	0.615385	0.222181	0.999994	0	0	0				1	0	0	0	0	0
1073	1	29964600	29965199	599	6	9.833	11	7.789	10.235	10.647	8.737	1.03483	0.781077	1	1	1	1	1	18	21	14	23	21	26	1.32075	0.865445	0.999994	0	0	0				1	1	1	1	1	1
1074	1	30006000	30006399	399	2	5.556	1.7	4	7.2	3.375	3.3	1.23268	0.636409	1	1	1	1	1	10	3	7	13	5	6	1.2	0.495315	0.999994	0	0	0				1	0	0	1	0	0
1075	1	30017200	30017599	399	1	1.5	2.167	2.091	2.778	1	4.4	1.42028	0.499887	1	1	1	1	1	2	3	4	5	1	7	1.44444	0.71741	0.999994	0	0	0				0	0	0	0	0	1
1076	1	30035400	30035999	599	6	7.357	10.143	6.923	9.214	7.75	13.267	1.23781	0.384228	1	1	1	1	1	12	20	12	16	15	26	1.29545	0.555629	0.999994	0	0	0				1	1	1	1	1	1
1077	1	30057200	30057599	399	4	6.667	8	6.1	9.417	8.5	6	1.15168	0.432034	1	1	1	1	1	11	13	9	20	17	9	1.39394	0.776078	0.999994	0	0	0				1	1	0	1	1	0
1078	1	30069000	30069399	399	5	8.889	8.556	4.1	9.75	8.667	8.5	1.24934	0.366207	1	1	1	1	1	16	14	8	16	14	13	1.13158	0.826449	0.999994	0	0	0				1	1	0	1	1	1
1079	1	30078000	30078399	399	4	9.2	8.583	6.5	6.3	8.889	7.444	0.932051	0.645925	1	1	1	1	1	17	16	10	11	16	12	0.906977	0.254914	0.999994	0	0	0				1	1	0	0	1	1
1080	1	30116200	30116799	599	6	26.278	27.889	18.444	23.556	20.438	27.056	0.978502	0.889705	1	1	1	1	1	58	58	37	57	42	58	1.02614	0.672504	0.999994	0	0	0				1	1	1	1	1	1
1081	1	30146800	30147999	1199	5	4.353	3.879	4.056	2.812	2.71	3.3	0.717936	0.00865616	1	1	1	1	1	9	7	11	7	6	10	0.851852	0.159829	0.999994	0	0	0				1	1	1	0	1	1
1082	1	30164800	30165199	399	3	3.231	6.462	4	3.909	5.636	4.889	1.05412	0.836136	1	1	1	1	1	7	13	6	8	12	8	1.07692	0.948186	0.999994	0	0	0				0	1	0	0	1	1
1083	1	30171200	30171599	399	1	2.75	5.333	3.4	2.333	3	1.917	0.631368	0.202699	1	1	1	1	1	5	9	5	4	5	3	0.631579	0.267951	0.999994	0	0	0				0	1	0	0	0	0
1084	1	30177000	30177799	799	1	2.938	3.36	1.667	2.85	2.15	1.286	0.789203	0.457795	1	1	1	1	1	6	8	3	5	6	2	0.764706	0.433061	0.999994	0	0	0				0	1	0	0	0	0
1085	1	30319400	30319999	599	3	3.188	4	4.312	3.588	4.111	3.556	0.978696	0.843446	1	1	1	1	1	6	7	8	10	8	7	1.19048	0.916741	0.999994	0	0	0				0	0	1	1	1	0
1086	1	30367200	30367399	199	1	7.5	2.5	4	5	4.143	5	1.01021	0.977487	1	1	1	1	1	9	3	4	6	6	6	1.125	0.987923	0.999994	0	0	0				1	0	0	0	0	0
1087	1	30389800	30390399	599	6	5.833	4.714	3.571	4.938	5.267	3.643	0.980875	0.918233	1	1	1	1	1	12	8	6	11	11	7	1.11538	0.361544	0.999994	0	0	0				1	1	1	1	1	1
1088	1	30482000	30482199	199	3	4.5	6	3.4	8.833	4	11	1.7146	0.246113	1	1	1	1	1	6	9	4	11	5	16	1.68421	0.200144	0.999994	0	0	0				0	1	0	1	0	1
1089	1	30508200	30508399	199	2	5.2	7.5	2.667	5.5	7.833	4.333	1.14961	0.683249	1	1	1	1	1	6	10	4	7	10	5	1.1	0.546379	0.999994	0	0	0				0	1	0	0	1	0
1090	1	30591000	30591399	399	2	6.182	2.889	2.667	3.75	4.273	5.182	1.12498	0.717991	1	1	1	1	1	12	5	4	7	9	10	1.2381	0.369162	0.999994	0	0	0				1	0	0	0	0	1
1091	1	30623400	30623599	199	1	3.167	4	1.5	5.6	2.5	2.5	1.22303	0.640809	1	1	1	1	1	5	5	2	8	4	3	1.25	0.755407	0.999994	0	0	0				0	0	0	1	0	0
1092	1	30630800	30631399	599	4	4.5	5.312	2.154	4.615	1.6	6.154	1.03368	0.939014	1	1	1	1	1	10	11	3	8	3	12	0.958333	0.77523	0.999994	0	0	0				1	1	0	1	0	1
1093	1	30646600	30646799	199	3	5	4.333	4.2	6.167	8.5	9.833	1.81039	0.0694304	1	1	1	1	1	7	6	6	8	11	13	1.68421	0.0972007	0.999994	0	0	0				0	0	0	1	1	1
1094	1	30654200	30654599	399	1	3	4.833	3	3.75	2.545	5.909	1.12656	0.717025	1	1	1	1	1	6	8	5	6	4	10	1.05263	0.906271	0.999994	0	0	0				0	0	0	0	0	1
1095	1	30675000	30675399	399	4	13.769	9.692	10.667	9.667	9.167	10	0.844878	0.285908	1	1	1	1	1	32	20	18	17	20	18	0.785714	0.296435	0.999994	0	0	0				1	1	0	0	1	1
1096	1	30754800	30755399	599	6	11.286	7.778	8.071	10.889	8.375	6.474	0.948517	0.798173	1	1	1	1	1	28	23	21	19	21	17	0.791667	0.58639	0.999994	0	0	0				1	1	1	1	1	1
1097	1	30773200	30773799	599	6	5.714	7.857	7.333	6.471	6.474	7.188	0.963117	0.737603	1	1	1	1	1	11	15	12	11	13	11	0.921053	0.618401	0.999994	0	0	0				1	1	1	1	1	1
1098	1	30774400	30774799	399	4	6.727	4.846	6.091	8	11.5	5.75	1.42946	0.266425	1	1	1	1	1	12	10	12	13	22	10	1.32353	0.200827	0.999994	0	0	0				1	0	0	1	1	1
1099	1	30778000	30778399	399	5	8.5	6	6.1	2.273	6.909	5.167	0.696553	0.271494	1	1	1	1	1	17	10	10	3	12	11	0.702703	0.205388	0.999994	0	0	0				1	1	1	0	1	1
1100	1	30826200	30826999	799	3	8.667	7.45	4.286	8.125	5.609	6.76	1.00446	0.985031	1	1	1	1	1	23	22	11	18	14	20	0.928571	0.55118	0.999994	0	0	0				1	1	0	0	0	1
1101	1	30860600	30861999	1399	11	10.114	8.342	7.25	7.976	6.675	9.227	0.928888	0.613649	1	1	1	1	1	33	27	20	30	23	29	1.025	0.725638	0.999994	0	0	1	Phf3	58802	in gene	1	1	1	1	1	1
1102	1	30868000	30868199	199	1	5.857	4.143	3.286	2	2.429	6.286	0.806488	0.619249	1	1	1	1	1	7	5	4	3	3	8	0.875	0.732445	0.999994	0	0	1	Phf3	52002	in gene	0	0	0	0	0	1
1103	1	30870200	30870599	399	5	8.769	8	3.727	8.923	8.636	9.231	1.30708	0.312341	1	1	1	1	1	20	18	7	19	17	18	1.2	0.526523	0.999994	0	0	1	Phf3	49702	in gene	1	1	0	1	1	1
1104	1	30903800	30904199	399	6	27.308	23.182	14.2	20.833	21.818	27.778	1.08872	0.694173	1	1	1	1	1	62	47	28	47	46	50	1.0438	0.797943	0.999994	0	0	1	Phf3	16102	in gene	1	1	1	1	1	1
1105	1	30956800	30957199	399	3	3	5.1	3.571	4.667	3.769	2.9	0.971296	0.897048	1	1	1	1	1	5	9	5	9	8	4	1.10526	0.818658	0.999994	0	0	0				0	1	0	1	1	0
1106	1	30995600	30995999	399	4	9.5	7	4.333	8.333	8.917	6.111	1.12135	0.655849	1	1	1	1	1	16	14	8	17	20	11	1.26316	0.847569	0.999994	0	0	1	Ptp4a1	10801	downstream	1	1	0	1	1	0
1107	1	31013000	31013399	399	2	3.9	4.556	2	5.857	2.143	2.4	0.994644	0.990257	1	1	1	1	1	7	8	2	8	3	3	0.823529	0.607604	0.999994	0	1	1	Ptp4a1	-6599	upstream	0	1	0	1	0	0
1108	1	31019400	31019799	399	6	12.833	11.364	7.333	10.417	9.545	14.917	1.10622	0.658159	1	1	1	1	1	23	20	13	19	18	27	1.14286	0.798482	0.999994	0	0	0				1	1	1	1	1	1
1109	1	31046600	31047199	599	4	5.214	6.556	2.5	4	6	2.167	0.852628	0.688959	1	1	1	1	1	8	13	5	8	11	3	0.846154	0.985378	0.999994	0	0	1	EG435616	8854	downstream	1	1	0	1	1	0
1110	1	31096200	31096599	399	2	6.667	4.5	2.417	5.583	3.583	7	1.19008	0.61551	1	1	1	1	1	13	8	4	8	7	12	1.08	0.606152	0.999994	0	0	0				1	0	0	0	0	1
1111	1	31102400	31102799	399	6	22.769	18.615	13.385	18.846	14.923	20.846	0.997188	0.988186	1	1	1	1	1	45	31	26	32	35	44	1.08824	0.846738	0.999994	0	0	0				1	1	1	1	1	1
1112	1	31126400	31126999	599	3	3.889	4.786	5.364	4.125	4.4	8.133	1.18655	0.57666	1	1	1	1	1	9	11	9	10	9	18	1.27586	0.461572	0.999994	0	0	0				0	1	0	1	0	1
1113	1	31145800	31146199	399	1	1.5	1.286	2.5	1.818	3.167	1	1.13224	0.770307	1	1	1	1	1	2	2	4	2	6	1	1.125	0.453931	0.999994	0	0	0				0	0	0	0	1	0
1114	1	31169600	31169999	399	1	3.889	3.571	4.545	2	2	3	0.58309	0.0199892	1	1	1	1	1	7	5	9	2	3	5	0.47619	0.315645	0.999994	0	0	0				0	0	1	0	0	0
1115	1	31175600	31175799	199	2	6	5.5	4.75	4.333	5.25	3.333	0.794831	0.179751	1	1	1	1	1	8	8	5	6	7	5	0.857143	0.851	0.999994	0	0	0				1	1	0	0	0	0
1116	1	31180400	31180999	599	6	21.421	23.647	16.786	20.588	19.706	21.667	1.00173	0.987797	1	1	1	1	1	54	53	37	44	46	41	0.909722	0.983276	0.999994	0	0	0				1	1	1	1	1	1
1117	1	31184800	31185399	599	5	9.375	15.312	4.786	12.267	8.471	15.5	1.22953	0.575946	1	1	1	1	1	22	36	10	30	20	41	1.33824	0.625987	0.999994	0	0	0				1	1	0	1	1	1
1118	1	31188600	31188999	399	4	4.25	4.818	2.545	4.583	3.091	5.455	1.13054	0.630248	1	1	1	1	1	8	8	5	9	6	11	1.2381	0.501027	0.999994	0	0	1	4931428L18Rik	90657	downstream	1	1	0	1	0	1
1119	1	31233200	31233799	599	6	10.667	8.786	6.786	9.632	8.222	10.438	1.07824	0.631441	1	1	1	1	1	26	20	15	25	22	26	1.19672	0.499779	0.999994	0	1	2	4931428L18Rik, Gluld1	45957, 219	in gene, in gene	1	1	1	1	1	1
1120	1	31245000	31245399	399	1	2.444	3.667	1	2.75	3.25	2.143	1.14513	0.711032	1	1	1	1	1	4	7	1	4	7	3	1.16667	0.545777	0.999994	0	0	2	4931428L18Rik, Gluld1	34257, 11919	in gene, in gene	0	1	0	0	0	0
1121	1	31272200	31272599	399	4	12.375	9.5	4	3.125	5.25	7.625	0.618357	0.320626	1	1	1	1	1	19	15	7	5	9	12	0.634146	0.212706	0.999994	0	1	2	4931428L18Rik, 4930521A18Rik	7057, -7285	in gene, upstream	1	1	0	0	1	1
1122	1	31320800	31320999	199	3	2	9.143	4.857	4.5	7	1	0.78125	0.689499	1	1	1	1	1	3	13	6	6	11	1	0.818182	0.529309	0.999994	0	1	1	EG226957	-793	upstream	0	1	1	0	1	0
1123	1	31381800	31381999	199	1	3.667	8.167	2.75	5	4.2	4.5	0.939386	0.877108	1	1	1	1	1	5	10	3	7	5	7	1.05556	0.737907	0.999994	0	0	0				0	1	0	0	0	0
1124	1	31491600	31491999	399	5	9.25	13.454	4.4	12.5	8	14.454	1.28963	0.468429	1	1	1	1	1	20	28	8	25	18	28	1.26786	0.381968	0.999994	0	0	0				1	1	0	1	1	1
1125	1	31557400	31557599	199	1	3.333	6.5	3	1.75	1.4	6.2	0.72859	0.578298	1	1	1	1	1	5	8	5	2	2	7	0.611111	0.482909	0.999994	0	0	0				0	1	0	0	0	0
1126	1	31576400	31576799	399	3	1.5	3.545	3.75	3.417	3.5	4.778	1.32973	0.327216	1	1	1	1	1	2	7	8	7	6	8	1.23529	0.546255	0.999994	0	0	0				0	0	1	0	1	1
1127	1	31597000	31597599	599	5	6.538	6.778	8.867	6.471	3.471	6.765	0.753144	0.236612	1	1	1	1	1	11	14	15	17	7	12	0.9	0.925899	0.999994	0	0	0				1	1	1	1	0	1
1128	1	31609000	31609199	199	1	3.333	5.667	4.667	9.833	6.333	7.667	1.74384	0.058997	1	1	1	1	1	5	8	7	13	9	10	1.6	0.243897	0.999994	0	0	0				0	0	0	1	0	0
1129	1	31628200	31628799	599	1	3.267	3.056	3.455	3.733	5.556	3.385	1.29618	0.286652	1	1	1	1	1	6	7	5	9	11	7	1.5	0.505458	0.999994	0	0	0				0	0	0	0	1	0
1130	1	31629200	31629999	799	1	3.455	3.565	3.5	4.429	3.6	5.87	1.3212	0.231325	1	1	1	1	1	8	10	7	9	9	11	1.16	0.500867	0.999994	0	0	0				0	0	0	0	0	1
1131	1	31707600	31707999	399	6	8.25	10	4.333	8.667	5	6.167	0.878271	0.673524	1	1	1	1	1	14	16	9	16	7	12	0.897436	0.4205	0.999994	0	0	0				1	1	1	1	1	1
1132	1	31726200	31726599	399	2	2.833	5.231	7.385	7.385	3.091	5.417	1.02874	0.938701	1	1	1	1	1	6	10	17	14	6	10	0.909091	0.393398	0.999994	0	0	0				0	0	1	1	0	0
1133	1	31727800	31728199	399	2	7	5.385	4.917	8.917	6	10.818	1.4874	0.172041	1	1	1	1	1	12	9	7	14	11	17	1.5	0.311175	0.999994	0	0	0				0	0	0	1	0	1
1134	1	31739200	31739399	199	1	1	4.714	1	2	1.667	1	0.695115	0.640619	1	1	1	1	1	1	8	1	3	2	1	0.6	0.404058	0.999994	0	0	0				0	1	0	0	0	0
1135	1	31790800	31791199	399	1	5.417	3.833	1.875	2.3	1	2	0.476404	0.189804	1	1	1	1	1	9	7	3	4	1	3	0.421053	0.0680401	0.999994	0	0	0				1	0	0	0	0	0
1136	1	31821800	31822199	399	3	6.5	5.5	3.375	2.125	2.167	5.556	0.64052	0.279182	1	1	1	1	1	11	10	5	3	4	10	0.653846	0.448381	0.999994	0	0	0				1	1	0	0	0	1
1137	1	31822400	31823199	799	6	7.6	7.16	9.625	10.435	8.88	6.92	1.07587	0.654357	1	1	1	1	1	13	12	17	19	16	13	1.14286	0.774404	0.999994	0	0	0				1	1	1	1	1	1
1138	1	31879800	31879999	199	1	5.4	5.5	2	3.75	2.25	1.667	0.594341	0.272284	1	1	1	1	1	7	10	2	5	3	2	0.526316	0.261014	0.999994	0	0	0				0	1	0	0	0	0
1139	1	31935400	31935999	599	4	5.867	10.333	3.062	5.769	7.333	3.571	0.86559	0.741178	1	1	1	1	1	11	20	6	11	11	8	0.810811	0.361129	0.999994	0	0	0				1	1	0	1	1	0
1140	1	31950200	31951199	999	6	5.192	5	7.143	5.935	6.167	7.115	1.10857	0.476351	1	1	1	1	1	15	14	19	14	19	13	0.958333	0.801942	0.999994	0	0	0				1	1	1	1	1	1
1141	1	31954000	31954399	399	4	6.083	7.417	4.4	7.333	5.167	2.417	0.833352	0.58952	1	1	1	1	1	11	12	8	13	10	4	0.870968	0.613254	0.999994	0	0	0				1	1	0	1	1	0
1142	1	31993000	31993399	399	5	9.167	9.917	8.083	8.25	6.75	9.583	0.904885	0.434989	1	1	1	1	1	16	16	17	16	14	18	0.979592	0.725971	0.999994	0	0	0				1	1	1	1	0	1
1143	1	32006000	32006599	599	4	6.071	9	5	8.077	6.765	3.471	0.912411	0.763666	1	1	1	1	1	14	18	10	13	19	8	0.952381	0.980722	0.999994	0	0	0				1	1	0	1	1	0
1144	1	32045000	32045399	399	2	4	3.818	2.727	0	4	1.143	0.487719	0.265895	1	1	1	1	1	8	6	5	0	7	2	0.473684	0.458042	0.999994	0	0	0				1	1	0	0	0	0
1145	1	32074400	32074799	399	2	9.636	5.7	2.8	6.667	4.8	7.818	1.06335	0.871898	1	1	1	1	1	20	11	5	12	9	15	1	0.444225	0.999994	0	0	0				1	0	0	0	0	1
1146	1	32123200	32123399	199	6	9.143	13.6	6.857	10	8.429	10	0.960439	0.864501	1	1	1	1	1	14	17	11	13	13	12	0.904762	0.614888	0.999994	0	1	1	LOC100041238	-529	upstream	1	1	1	1	1	1
1147	1	32125800	32125999	199	1	2.75	3.25	0	8.75	4.75	4	2.91667	0.107487	1	1	1	1	1	3	4	0	11	6	5	3.14286	0.927179	0.999994	0	1	1	LOC100041238	2071	in gene	0	0	0	1	0	0
1148	1	32137800	32138199	399	6	4.333	6	6.917	6.167	6.833	7.083	1.16423	0.339491	1	1	1	1	1	8	9	10	8	11	13	1.18519	0.786444	0.999994	0	0	0				1	1	1	1	1	1
1149	1	32176000	32176199	199	1	7.286	4.167	2.571	2.857	3.143	4.143	0.72326	0.452029	1	1	1	1	1	11	7	4	4	4	6	0.636364	0.303441	0.999994	0	0	0				1	0	0	0	0	0
1150	1	32194400	32194799	399	5	8.636	9.75	5.364	9.364	9.091	8.909	1.15217	0.456963	1	1	1	1	1	14	20	10	19	17	15	1.15909	0.991066	0.999994	0	0	0				1	1	0	1	1	1
1151	1	32276400	32276799	399	2	7.75	5.636	2.727	3.625	2.167	6.778	0.780115	0.585464	1	1	1	1	1	12	10	4	6	3	11	0.769231	0.42649	0.999994	0	0	1	Khdrbs2	46948	in gene	1	1	0	0	0	0
1152	1	32288400	32288599	199	2	4.2	5.8	4.4	6	4.4	5.2	1.08333	0.589846	1	1	1	1	1	5	8	5	9	6	7	1.22222	0.692657	0.999994	0	0	1	Khdrbs2	58848	in gene	0	1	0	1	0	0
1153	1	32327200	32327399	199	4	6.143	7.857	6.714	3.143	2.286	6.429	0.572463	0.131194	1	1	1	1	1	9	11	10	5	3	9	0.566667	0.0420939	0.999994	0	0	1	Khdrbs2	97648	in gene	1	1	1	0	0	1
1154	1	32347000	32347199	199	6	14.167	11	8.333	6.333	10.833	8.167	0.756209	0.274904	1	1	1	1	1	19	14	11	8	15	11	0.772727	0.172284	0.999994	0	0	1	Khdrbs2	117448	in gene	1	1	1	1	1	1
1155	1	32415000	32415399	399	5	8	6.538	4.909	7.077	8	9.727	1.27547	0.207109	1	1	1	1	1	14	14	10	13	16	17	1.21053	0.268805	0.999994	0	0	1	Khdrbs2	185548	in gene	1	1	0	1	1	1
1156	1	32423800	32424399	599	2	8.846	6.421	5.056	6.947	5	5.625	0.864636	0.515703	1	1	1	1	1	18	17	11	19	9	13	0.891304	0.998699	0.999994	0	0	1	Khdrbs2	194448	in gene	0	1	0	1	0	0
1157	1	32426600	32426799	199	2	1	7.667	2.667	6.667	4.833	4.667	1.42642	0.511753	1	1	1	1	1	1	10	4	9	6	6	1.4	0.427944	0.999994	0	0	1	Khdrbs2	197048	in gene	0	1	0	1	0	0
1158	1	32500200	32500599	399	1	5	4.9	5.167	5.273	7.833	5.429	1.23017	0.29727	1	1	1	1	1	7	9	8	9	13	9	1.29167	0.625658	0.999994	0	0	1	Khdrbs2	270748	in gene	0	0	0	0	1	0
1159	1	32528400	32528799	399	1	4.3	7	5.429	4	4.5	4.583	0.782055	0.25787	1	1	1	1	1	7	12	8	7	7	8	0.814815	0.46122	0.999994	0	0	1	Khdrbs2	298948	in gene	0	1	0	0	0	0
1160	1	32597600	32597799	199	1	6.857	2.714	4	1.857	2.286	4.857	0.663179	0.382452	1	1	1	1	1	10	4	6	3	3	7	0.65	0.477674	0.999994	0	0	2	Khdrbs2, EG408191	368048, 6439	in gene, downstream	1	0	0	0	0	0
1161	1	32601400	32601999	599	1	2.833	4.632	2.812	2.4	3.556	1.941	0.768415	0.364427	1	1	1	1	1	4	9	4	4	6	4	0.823529	0.101363	0.999994	0	1	2	Khdrbs2, EG408191	372048, 2439	in gene, in gene	0	1	0	0	0	0
1162	1	32613400	32613799	399	1	2.6	2.769	1.25	6.692	2.923	2.692	1.85934	0.278905	1	1	1	1	1	5	4	2	14	6	6	2.36364	0.275452	0.999994	0	0	2	Khdrbs2, EG408191	383948, -9461	in gene, upstream	0	0	0	1	0	0
1163	1	32645400	32645599	199	1	6.167	3.667	1.2	2.667	3.167	2.333	0.740167	0.575375	1	1	1	1	1	8	5	2	4	4	3	0.733333	0.654045	0.999994	0	0	1	Khdrbs2	415848	in gene	1	0	0	0	0	0
1164	1	32689200	32689399	199	1	3.667	5	1.75	3.833	5.2	7.833	1.61908	0.22974	1	1	1	1	1	6	6	3	5	7	10	1.46667	0.517562	0.999994	0	0	1	Khdrbs2	459648	in gene	0	0	0	0	0	1
1165	1	32700800	32700999	199	2	9	6.667	5.333	3.2	5.667	5.5	0.684143	0.178908	1	1	1	1	1	11	9	7	4	8	8	0.740741	0.259312	0.999994	0	0	1	Khdrbs2	471248	in gene	1	1	0	0	0	0
1166	1	32729400	32729799	399	3	6.545	3.333	4.833	4.727	3.583	5	0.904765	0.681112	1	1	1	1	1	12	7	11	9	7	9	0.833333	0.387952	0.999994	0	0	0				1	0	1	0	0	1
1167	1	32752000	32752399	399	2	4.077	4.615	5	3.875	2.923	1.923	0.636941	0.0806187	1	1	1	1	1	9	10	7	7	7	3	0.653846	0.348067	0.999994	0	0	0				1	1	0	0	0	0
1168	1	32777600	32777799	199	1	1.4	4.286	5.429	2.833	3.333	3.286	0.850382	0.690313	1	1	1	1	1	2	6	8	4	4	4	0.75	0.995767	0.999994	0	0	0				0	0	1	0	0	0
1169	1	32785000	32785199	199	3	3.5	6.333	5	8.167	3.333	2.4	0.9371	0.884989	1	1	1	1	1	5	9	8	10	5	3	0.818182	0.340106	0.999994	0	0	0				0	1	1	1	0	0
1170	1	32791600	32791999	399	5	19.222	14	5	12.833	10.333	19	1.10319	0.803706	1	1	1	1	1	33	31	11	27	20	33	1.06667	0.729229	0.999994	0	0	0				1	1	0	1	1	1
1171	1	32796400	32796599	199	3	9.167	6.833	4.667	9	4.833	9.833	1.14511	0.647361	1	1	1	1	1	16	10	8	13	8	14	1.02941	0.767517	0.999994	0	0	0				1	0	0	1	0	1
1172	1	32841800	32842599	799	6	8.095	9.36	4.917	8.25	8.16	7.955	1.08908	0.665355	1	1	1	1	1	20	25	12	23	23	22	1.19298	0.854394	0.999994	0	0	0				1	1	1	1	1	1
1173	1	32851200	32851599	399	4	6.364	5.455	2.25	4.167	3.182	4.583	0.848106	0.633542	1	1	1	1	1	13	11	4	7	5	10	0.785714	0.682818	0.999994	0	0	0				1	1	0	1	0	1
1174	1	32891400	32891999	599	4	5.25	7.857	5.176	7.214	10	7.5	1.35175	0.161265	1	1	1	1	1	8	16	13	15	23	16	1.45946	0.501179	0.999994	0	0	0				0	1	0	1	1	1
1175	1	32925000	32925399	399	1	8.556	4.455	7.889	5.667	6.818	6.5	0.908373	0.670133	1	1	1	1	1	13	7	11	9	13	13	1.12903	0.823247	0.999994	0	0	0				1	0	0	0	0	0
1176	1	32956200	32956799	599	6	11.389	11.556	12.444	12.111	15.556	14.778	1.19938	0.143255	1	1	1	1	1	24	21	22	23	29	29	1.20896	0.791521	0.999994	0	0	0				1	1	1	1	1	1
1177	1	32983800	32984399	599	5	5.158	4.842	3.647	5.4	2.778	4.111	0.900491	0.641584	1	1	1	1	1	13	10	8	10	7	11	0.903226	0.333273	0.999994	0	0	0				1	1	1	1	0	1
1178	1	33018000	33018599	599	1	2.222	5.167	10.368	6.842	7.588	5.833	1.14113	0.761833	1	1	1	1	1	4	8	16	13	17	9	1.39286	0.998285	0.999994	0	0	0				0	0	1	0	0	0
1179	1	33057800	33058799	999	6	5.75	6.208	4.615	5.704	5.714	6.739	1.09558	0.422277	1	1	1	1	1	15	17	14	17	17	19	1.15217	0.989828	0.999994	0	0	0				1	1	1	1	1	1
1180	1	33066200	33066799	599	1	2.737	3.611	1.474	2.842	1.462	2.333	0.848504	0.626002	1	1	1	1	1	6	6	2	6	2	4	0.857143	0.514385	0.999994	0	0	0				0	1	0	0	0	0
1181	1	33068200	33068599	399	4	9.667	8.273	3.333	3.917	4.833	3.583	0.579749	0.258871	1	1	1	1	1	18	14	7	6	9	7	0.564103	0.155972	0.999994	0	0	0				1	1	0	1	1	0
1182	1	33094800	33095199	399	6	5.714	3.25	5	6.7	5	6.7	1.31767	0.189838	1	1	1	1	1	8	7	9	13	8	12	1.375	0.695006	0.999994	0	0	0				1	1	1	1	1	1
1183	1	33097200	33097599	399	4	9.444	10.5	2.7	4.375	9	5.909	0.851616	0.714528	1	1	1	1	1	17	20	5	7	19	12	0.904762	0.717771	0.999994	0	0	0				1	1	0	0	1	1
1184	1	33102200	33102399	199	6	9.5	8.5	6.167	8.5	9.167	8.5	1.08276	0.572317	1	1	1	1	1	11	11	8	11	12	11	1.13333	0.646776	0.999994	0	0	0				1	1	1	1	1	1
1185	1	33130800	33131199	399	1	5	1.429	0	4.333	3.889	2.917	1.73262	0.403679	1	1	1	1	1	8	2	0	9	6	6	2.1	0.242697	0.999994	0	0	0				0	0	0	1	0	0
1186	1	33140000	33140399	399	6	5.7	4.538	7.9	5.385	4.889	5.6	0.875179	0.526421	1	1	1	1	1	10	10	13	11	8	8	0.818182	0.857673	0.999994	0	0	0				1	1	1	1	1	1
1187	1	33157600	33157999	399	1	6.308	2.615	4.083	2.923	3.462	2.769	0.703829	0.353949	1	1	1	1	1	12	4	8	6	5	4	0.625	0.385206	0.999994	0	0	0				1	0	0	0	0	0
1188	1	33176600	33176999	399	5	7	7.833	5.077	5.714	6.077	3.615	0.773782	0.251473	1	1	1	1	1	14	14	10	8	10	8	0.684211	0.269907	0.999994	0	1	1	LOC100040828	376	in gene	1	1	1	0	1	1
1189	1	33182400	33182599	199	1	6.571	1.429	0	2.714	1.714	3.5	0.991	0.991655	1	1	1	1	1	10	2	0	4	2	5	0.916667	0.631124	0.999994	0	0	1	LOC100040828	6076	in gene	1	0	0	0	0	0
1190	1	33195200	33195399	199	1	5.857	2.714	2.5	5.143	3.6	4.714	1.21552	0.553075	1	1	1	1	1	8	4	3	8	4	7	1.26667	0.65683	0.999994	0	0	1	LOC100040828	18876	in gene	1	0	0	0	0	0
1191	1	33233200	33233599	399	3	7.25	6.667	12.182	6	4.909	5.833	0.641481	0.21331	1	1	1	1	1	16	12	22	11	10	12	0.66	0.264086	0.999994	0	0	1	LOC100040828	56976	in gene	1	0	1	0	0	1
1192	1	33252400	33252599	199	2	4.5	4.167	4.4	9.333	8.333	1	1.42848	0.551161	1	1	1	1	1	6	7	6	13	12	1	1.36842	0.426062	0.999994	0	0	1	LOC100040828	76076	in gene	0	0	0	1	1	0
1193	1	33257000	33257199	199	1	8.667	2.167	1.667	5.167	5	5	1.21326	0.731559	1	1	1	1	1	12	3	2	6	8	8	1.29412	0.955827	0.999994	0	0	1	LOC100040828	80676	in gene	1	0	0	0	0	0
1194	1	33280600	33280999	399	1	3.182	4.25	2.857	4.923	4.545	5	1.40616	0.0681044	1	1	1	1	1	6	8	4	10	8	7	1.38889	0.227344	0.999994	0	0	1	LOC100040828	104376	in gene	0	0	0	1	0	0
1195	1	33296200	33296999	799	5	7.857	6.905	6.391	5.042	6.72	6.12	0.845365	0.171165	1	1	1	1	1	14	11	12	11	11	17	1.05405	0.727444	0.999994	0	0	1	LOC100040828	120176	in gene	1	1	1	0	1	1
1196	1	33342400	33342999	599	1	2.917	3.062	3.75	2.444	4.158	3	0.986946	0.945176	1	1	1	1	1	6	5	7	5	8	7	1.11111	0.725589	0.999994	0	0	0				0	0	0	0	1	0
1197	1	33430600	33431199	599	5	6.6	5.111	5.312	8.5	3.267	6	1.04371	0.887722	1	1	1	1	1	15	14	13	16	7	11	0.809524	0.198842	0.999994	0	0	0				1	1	1	1	0	1
1198	1	33455400	33455799	399	4	13	10.417	6.889	10.818	7.5	10.333	0.94539	0.804279	1	1	1	1	1	26	23	11	18	14	21	0.883333	0.746583	0.999994	0	0	0				1	1	0	1	0	1
1199	1	33463600	33463799	199	3	6.667	3.75	3.25	6	6.6	8.2	1.52191	0.144548	1	1	1	1	1	11	4	4	9	9	11	1.52632	0.747426	0.999994	0	0	0				1	0	0	0	1	1
1200	1	33494400	33494799	399	1	1.5	4.25	2.6	3.571	1.857	1	0.76982	0.591601	1	1	1	1	1	2	8	5	5	3	1	0.6	0.219648	0.999994	0	0	0				0	1	0	0	0	0
1201	1	33513000	33513599	599	6	8.278	8.125	5.357	7.588	5.833	10	1.07633	0.737731	1	1	1	1	1	19	20	11	22	14	23	1.18	0.845927	0.999994	0	0	1	Prim2	213304	in gene	1	1	1	1	1	1
1202	1	33521000	33521399	399	1	0	1.429	2.727	3.5	1.5	2.5	1.80462	0.322658	1	1	1	1	1	0	2	5	7	2	4	1.85714	0.629512	0.999994	0	0	1	Prim2	205404	in gene	0	0	0	1	0	0
1203	1	33525200	33525399	199	1	2.6	5	6	4.167	2.667	5.167	0.882426	0.692291	1	1	1	1	1	4	6	8	6	3	7	0.888889	0.857154	0.999994	0	0	1	Prim2	201304	in gene	0	0	1	0	0	0
1204	1	33543200	33543799	599	1	3.632	2.895	3.211	4.421	6.368	5.368	1.65917	0.048518	1	1	1	1	1	8	5	6	7	11	10	1.47368	0.515178	0.999994	0	0	1	Prim2	183104	in gene	0	0	0	0	1	0
1205	1	33599400	33599799	399	1	5	4.375	4.091	2	4	5	0.816872	0.453797	1	1	1	1	1	10	7	8	3	6	9	0.72	0.428895	0.999994	0	0	1	Prim2	127004	in gene	1	0	0	0	0	0
1206	1	33628600	33628799	199	2	14	10.167	4.5	14.333	9.833	7	1.08717	0.823729	1	1	1	1	1	17	13	6	19	12	9	1.11111	0.847633	0.999994	0	0	1	Prim2	97904	in gene	0	1	0	1	0	0
1207	1	33656800	33657799	999	3	3.76	2.552	2.593	6.75	5.385	5.172	1.94351	0.0127576	1	1	1	1	1	9	5	6	12	14	9	1.75	0.0089384	0.999994	0	0	1	Prim2	69304	in gene	0	0	0	1	1	1
1208	1	33661600	33661999	399	3	6.833	5.75	4.154	2.5	4.333	7.846	0.877039	0.721966	1	1	1	1	1	12	9	9	4	7	15	0.866667	0.311737	0.999994	0	0	1	Prim2	64804	in gene	1	1	0	0	0	1
1209	1	33672600	33672999	399	4	5.222	5.9	4.286	4.091	4.9	3.077	0.783229	0.190443	1	1	1	1	1	9	10	6	8	8	5	0.84	0.486384	0.999994	0	0	1	Prim2	53804	in gene	1	1	0	0	1	1
1210	1	33674200	33674599	399	1	3.25	4.615	2.857	1.923	3	2.667	0.70789	0.18361	1	1	1	1	1	6	8	4	3	5	5	0.722222	0.925338	0.999994	0	0	1	Prim2	52204	in gene	0	1	0	0	0	0
1211	1	33692800	33693599	799	1	3.87	2.75	2.579	2.4	1.714	3.364	0.812914	0.413204	1	1	1	1	1	8	5	6	5	4	5	0.736842	0.557321	0.999994	0	0	1	Prim2	33404	in gene	1	0	0	0	0	0
1212	1	33694200	33695199	999	6	37.267	29.633	20.214	26.448	25.355	34.793	0.994054	0.977823	1	1	1	1	1	89	69	43	60	69	83	1.05473	0.632876	0.999994	0	0	1	Prim2	31904	in gene	1	1	1	1	1	1
1213	1	33703200	33704199	999	5	6.111	5.833	3	3.933	4.484	4.387	0.856799	0.549067	1	1	1	1	1	16	19	6	11	11	12	0.829268	0.942039	0.999994	0	0	1	Prim2	22904	in gene	1	1	0	1	1	1
1214	1	33704400	33704799	399	1	4.2	4.167	4	6	3.889	5.167	1.21743	0.281118	1	1	1	1	1	7	6	8	10	7	9	1.2381	0.615594	0.999994	0	0	1	Prim2	22004	in gene	0	0	0	0	0	1
1215	1	33705200	33705999	799	6	9.5	8.182	6	7.208	7.333	10.5	1.05739	0.775412	1	1	1	1	1	32	29	21	24	29	37	1.09756	0.695019	0.999994	0	0	1	Prim2	21004	in gene	1	1	1	1	1	1
1216	1	33707400	33707799	399	1	8.9	6.444	5.8	5.333	3.182	7.4	0.752696	0.324864	1	1	1	1	1	15	11	10	8	6	13	0.75	0.225992	0.999994	0	0	1	Prim2	19004	in gene	1	0	0	0	0	0
1217	1	33720600	33720999	399	1	5.111	7	1.846	2.385	3.25	3.833	0.678369	0.427561	1	1	1	1	1	8	13	3	4	8	10	0.916667	0.742674	0.999994	0	1	2	Prim2, 1700001G17Rik	5804, -5870	in gene, upstream	0	1	0	0	0	0
1218	1	33723600	33723999	399	4	7.583	5.667	3.182	4.455	3.545	12	1.21714	0.716582	1	1	1	1	1	17	11	6	9	7	25	1.20588	0.522755	0.999994	0	1	2	Prim2, 1700001G17Rik	2804, -2870	in gene, upstream	1	1	0	1	0	1
1219	1	33724200	33725399	1199	4	5.581	5.719	4.333	2.788	3.71	4.267	0.688607	0.058136	1	1	1	1	1	14	13	11	9	10	11	0.789474	0.0696013	0.999994	0	2	2	Prim2, 1700001G17Rik	1804, -1870	in gene, upstream	1	1	1	0	0	1
1220	1	33735800	33735999	199	4	18.667	12.5	9	17.333	11.167	17.333	1.14106	0.620094	1	1	1	1	1	25	16	11	23	15	23	1.17308	0.705368	0.999994	0	0	2	Prim2, 1700001G17Rik	-9296, 9230	upstream, downstream	1	1	0	1	0	1
1221	1	33737600	33738399	799	1	2.875	2.227	2.773	2.524	2.8	4	1.184	0.407375	1	1	1	1	1	7	5	7	4	6	8	0.947368	0.834845	0.999994	0	0	0				0	0	0	0	0	1
1222	1	33749600	33750399	799	2	5.4	5.75	2.667	2.667	3.25	2.789	0.630093	0.219784	1	1	1	1	1	12	10	5	5	7	5	0.62963	0.206753	0.999994	0	0	0				1	1	0	0	0	0
1223	1	33783000	33783199	199	1	6	4.5	5	5.833	3.667	7.667	1.10755	0.688471	1	1	1	1	1	8	9	7	9	5	11	1.04167	0.993797	0.999994	0	0	1	Rab23	6358	in gene	1	0	0	0	0	0
1224	1	33788000	33788199	199	1	3.333	3.167	4.143	1.833	3.714	7.6	1.23527	0.67369	1	1	1	1	1	5	5	7	3	6	9	1.05882	0.597748	0.999994	0	0	1	Rab23	11358	in gene	0	0	0	0	0	1
1225	1	33793200	33794199	999	6	5.2	6.316	3.348	3.71	4.286	4.821	0.862285	0.522118	1	1	1	1	1	18	17	7	12	13	16	0.97619	0.814968	0.999994	0	0	2	Rab23, Bag2	16958, 20896	in gene, downstream	1	1	1	1	1	1
1226	1	33805400	33806399	999	6	7.333	6.833	4.097	6.346	5.536	6.552	1.00936	0.961026	1	1	1	1	1	13	17	11	14	14	13	1	0.28618	0.999994	0	0	2	Rab23, Bag2	29158, 8696	downstream, in gene	1	1	1	1	1	1
1227	1	33817600	33818199	599	4	7.143	6.833	3.4	4.789	7.176	7.421	1.11568	0.67357	1	1	1	1	1	16	15	6	9	21	17	1.27027	0.369399	0.999994	0	1	2	Bag2, Zfp451	-3304, 53373	upstream, downstream	1	1	0	0	1	1
1228	1	33821600	33821999	399	4	6.417	3.692	3.909	5.333	4.385	4.1	0.985733	0.948945	1	1	1	1	1	14	7	7	12	10	8	1.07143	0.635905	0.999994	0	1	2	Bag2, Zfp451	-7204, 49473	upstream, in gene	1	0	0	1	1	1
1229	1	33833800	33834399	599	6	7.611	8.5	5.556	5.833	7.067	9.722	1.04408	0.836715	1	1	1	1	1	16	14	9	9	10	20	1	0.914476	0.999994	0	0	1	Zfp451	37173	in gene	1	1	1	1	1	1
1230	1	33873600	33873799	199	1	3.333	5.714	2	2.333	4.5	2	0.799584	0.613731	1	1	1	1	1	4	9	3	3	6	3	0.75	0.87658	0.999994	0	1	1	Zfp451	-2427	upstream	0	1	0	0	0	0
1231	1	33894600	33894999	399	3	10.818	10.333	4.167	6.583	8.364	7.167	0.87345	0.671289	1	1	1	1	1	23	21	5	14	17	14	0.918367	0.688262	0.999994	0	1	1	OTTMUSG00000022109	1707	in gene	1	1	0	1	0	0
1232	1	33895200	33895999	799	2	3.96	2.391	2.045	3.85	2.348	4.583	1.28406	0.419459	1	1	1	1	1	9	4	4	8	5	7	1.17647	0.977211	0.999994	0	1	1	OTTMUSG00000022109	907	in gene	1	0	0	0	0	1
1233	1	33899600	33900199	599	1	1.611	1.889	1.5	1.429	2.222	4.895	1.7092	0.3766	1	1	1	1	1	3	3	2	3	4	10	2.125	0.892609	0.999994	0	1	2	OTTMUSG00000022109, B230209C24Rik	-3393, 64567	upstream, downstream	0	0	0	0	0	1
1234	1	33907800	33908799	999	5	4.231	3.393	4.125	3.393	4.241	3.741	0.968168	0.746991	1	1	1	1	1	10	7	10	9	9	12	1.11111	0.871902	0.999994	0	0	1	B230209C24Rik	56167	downstream	1	0	1	1	1	1
1235	1	33916000	33916199	199	1	4.286	2	2.5	6	1.857	2	1.1219	0.830058	1	1	1	1	1	7	3	4	8	3	3	1	0.898439	0.999994	0	0	1	B230209C24Rik	48367	in gene	0	0	0	1	0	0
1236	1	33958200	33958999	799	5	5.227	4	3.947	3.684	3	4.636	0.859268	0.38456	1	1	1	1	1	13	9	10	9	6	12	0.84375	0.588257	0.999994	0	0	1	B230209C24Rik	5867	in gene	1	1	1	1	0	1
1237	1	33971800	33972599	799	6	10.24	7.458	9.75	8.182	8.235	9.4	0.940579	0.607757	1	1	1	1	1	28	22	24	22	17	19	0.783784	0.401996	0.999994	0	1	1	B230209C24Rik	-7733	upstream	1	1	1	1	1	1
1238	1	33996000	33996599	599	3	10.909	5	3.929	7.333	6.143	8.846	1.12521	0.747659	1	1	1	1	1	23	8	10	17	15	17	1.19512	0.29146	0.999994	0	0	0				1	0	0	1	0	1
1239	1	34022400	34022999	599	4	7.6	5.211	6.059	4.789	7.125	5.706	0.933757	0.691152	1	1	1	1	1	14	9	10	9	12	9	0.909091	0.529476	0.999994	0	0	0				1	1	1	0	1	0
1240	1	34027000	34027399	399	2	3.5	5	3.5	1.818	3.083	5.1	0.833417	0.580196	1	1	1	1	1	6	7	6	3	6	10	1	0.422267	0.999994	0	0	0				0	1	0	0	0	1
1241	1	34037800	34037999	199	1	2	1.5	3.667	3.75	5.75	7.2	2.33012	0.0659923	1	1	1	1	1	2	3	6	5	9	12	2.36364	0.176331	0.999994	0	0	0				0	0	0	0	1	0
1242	1	34044600	34044799	199	1	0	2	5.667	2	3.333	3	1.08687	0.907314	1	1	1	1	1	0	3	10	3	4	3	0.769231	0.712838	0.999994	0	0	0				0	0	1	0	0	0
1243	1	34045600	34046999	1399	11	11.636	7.909	8.65	9.243	9.622	10.513	1.04196	0.768591	1	1	1	1	1	32	23	23	17	24	25	0.846154	0.461643	0.999994	0	0	0				1	1	1	1	1	1
1244	1	34073600	34074199	599	6	9.375	6.786	8.071	7.188	4.375	7.941	0.804886	0.305416	1	1	1	1	1	18	11	16	15	10	16	0.911111	0.4591	0.999994	0	0	1	Dst	5229	in gene	1	1	1	1	1	1
1245	1	34089200	34089599	399	1	2.167	3.167	3.333	4.6	3.714	6	1.65155	0.0864462	1	1	1	1	1	3	4	6	9	5	12	2	0.83875	0.999994	0	0	1	Dst	20729	in gene	0	0	0	0	0	1
1246	1	34113600	34113799	199	1	10.429	7.571	9.571	4.571	7.143	13	0.896377	0.746486	1	1	1	1	1	15	11	14	7	10	18	0.875	0.887894	0.999994	0	0	1	Dst	45029	in gene	0	0	0	0	0	1
1247	1	34126000	34126399	399	1	3.545	1.833	3.333	2.143	3.545	5.917	1.33222	0.49055	1	1	1	1	1	6	3	5	3	5	12	1.42857	0.617483	0.999994	0	0	1	Dst	57529	in gene	0	0	0	0	0	1
1248	1	34163600	34164199	599	6	8.75	9.182	7.5	6.667	5	6.263	0.705017	0.0245838	1	1	1	1	1	21	18	16	15	12	21	0.872727	0.431374	0.999994	0	0	1	Dst	95229	in gene	1	1	1	1	1	1
1249	1	34168200	34168799	599	6	6.818	4.688	4.333	6	8.643	6.133	1.3117	0.229065	1	1	1	1	1	14	11	9	11	21	17	1.44118	0.612529	0.999994	0	0	1	Dst	99829	in gene	1	1	1	1	1	1
1250	1	34170600	34171799	1199	9	8.75	8.333	5.469	6.818	7.333	8.788	1.01716	0.92002	1	1	1	1	1	30	23	18	26	23	28	1.08451	0.892408	0.999994	0	0	1	Dst	102529	in gene	1	1	1	1	1	1
1251	1	34176000	34176599	599	6	12.105	12	6.842	6.368	7.789	8.263	0.724464	0.238484	1	1	1	1	1	19	26	12	15	20	14	0.859649	0.100769	0.999994	0	0	1	Dst	107629	in gene	1	1	1	1	1	1
1252	1	34188400	34189399	999	6	6.655	4.4	5.6	7.318	5.333	5	1.0598	0.75044	1	1	1	1	1	16	12	14	14	15	11	0.952381	0.968566	0.999994	0	0	1	Dst	120229	in gene	1	1	1	1	1	1
1253	1	34190600	34190799	199	1	1	1	1	2.4	0	6.25	2.88333	0.409557	1	1	1	1	1	1	1	1	4	0	8	4	0.310613	0.999994	0	0	1	Dst	122029	in gene	0	0	0	0	0	1
1254	1	34200800	34201599	799	5	4.87	3.15	5.696	4.25	4.238	5.042	0.986439	0.943706	1	1	1	1	1	11	6	10	11	8	11	1.11111	0.833825	0.999994	0	0	1	Dst	132529	in gene	1	0	1	1	1	1
1255	1	34209800	34210399	599	2	6.167	3.706	2.944	3.375	2.333	5	0.835453	0.603641	1	1	1	1	1	11	7	4	7	4	11	1	0.463824	0.999994	0	0	1	Dst	141429	in gene	1	0	0	0	0	1
1256	1	34213200	34213799	599	5	7.684	5.111	5.722	4.615	6.5	8.267	1.04671	0.837381	1	1	1	1	1	18	11	15	10	15	17	0.954545	0.865145	0.999994	0	0	1	Dst	144829	in gene	1	1	1	0	1	1
1257	1	34221000	34221399	399	6	22.083	21.167	13.167	17.667	13.083	26.583	1.01624	0.953325	1	1	1	1	1	41	39	24	34	23	46	0.990385	0.917016	0.999994	0	0	1	Dst	152529	in gene	1	1	1	1	1	1
1258	1	34221800	34222199	399	4	6.333	6	5.818	5.917	3.25	6	0.835601	0.385697	1	1	1	1	1	13	10	10	11	7	10	0.848485	0.746953	0.999994	0	0	1	Dst	153329	in gene	1	1	1	1	0	0
1259	1	34224800	34225199	399	2	11	5.615	4.167	5.833	3.667	8.462	0.864306	0.728526	1	1	1	1	1	21	10	9	13	8	17	0.95	0.93601	0.999994	0	0	1	Dst	156329	in gene	1	0	0	0	0	1
1260	1	34226400	34226799	399	3	7.273	6.923	1.444	6.923	7.154	6	1.2837	0.517074	1	1	1	1	1	14	14	2	14	17	10	1.36667	0.532115	0.999994	0	0	1	Dst	157929	in gene	0	1	0	1	1	0
1261	1	34231400	34231799	399	1	5.75	6.833	3.333	5.083	4.75	10.083	1.25132	0.551094	1	1	1	1	1	9	10	5	9	11	14	1.41667	0.565605	0.999994	0	0	1	Dst	162929	in gene	0	0	0	0	0	1
1262	1	34234400	34237199	2799	11	17.852	14.425	10.39	13.75	13.637	15.412	1.00309	0.98586	1	1	1	1	1	87	85	65	89	76	85	1.05485	0.752968	0.999994	1	0	1	Dst	167129	in gene	1	1	1	1	1	1
1263	1	34238600	34238999	399	1	7.333	4.7	4.091	7.833	4.429	7.667	1.23598	0.442863	1	1	1	1	1	15	8	8	13	6	13	1.03226	0.884996	0.999994	0	0	1	Dst	170129	in gene	0	0	0	1	0	0
1264	1	34247600	34249199	1599	8	10.565	7.875	6.568	9.732	7.864	10.468	1.1222	0.515496	1	1	1	1	1	46	33	31	46	43	57	1.32727	0.671031	0.999994	0	0	1	Dst	179729	in gene	1	1	1	1	1	1
1265	1	34255400	34255599	199	3	8	4.833	4	2.6	1	11.167	0.877265	0.853661	1	1	1	1	1	11	6	5	3	1	16	0.909091	0.886816	0.999994	0	0	1	Dst	186829	in gene	1	1	0	0	0	1
1266	1	34257800	34258399	599	4	12.389	7.278	7.5	5	6.5	9.111	0.758678	0.353151	1	1	1	1	1	22	12	14	11	12	19	0.875	0.182948	0.999994	0	0	1	Dst	189429	in gene	1	1	1	0	0	1
1267	1	34259400	34259799	399	5	7.5	6.083	5	5.75	6.75	6.25	1.00899	0.948146	1	1	1	1	1	10	14	10	12	12	11	1.02941	0.982412	0.999994	0	0	1	Dst	190929	in gene	1	1	1	1	0	1
1268	1	34263600	34263999	399	1	4.7	4.455	2.818	3.636	6.091	7.25	1.41794	0.26108	1	1	1	1	1	8	7	4	7	10	12	1.52632	0.119684	0.999994	0	0	1	Dst	195129	in gene	0	0	0	0	0	1
1269	1	34278800	34278999	199	1	4.167	3	2.667	4.2	4.833	5.667	1.49481	0.0599243	1	1	1	1	1	6	4	4	5	6	8	1.35714	0.347247	0.999994	0	0	1	Dst	210229	in gene	0	0	0	0	0	1
1270	1	34280800	34281799	999	5	9.6	6.633	5.28	8.767	7.222	7.138	1.07502	0.725876	1	1	1	1	1	30	25	18	33	30	25	1.20548	0.901677	0.999994	0	0	1	Dst	212629	in gene	1	1	0	1	1	1
1271	1	34283600	34283999	399	4	9.273	10.4	5	9.091	9.364	5	0.950634	0.860716	1	1	1	1	1	19	20	9	18	18	10	0.958333	0.63907	0.999994	0	0	1	Dst	215129	in gene	1	1	0	1	1	0
1272	1	34285400	34286199	799	5	8	7.238	4.6	5.478	5.68	8.708	1.00141	0.995229	1	1	1	1	1	26	21	13	19	19	30	1.13333	0.517529	0.999994	0	0	1	Dst	217129	in gene	1	1	0	1	1	1
1273	1	34304400	34305199	799	4	4.5	3.522	2.714	2.826	2.708	4.286	0.91468	0.694899	1	1	1	1	1	13	9	8	6	6	9	0.7	0.712791	0.999994	0	0	1	Dst	236129	in gene	1	1	1	0	0	1
1274	1	34306200	34306599	399	1	5.615	2.583	1.917	1.833	2.5	2	0.6261	0.383479	1	1	1	1	1	7	4	3	3	6	4	0.928571	0.158435	0.999994	0	0	1	Dst	237729	in gene	1	0	0	0	0	0
1275	1	34309600	34310399	799	6	10	6.579	7.619	7.062	8.217	7.882	0.957145	0.771984	1	1	1	1	1	28	17	18	14	22	15	0.809524	0.287587	0.999994	0	0	1	Dst	241329	in gene	1	1	1	1	1	1
1276	1	34312600	34312999	399	2	4.385	1.364	2.615	2.5	2.5	3.385	1.00251	0.994533	1	1	1	1	1	9	2	5	4	5	6	0.9375	0.660094	0.999994	0	0	1	Dst	244129	in gene	1	0	0	0	0	1
1277	1	34318800	34319199	399	4	18.25	11.667	7.667	14.917	8.333	11.667	0.929039	0.82057	1	1	1	1	1	25	17	12	19	13	16	0.888889	0.752647	0.999994	0	0	1	Dst	250329	in gene	1	1	0	1	0	1
1278	1	34320000	34320799	799	1	9.52	4.391	3.045	3.96	3.958	4.96	0.759495	0.563619	1	1	1	1	1	17	9	5	9	6	11	0.83871	0.424779	0.999994	0	0	1	Dst	251729	in gene	1	0	0	0	0	0
1279	1	34322400	34322799	399	2	3.154	3.818	2.231	3.417	3.5	6.308	1.43703	0.29674	1	1	1	1	1	6	7	3	6	6	11	1.4375	0.1361	0.999994	0	0	1	Dst	253929	in gene	0	1	0	0	0	1
1280	1	34325400	34325799	399	2	4.692	2.556	4	3.909	2.769	5.444	1.0777	0.785502	1	1	1	1	1	8	4	7	7	5	10	1.15789	0.893914	0.999994	0	0	1	Dst	256929	in gene	1	0	0	0	0	1
1281	1	34331200	34331799	599	6	17	19.214	10.722	13	14.062	21.429	1.03313	0.894617	1	1	1	1	1	55	48	34	41	40	54	0.985401	0.301708	0.999994	0	0	1	Dst	262829	in gene	1	1	1	1	1	1
1282	1	34332200	34332999	799	4	5.957	4.48	3.348	3	7.273	5.13	1.11737	0.731823	1	1	1	1	1	14	13	7	6	12	11	0.852941	0.704623	0.999994	0	0	1	Dst	263929	in gene	1	1	0	0	1	1
1283	1	34338200	34338599	399	1	4.231	3.154	2.75	1	3.1	3.625	0.76221	0.442779	1	1	1	1	1	9	6	5	1	6	6	0.65	0.741344	0.999994	0	0	1	Dst	269729	in gene	1	0	0	0	0	0
1284	1	34341600	34342199	599	3	4.706	1.812	3.556	2.667	2.5	6.333	1.14155	0.770381	1	1	1	1	1	7	3	6	6	4	13	1.4375	0.653255	0.999994	0	0	1	Dst	273229	in gene	1	0	1	0	0	1
1285	1	34346000	34346999	999	6	8.1	6.875	4.69	5.926	6.304	5.414	0.897229	0.573268	1	1	1	1	1	27	24	18	22	22	22	0.956522	0.543002	0.999994	0	0	1	Dst	277829	in gene	1	1	1	1	1	1
1286	1	34349600	34349799	199	1	2.333	2.143	5.429	2.5	0	1	0.353357	0.182475	1	1	1	1	1	3	3	8	3	0	1	0.285714	0.272371	0.999994	0	0	1	Dst	281029	in gene	0	0	1	0	0	0
1287	1	34351800	34352399	599	2	3.222	3.625	3.571	4.667	3.625	4.412	1.21943	0.121873	1	1	1	1	1	6	8	5	10	7	7	1.26316	0.295246	0.999994	0	0	1	Dst	283429	in gene	0	1	0	1	0	0
1288	1	34353400	34353599	199	4	7.833	9.5	4.167	6.333	3.333	5.833	0.720884	0.348499	1	1	1	1	1	11	12	6	8	5	8	0.724138	0.322634	0.999994	0	0	1	Dst	284829	in gene	1	1	0	1	0	1
1289	1	34354000	34354799	799	4	3.583	1.88	2.75	4.12	2.895	4.833	1.44259	0.182722	1	1	1	1	1	9	3	5	8	7	9	1.41176	0.790429	0.999994	0	0	2	Dst, LOC100040913	285729, -10088	in gene, upstream	1	0	0	1	1	1
1290	1	34357800	34357999	199	4	6.167	5.667	5.6	6.167	6.833	3.833	0.965527	0.847653	1	1	1	1	1	8	8	7	8	9	5	0.956522	0.717933	0.999994	0	1	2	Dst, LOC100040913	289229, -6588	in gene, upstream	1	1	0	1	1	0
1291	1	34358600	34359999	1399	8	9.837	7.162	6.047	6.442	5.929	10.634	0.998221	0.994535	1	1	1	1	1	54	31	28	29	31	43	0.911504	0.936715	0.999994	0	1	2	Dst, LOC100040913	290629, -5188	in gene, upstream	1	1	1	1	1	1
1292	1	34360200	34360599	399	5	15.8	16.111	10.667	13	8.5	14.833	0.853328	0.465137	1	1	1	1	1	30	29	23	23	16	30	0.841463	0.594631	0.999994	0	1	2	Dst, LOC100040913	291729, -4088	in gene, upstream	1	1	1	1	0	1
1293	1	34364200	34364599	399	2	4.875	5.083	4.75	4.714	3.583	6.833	1.02869	0.896428	1	1	1	1	1	10	11	11	8	8	16	1	0.903226	0.999994	0	1	2	Dst, LOC100040913	295729, -88	in gene, upstream	0	0	1	0	0	1
1294	1	34364800	34365399	599	1	5	4.545	3	2.727	3.182	3	0.710163	0.178388	1	1	1	1	1	9	8	5	5	6	6	0.772727	0.564204	0.999994	0	1	2	Dst, LOC100040913	296429, 612	in gene, in gene	1	0	0	0	0	0
1295	1	34380400	34381199	799	4	5	3.957	5.591	4.583	5.292	6.273	1.10998	0.479303	1	1	1	1	1	11	8	10	10	15	17	1.44828	0.64685	0.999994	0	0	0				1	0	1	0	1	1
1296	1	34391000	34391399	399	3	4.667	2	2	3.182	6.2	4	1.54402	0.282233	1	1	1	1	1	7	3	2	6	12	9	2.25	0.4841	0.999994	0	0	0				1	0	0	0	1	1
1297	1	34398800	34398999	199	1	2	4	3.5	2.167	2.667	5	1.03516	0.922004	1	1	1	1	1	2	6	5	4	3	6	1	0.87461	0.999994	0	0	0				0	0	0	0	0	1
1298	1	34451000	34451599	599	4	5.75	5.889	3.25	5.824	3.263	7.444	1.11028	0.733763	1	1	1	1	1	12	16	7	17	9	17	1.22857	0.83243	0.999994	0	0	0				1	1	0	1	0	1
1299	1	34460600	34460799	199	1	5.6	6.4	1.6	1	1.667	3.6	0.460809	0.240298	1	1	1	1	1	7	9	2	1	2	5	0.444444	0.247765	0.999994	0	0	0				0	1	0	0	0	0
1300	1	34467400	34467599	199	1	6	2.667	4.333	3.5	4.4	5.5	1.03077	0.912364	1	1	1	1	1	7	4	6	5	5	8	1.05882	0.693325	0.999994	0	0	1	LOC100040938	7344	downstream	0	0	0	0	0	1
1301	1	34488200	34489599	1399	2	3.621	3.171	2.256	3.438	2.794	4.118	1.1439	0.477601	1	1	1	1	1	11	12	7	13	7	9	0.966667	0.523108	0.999994	0	1	2	Ccdc115, Imp4	7618, -7846	downstream, upstream	0	1	0	0	0	1
1302	1	34507600	34508199	599	4	4.688	4.059	3.562	5.786	2.625	4.722	1.06694	0.801731	1	1	1	1	1	10	11	8	12	6	11	1	0.819785	0.999994	0	0	2	Imp4, Ptpn18	11154, -8692	downstream, upstream	1	0	1	1	0	1
1303	1	34521000	34521399	399	1	3.833	1.5	1.667	1.9	2	4.2	1.15714	0.747297	1	1	1	1	1	6	2	2	3	4	6	1.3	0.612223	0.999994	0	0	1	Ptpn18	4608	in gene	0	0	0	0	0	1
1304	1	34539800	34539999	199	1	9.333	2.167	2.4	3.2	2.8	4	0.719424	0.637237	1	1	1	1	1	13	3	3	5	4	6	0.789474	0.423181	0.999994	0	0	1	Ptpn18	23308	downstream	1	0	0	0	0	0
1305	1	34554600	34554799	199	2	4.833	6.167	4.333	9	1	2.333	0.804344	0.728234	1	1	1	1	1	6	9	5	12	1	4	0.85	0.939714	0.999994	0	1	1	Tesp1	-576	upstream	0	1	0	1	0	0
1306	1	34555000	34555599	599	5	7.765	7	6.941	5.611	4.882	11.833	1.02856	0.934147	1	1	1	1	1	17	12	14	12	8	29	1.13953	0.732094	0.999994	0	1	1	Tesp1	24	in gene	1	1	1	1	0	1
1307	1	34555800	34556399	599	1	2.412	2.923	2.5	2.75	1.111	4.222	1.03165	0.935626	1	1	1	1	1	6	6	4	4	2	8	0.875	0.58398	0.999994	0	1	1	Tesp1	824	in gene	0	0	0	0	0	1
1308	1	34566000	34566799	799	6	23.889	13.261	14	17.778	12.409	18.095	0.94393	0.821443	1	1	1	1	1	69	49	47	54	44	54	0.921212	0.581638	0.999994	0	0	1	Tesp1	11124	downstream	1	1	1	1	1	1
1309	1	34567800	34567999	199	1	4.75	3.833	6.6	5.4	5.2	5.833	1.08233	0.663036	1	1	1	1	1	5	5	8	6	7	8	1.16667	0.712758	0.999994	0	0	1	Tesp1	12624	downstream	0	0	1	0	0	0
1310	1	34576600	34577599	999	6	8.8	8.567	9.963	9.323	9.931	11.345	1.11961	0.220883	1	1	1	1	1	22	24	22	31	25	27	1.22059	0.548047	0.999994	0	0	0				1	1	1	1	1	1
1311	1	34587800	34587999	199	2	5.5	7.5	1.6	1	1.167	2.4	0.312808	0.187552	1	1	1	1	1	7	10	3	1	2	3	0.3	0.00554233	0.999994	0	1	1	Cfc1	-4594	upstream	1	1	0	0	0	0
1312	1	34588200	34588799	599	4	4.4	8.125	3.231	5.385	5	1.667	0.764915	0.550778	1	1	1	1	1	11	20	7	12	13	3	0.736842	0.228961	0.999994	0	1	1	Cfc1	-3994	upstream	1	1	0	1	1	0
1313	1	34589400	34589599	199	1	4.333	1.333	3.5	5.333	1	8.333	1.60004	0.491302	1	1	1	1	1	6	2	4	7	1	11	1.58333	0.857495	0.999994	0	1	1	Cfc1	-2994	upstream	0	0	0	0	0	1
1314	1	34600400	34600799	399	1	2.429	2.111	3.167	1	1.25	3.75	0.778513	0.592484	1	1	1	1	1	4	3	6	1	2	5	0.615385	0.884999	0.999994	0	0	2	Cfc1, Tesp2	8106, 17189	in gene, downstream	0	0	0	0	0	1
1315	1	34617400	34617999	599	5	8.933	5.722	6.5	6.471	8.938	10.312	1.21584	0.363818	1	1	1	1	1	22	15	12	19	19	25	1.28571	0.493428	0.999994	0	1	1	Tesp2	89	in gene	1	1	0	1	1	1
1316	1	34631600	34632199	599	3	6.105	7.211	6.071	7.941	5.526	10.833	1.25342	0.398602	1	1	1	1	1	12	13	11	12	11	23	1.27778	0.38559	0.999994	0	1	1	9430069J07Rik	-4673	upstream	0	1	0	1	0	1
1317	1	34659600	34659799	199	3	6.833	3.667	4.667	6.5	6.667	4.6	1.17142	0.495751	1	1	1	1	1	9	5	6	8	8	5	1.05	0.90063	0.999994	0	0	0				1	0	0	1	1	0
1318	1	34674600	34675199	599	6	24.062	17	12.8	21.333	17.188	21.786	1.11966	0.595697	1	1	1	1	1	52	34	30	45	38	49	1.13793	0.794697	0.999994	0	0	0				1	1	1	1	1	1
1319	1	34677200	34677399	199	2	7.167	4.167	6.333	2.667	3.833	3.833	0.584876	0.0954438	1	1	1	1	1	11	6	9	3	5	5	0.5	0.25142	0.999994	0	0	0				1	0	1	0	0	0
1320	1	34680800	34680999	199	1	6.429	8	7.143	4	7.429	4.714	0.748331	0.219108	1	1	1	1	1	8	10	9	6	12	6	0.888889	0.158062	0.999994	0	0	1	AA619741	42361	downstream	1	0	0	0	0	0
1321	1	34723000	34723799	799	2	4.455	3.579	2.167	5.739	2.75	5.263	1.3481	0.363973	1	1	1	1	1	11	7	5	15	6	15	1.56522	0.401079	0.999994	0	1	1	AA619741	-139	upstream	0	0	0	1	0	1
1322	1	34729200	34730199	999	7	4	5.455	3.69	5	5.192	6.067	1.2369	0.192943	1	1	1	1	1	9	11	11	10	10	13	1.06452	0.201501	0.999994	0	1	1	AA619741	-6439	upstream	1	1	1	1	1	1
1323	1	34730600	34730799	199	3	4.167	6.5	4	7.667	5.667	5.333	1.27272	0.287987	1	1	1	1	1	5	8	6	10	7	7	1.26316	0.986671	0.999994	0	1	1	AA619741	-7439	upstream	0	1	0	1	1	0
1324	1	34765400	34765799	399	1	4.167	4.8	1.167	3	2.333	3	0.822281	0.648275	1	1	1	1	1	5	8	2	5	4	5	0.933333	0.924855	0.999994	0	0	0				0	1	0	0	0	0
1325	1	34774400	34774999	599	4	7.8	5	5.789	6.632	8.75	7.778	1.2459	0.220798	1	1	1	1	1	14	9	15	17	20	18	1.44737	0.318873	0.999994	0	0	0				0	1	0	1	1	1
1326	1	34777400	34778199	799	2	5.136	4.64	4.583	6	4.773	5.957	1.16512	0.178206	1	1	1	1	1	16	9	7	14	10	9	1.03125	0.984955	0.999994	0	0	0				0	0	0	1	0	1
1327	1	34780400	34780999	599	5	8.222	6.944	7.333	4.684	7.105	9.333	0.938797	0.769509	1	1	1	1	1	26	21	18	12	22	23	0.876923	0.52968	0.999994	0	0	0				1	1	1	0	1	1
1328	1	34786400	34787199	799	3	2.267	4.12	3.15	2.409	3.409	2.261	0.847122	0.498724	1	1	1	1	1	4	9	7	4	7	4	0.75	0.579089	0.999994	0	0	0				0	1	1	0	1	0
1329	1	34790600	34790999	399	4	9.1	3.333	5	5.273	6.4	7	1.07113	0.835694	1	1	1	1	1	15	6	9	9	11	12	1.06667	0.620189	0.999994	0	0	0				1	0	0	1	1	1
1330	1	34801200	34801399	199	5	8.667	6.5	3.833	7.167	7.4	9.833	1.28421	0.345151	1	1	1	1	1	13	9	5	9	9	13	1.14815	0.551368	0.999994	0	0	0				1	1	0	1	1	1
1331	1	34821000	34821199	199	1	1	0	1	1	5.333	0	3.1665	0.472257	1	1	1	1	1	1	0	1	1	7	0	4	0.229718	0.999994	0	0	0				0	0	0	0	1	0
1332	1	34830600	34831399	799	6	6.522	5.812	7.316	5.417	4.261	8.905	0.9457	0.82715	1	1	1	1	1	19	14	17	13	11	24	0.96	0.873694	0.999994	0	0	0				1	1	1	1	1	1
1333	1	34834600	34834999	399	1	5.222	5	7.125	8.083	7.625	7.273	1.32478	0.0956244	1	1	1	1	1	11	13	13	16	12	13	1.10811	0.478864	0.999994	0	0	0				0	0	0	1	0	0
1334	1	34843200	34843599	399	6	10.364	5.727	4.923	5.333	6.25	7.833	0.923955	0.793533	1	1	1	1	1	21	10	11	10	10	15	0.833333	0.973765	0.999994	0	0	0				1	1	1	1	1	1
1335	1	34844400	34845199	799	5	3	3.542	3.682	3.591	4.118	3.524	1.09869	0.296915	1	1	1	1	1	6	7	11	10	9	7	1.08333	0.670316	0.999994	0	0	0				1	1	1	1	1	0
1336	1	34846400	34846799	399	3	11.875	8.5	3.385	6.111	3.636	7.5	0.725884	0.486009	1	1	1	1	1	19	16	7	11	7	16	0.809524	0.855746	0.999994	0	0	0				1	1	0	0	0	1
1337	1	34872200	34872799	599	6	10.714	7.133	7.917	5.625	6.812	10.571	0.893029	0.646949	1	1	1	1	1	28	19	17	16	19	27	0.96875	0.981046	0.999994	0	0	2	Arhgef4, BC043098	13932, 27320	downstream, in gene	1	1	1	1	1	1
1338	1	34907200	34907799	599	3	4.5	3.438	3	6	4.368	3.733	1.28918	0.272285	1	1	1	1	1	6	6	8	10	8	5	1.15	0.320887	0.999994	0	2	2	BC043098, Plekhb2	-7680, 695	upstream, in gene	1	0	0	1	1	0
1339	1	34919600	34919999	399	1	5.1	1.9	2.667	3.222	4.25	5.083	1.29875	0.445077	1	1	1	1	1	9	3	4	5	6	9	1.25	0.752341	0.999994	0	0	1	Plekhb2	12995	in gene	0	0	0	0	0	1
1340	1	34925600	34926399	799	4	7.24	5.35	9.6	5.609	5.76	10.391	0.980622	0.946323	1	1	1	1	1	24	16	25	20	18	35	1.12308	0.670413	0.999994	0	0	1	Plekhb2	19195	in gene	1	0	1	0	1	1
1341	1	34927000	34927199	199	1	6	4	2	2.667	2.833	4	0.791667	0.554588	1	1	1	1	1	7	5	2	5	4	5	1	0.297827	0.999994	0	0	1	Plekhb2	20295	in gene	1	0	0	0	0	0
1342	1	34930400	34930999	599	3	7.353	3.462	5.067	7	5.6	4.75	1.09243	0.731219	1	1	1	1	1	21	8	14	13	11	12	0.837209	0.527933	0.999994	0	0	1	Plekhb2	23895	in gene	1	0	1	1	0	0
1343	1	34940400	34940599	199	3	4.667	4.333	3.333	5.5	5.75	2.667	1.12844	0.658854	1	1	1	1	1	8	9	5	8	9	3	0.909091	0.377795	0.999994	0	0	1	Plekhb2	33695	downstream	0	1	0	1	1	0
1344	1	34980200	34980999	799	5	8.75	6.263	4.524	4.684	5.083	5.25	0.768644	0.343806	1	1	1	1	1	22	14	11	10	14	14	0.808511	0.408684	0.999994	0	0	0				1	1	0	1	1	1
1345	1	34985400	34986399	999	3	4.581	2.929	3.538	3.654	3.6	3.143	0.941075	0.70445	1	1	1	1	1	12	8	8	10	9	7	0.928571	0.742075	0.999994	0	0	0				1	0	1	0	0	1
1346	1	34986600	34987399	799	6	15.24	13.25	8.875	9.84	11.48	14.625	0.961997	0.850718	1	1	1	1	1	43	40	21	29	31	40	0.961538	0.556678	0.999994	1	0	0				1	1	1	1	1	1
1347	1	34996800	34996999	199	1	2	3.333	2.167	1	4	7.667	1.68893	0.467788	1	1	1	1	1	2	5	4	1	6	11	1.63636	0.590015	0.999994	0	0	0				0	0	0	0	0	1
1348	1	35001000	35001399	399	5	8.5	10.417	6.727	8.1	8.417	1.889	0.717751	0.386135	1	1	1	1	1	18	24	14	15	19	3	0.660714	0.0676433	0.999994	0	0	0				1	1	1	1	1	0
1349	1	35037600	35037999	399	4	5	2.5	9.5	3.222	4.545	4.769	0.737412	0.5463	1	1	1	1	1	9	4	16	5	9	9	0.793103	0.501562	0.999994	0	0	0				1	0	1	0	1	1
1350	1	35040200	35040399	199	1	7.333	5.333	2.833	4.167	3.5	1	0.559197	0.238165	1	1	1	1	1	11	7	3	6	5	1	0.571429	0.195234	0.999994	0	0	0				1	0	0	0	0	0
1351	1	35046400	35046999	599	1	4.333	6.562	3.824	7.857	5.833	6.429	1.36687	0.163936	1	1	1	1	1	9	18	10	18	13	16	1.27027	0.902908	0.999994	0	0	0				0	0	0	1	0	0
1352	1	35134400	35134799	399	2	6.455	1.667	5.3	3.545	4.333	2.833	0.798018	0.601182	1	1	1	1	1	11	2	9	8	5	5	0.818182	0.152243	0.999994	0	0	0				1	0	1	0	0	0
1353	1	35163400	35163999	599	6	17.867	17.733	15.333	17.308	12.556	20	0.979012	0.889528	1	1	1	1	1	33	38	29	35	31	40	1.06	0.456981	0.999994	0	0	0				1	1	1	1	1	1
1354	1	35171800	35172399	599	1	3.889	4.222	4.312	3.632	4.895	5.474	1.12702	0.43725	1	1	1	1	1	6	7	10	7	8	8	1	0.42221	0.999994	0	0	0				0	0	0	0	0	1
1355	1	35177000	35177399	399	3	5.083	4.917	4.917	4.25	6.6	4.417	1.02346	0.891822	1	1	1	1	1	7	10	10	8	10	7	0.925926	0.968039	0.999994	0	0	0				1	1	0	0	1	0
1356	1	35218000	35218199	199	5	8.167	7.167	5	8.833	6.333	6.167	1.04913	0.806448	1	1	1	1	1	10	9	7	12	9	10	1.19231	0.600595	0.999994	0	0	0				1	1	0	1	1	1
1357	1	35315600	35316199	599	2	4.412	2.538	2.947	3.667	3	2.312	0.907245	0.683283	1	1	1	1	1	12	4	6	8	6	4	0.818182	0.653817	0.999994	0	0	0				1	0	1	0	0	0
1358	1	35317200	35317999	799	5	4.438	3.5	3.591	3.947	3	3.364	0.894353	0.374787	1	1	1	1	1	10	9	8	7	8	8	0.851852	0.547755	0.999994	0	0	0				1	1	1	1	0	1
1359	1	35320600	35320999	399	6	34.154	24.769	19.385	23.846	25.308	27.077	0.973477	0.888694	1	1	1	1	1	63	49	39	46	47	47	0.927152	0.956511	0.999994	0	0	0				1	1	1	1	1	1
1360	1	35326200	35326399	199	4	6.667	4	6.833	3.833	6.167	7.167	0.980971	0.938369	1	1	1	1	1	9	6	9	6	8	9	0.958333	0.789998	0.999994	0	0	0				1	0	1	0	1	1
1361	1	35331200	35331599	399	5	9.625	7.5	8.125	8.125	2.538	6.538	0.681228	0.243146	1	1	1	1	1	15	11	13	13	5	14	0.820513	0.907237	0.999994	0	0	0				1	1	1	1	0	1
1362	1	35337000	35337199	199	4	11.167	7	4	14.667	10.167	7.833	1.47368	0.292316	1	1	1	1	1	16	11	6	21	17	12	1.51515	0.297255	0.999994	0	0	0				1	1	0	1	1	0
1363	1	35383800	35383999	199	1	2.833	4.333	3.4	4.833	6.6	3.2	1.38491	0.303135	1	1	1	1	1	4	6	4	8	9	5	1.57143	0.718864	0.999994	0	0	0				0	0	0	0	1	0
1364	1	35387800	35387999	199	2	7.5	3.833	3.5	6	3.833	8.833	1.25841	0.545322	1	1	1	1	1	10	5	5	9	7	11	1.35	0.855233	0.999994	0	0	0				1	0	0	0	0	1
1365	1	35411000	35411399	399	6	8.615	10	10	11.692	9.538	10	1.09139	0.344085	1	1	1	1	1	16	18	21	20	20	19	1.07273	0.772494	0.999994	0	0	0				1	1	1	1	1	1
1366	1	35425400	35425799	399	5	4.167	4.077	4.923	8	3.769	3	1.12167	0.765587	1	1	1	1	1	6	7	10	13	8	6	1.17391	0.834738	0.999994	0	0	0				1	1	1	1	1	0
1367	1	35430400	35430799	399	6	11.6	11.8	8.4	8.5	11.2	13	1.0283	0.869475	1	1	1	1	1	21	22	16	19	22	25	1.11864	0.681537	0.999994	0	0	0				1	1	1	1	1	1
1368	1	35438600	35438999	399	3	7.167	5.167	7.7	6.375	6.333	9.583	1.11266	0.603226	1	1	1	1	1	16	10	15	11	11	20	1.02439	0.917855	0.999994	0	0	0				1	0	1	0	0	1
1369	1	35451600	35451999	399	4	6.75	3	3.25	5.583	5.167	7.125	1.375	0.317012	1	1	1	1	1	14	3	6	11	11	11	1.43478	0.278849	0.999994	0	0	0				1	0	0	1	1	1
1370	1	35460200	35460599	399	2	8.091	5.333	5	5.75	4.75	6.917	0.945343	0.789518	1	1	1	1	1	14	8	8	10	7	18	1.16667	0.742721	0.999994	0	0	0				1	0	0	0	0	1
1371	1	35461800	35462399	599	2	5.722	5.75	6.389	6.167	6.667	6.333	1.07312	0.18283	1	1	1	1	1	12	15	13	13	15	12	1	0.8353	0.999994	0	0	0				0	0	1	0	0	1
1372	1	35472000	35472399	399	2	5.455	6.615	8	4.333	6.273	7.222	0.888291	0.543292	1	1	1	1	1	8	15	14	8	10	11	0.783784	0.356505	0.999994	0	0	0				0	0	1	0	0	1
1373	1	35510600	35510799	199	1	8.167	8.5	4.833	6.333	6.333	7.333	0.930186	0.715945	1	1	1	1	1	11	11	6	9	8	10	0.964286	0.671478	0.999994	0	0	0				0	0	0	1	0	0
1374	1	35514000	35514399	399	3	4.5	7.5	2.857	5.5	6.111	5.625	1.16013	0.619809	1	1	1	1	1	8	12	4	10	11	9	1.25	0.491177	0.999994	0	0	0				0	1	0	1	1	0
1375	1	35519200	35519599	399	1	1.5	4.615	4.769	3.154	2.583	3.1	0.811926	0.589089	1	1	1	1	1	2	8	9	5	5	5	0.789474	0.475469	0.999994	0	0	0				0	1	0	0	0	0
1376	1	35522800	35523199	399	5	8.111	8.125	3.3	6.455	6.583	6.444	0.997236	0.992077	1	1	1	1	1	14	12	7	14	14	13	1.24242	0.926844	0.999994	0	0	0				1	1	0	1	1	1
1377	1	35530000	35530599	599	3	8.75	6.632	3.611	5.714	5	6.421	0.902174	0.722985	1	1	1	1	1	18	16	10	13	9	18	0.909091	0.436222	0.999994	0	0	0				1	1	0	0	0	1
1378	1	35533600	35533799	199	1	1.8	1.857	3.714	2	3.429	7.714	1.78307	0.382726	1	1	1	1	1	2	3	4	3	4	10	1.88889	0.104216	0.999994	0	0	0				0	0	0	0	0	1
1379	1	35540000	35540399	399	1	5.833	6.692	4.917	9.455	6.727	5.909	1.26654	0.286935	1	1	1	1	1	12	13	9	15	12	12	1.14706	0.927172	0.999994	0	0	0				0	0	0	1	0	0
1380	1	35559800	35560599	799	6	5.417	10.938	6.875	10	6.957	8.174	1.08183	0.757097	1	1	1	1	1	16	18	11	19	16	18	1.17778	0.152156	0.999994	0	0	0				1	1	1	1	1	1
1381	1	35583200	35583399	199	6	9.857	13	13.429	9.857	6.143	10.714	0.736207	0.154125	1	1	1	1	1	13	17	19	13	7	16	0.734694	0.286904	0.999994	0	0	0				1	1	1	1	1	1
1382	1	35588400	35588599	199	1	2	2.333	6.167	1	1.2	2.167	0.415905	0.262633	1	1	1	1	1	2	3	8	1	2	3	0.461538	0.377973	0.999994	0	0	0				0	0	1	0	0	0
1383	1	35610400	35610799	399	2	5.5	4.833	2.727	4.167	7.333	9.5	1.60796	0.227467	1	1	1	1	1	10	9	5	7	17	18	1.75	0.433254	0.999994	0	0	0				0	0	0	0	1	1
1384	1	35616800	35616999	199	5	15.286	8.143	7	7.571	7.571	7.429	0.74176	0.418702	1	1	1	1	1	21	12	9	11	11	11	0.785714	0.389775	0.999994	0	0	0				1	1	0	1	1	1
1385	1	35617400	35617799	399	2	6.667	6.846	2.182	4.727	1.364	4.9	0.700287	0.461269	1	1	1	1	1	13	10	3	7	2	7	0.615385	0.0195399	0.999994	0	0	0				1	1	0	0	0	0
1386	1	35667600	35668399	799	6	9.565	12.957	12.565	12.273	10.783	14.21	1.0621	0.645124	1	1	1	1	1	23	29	25	32	27	26	1.1039	0.657495	0.999994	0	0	0				1	1	1	1	1	1
1387	1	35681400	35681599	199	1	8	4	1.6	3.167	2.833	2.167	0.600515	0.434889	1	1	1	1	1	11	5	2	4	4	3	0.611111	0.296941	0.999994	0	0	0				1	0	0	0	0	0
1388	1	35707600	35707999	399	4	3.6	4.833	3.9	4.833	5.5	4.083	1.1689	0.277893	1	1	1	1	1	7	9	7	10	11	8	1.26087	0.501324	0.999994	0	0	0				0	1	0	1	1	1
1389	1	35718800	35719399	599	3	6.176	7.353	4.611	6.538	5.941	4.412	0.931147	0.703853	1	1	1	1	1	13	19	8	15	15	10	1	0.800133	0.999994	0	0	0				1	1	0	0	1	0
1390	1	35738800	35738999	199	1	8.8	2.5	3.5	10.25	5.8	6	1.48986	0.381412	1	1	1	1	1	12	4	5	15	8	9	1.52381	0.286711	0.999994	0	0	0				0	0	0	1	0	0
1391	1	35744800	35745199	399	6	55.462	54.846	31.231	49.308	46.077	48.462	1.01631	0.932227	1	1	1	1	1	118	117	67	101	93	105	0.990066	0.326932	0.999994	0	0	0				1	1	1	1	1	1
1392	1	35751800	35752399	599	3	4.722	5.286	2.938	6	3.176	7	1.2495	0.476863	1	1	1	1	1	9	9	5	10	7	16	1.43478	0.543541	0.999994	0	0	0				1	0	0	1	0	1
1393	1	35760000	35760599	599	2	4.5	3.118	2.917	3.444	2.429	4.526	0.987091	0.956744	1	1	1	1	1	8	7	6	6	5	9	0.952381	0.386279	0.999994	0	0	0				1	0	0	0	0	1
1394	1	35774200	35774599	399	4	5	4.077	8.231	9.091	6.923	6.583	1.30558	0.312212	1	1	1	1	1	9	7	18	18	13	14	1.32353	0.404008	0.999994	0	0	0				0	0	1	1	1	1
1395	1	35779800	35780199	399	1	4.636	4.846	2.846	4.692	4	5	1.11064	0.56489	1	1	1	1	1	9	9	6	9	6	10	1.04167	0.463633	0.999994	0	0	0				0	0	0	0	0	1
1396	1	35799000	35799599	599	1	1.583	1.571	0	1.333	1	3.368	1.80755	0.407923	1	1	1	1	1	2	3	0	2	1	8	2.2	0.237958	0.999994	0	0	0				0	0	0	0	0	1
1397	1	35805600	35806399	799	5	6.739	6.579	4.136	6.458	7.095	8.652	1.2722	0.215536	1	1	1	1	1	16	12	13	19	16	28	1.53659	0.458003	0.999994	0	0	0				1	1	0	1	1	1
1398	1	35808800	35808999	199	6	11.714	10.714	9.143	9.143	9	13	0.986443	0.930313	1	1	1	1	1	17	15	13	13	13	18	0.977778	0.975226	0.999994	0	0	0				1	1	1	1	1	1
1399	1	35815800	35816199	399	2	8	4.538	6.182	6	4.375	7.615	0.961004	0.867607	1	1	1	1	1	17	10	11	11	7	17	0.921053	0.752869	0.999994	0	0	0				1	0	0	0	0	1
1400	1	35818000	35818399	399	4	7.1	6.5	4.667	7.545	5.545	10	1.26403	0.353457	1	1	1	1	1	13	10	9	14	10	17	1.28125	0.599499	0.999994	0	0	0				1	1	0	1	0	1
1401	1	35823400	35823799	399	6	29.454	24.667	12.818	24.909	23.333	23.333	1.06926	0.784788	1	1	1	1	1	62	49	28	48	49	49	1.05036	0.597084	0.999994	0	0	0				1	1	1	1	1	1
1402	1	35856000	35856399	399	6	16.5	17.917	7.273	16	13.231	11.769	0.983449	0.953224	1	1	1	1	1	31	40	15	30	32	27	1.03488	0.928332	0.999994	0	1	1	LOC100041544	-7620	upstream	1	1	1	1	1	1
1403	1	35865000	35865199	199	4	6.333	6.5	3.333	6.5	3.5	6.667	1.03099	0.914163	1	1	1	1	1	9	8	4	9	5	9	1.09524	0.82772	0.999994	0	1	1	LOC100041544	1280	in gene	1	1	0	1	0	1
1404	1	35870800	35871199	399	2	9.75	5	5.667	10.727	5.667	8.167	1.20297	0.543475	1	1	1	1	1	21	10	11	22	10	17	1.16667	0.876527	0.999994	0	0	1	LOC100041544	7180	downstream	1	0	0	1	0	0
1405	1	35885200	35885599	399	2	6.273	6.364	4.636	5.273	4.727	7.778	1.02924	0.886765	1	1	1	1	1	13	13	9	11	9	14	0.971429	0.624325	0.999994	0	0	0				1	0	0	0	0	1
1406	1	35921000	35921599	599	6	7.308	5.824	4.389	5.778	5.6	7.889	1.09965	0.63071	1	1	1	1	1	18	16	12	17	14	14	0.978261	0.934568	0.999994	0	0	0				1	1	1	1	1	1
1407	1	35923400	35923599	199	1	3.833	3.833	3	5	6.5	4	1.45322	0.145002	1	1	1	1	1	7	5	4	7	9	5	1.3125	0.634357	0.999994	0	0	0				0	0	0	0	1	0
1408	1	35931400	35931599	199	2	4	7.333	4.667	5.333	4.333	6.667	1.02081	0.932623	1	1	1	1	1	5	11	6	8	6	10	1.09091	0.934761	0.999994	0	0	0				0	1	0	0	0	1
1409	1	35934800	35934999	199	2	4.167	5.5	1	6.333	3	2.333	1.09365	0.863757	1	1	1	1	1	7	9	1	8	6	4	1.05882	0.812086	0.999994	0	0	0				0	1	0	1	0	0
1410	1	35937200	35937399	199	5	4	5.8	5.333	8.167	6.2	5.167	1.29082	0.242003	1	1	1	1	1	5	8	8	13	10	7	1.42857	0.553822	0.999994	0	0	0				0	1	1	1	1	1
1411	1	35939800	35940799	999	6	11.92	12.286	8.538	13	9.524	7.333	0.911831	0.663374	1	1	1	1	1	35	24	18	33	24	21	1.01299	0.558517	0.999994	0	0	0				1	1	1	1	1	1
1412	1	35940800	35941399	599	6	5.438	5.5	4.647	4.533	4.667	4.056	0.850561	0.0882426	1	1	1	1	1	9	14	10	11	11	9	0.939394	0.61811	0.999994	0	0	0				1	1	1	1	1	1
1413	1	35941600	35942199	599	1	1.812	2.5	1.941	1	2.842	1.429	0.842955	0.62655	1	1	1	1	1	4	5	4	1	4	2	0.538462	0.816914	0.999994	0	0	0				0	0	0	0	1	0
1414	1	35946400	35946999	599	1	5.167	6	2.231	5.062	4.211	5.643	1.1133	0.710239	1	1	1	1	1	11	11	3	9	8	9	1.04	0.664686	0.999994	0	0	0				0	1	0	0	0	0
1415	1	35953400	35953799	399	5	8.917	6.333	5.556	7.222	4.556	4.444	0.779679	0.325585	1	1	1	1	1	15	9	8	10	6	7	0.71875	0.343887	0.999994	0	0	0				1	1	1	1	1	0
1416	1	35956000	35956399	399	2	4.889	3.125	3.25	7.143	3.778	3.444	1.2753	0.49016	1	1	1	1	1	8	5	5	10	6	6	1.22222	0.723355	0.999994	0	0	0				1	0	0	1	0	0
1417	1	35961600	35962199	599	2	2.333	2.533	4.941	3.583	4.278	2.5	1.05649	0.862108	1	1	1	1	1	5	5	11	7	11	5	1.09524	0.68307	0.999994	0	0	0				0	0	1	0	1	0
1418	1	35966600	35966799	199	2	6.833	8.5	6.833	6	7.167	11	1.09027	0.711072	1	1	1	1	1	9	10	9	7	10	14	1.10714	0.902048	0.999994	0	0	0				0	1	0	0	0	1
1419	1	35979000	35980199	1199	6	13.939	17.222	10.114	15.121	14.677	15.469	1.09672	0.584229	1	1	1	1	1	24	38	20	36	30	26	1.12195	0.821667	0.999994	0	0	0				1	1	1	1	1	1
1420	1	35992600	35993199	599	6	11.667	9.632	7.588	10.562	7.5	10	0.97144	0.864522	1	1	1	1	1	23	27	17	20	14	22	0.835821	0.68628	0.999994	0	0	0				1	1	1	1	1	1
1421	1	35996800	35997199	399	1	9.083	6.769	8.231	8.545	9.167	10.846	1.18582	0.196608	1	1	1	1	1	16	14	17	16	17	24	1.21277	0.494447	0.999994	0	0	0				0	0	0	0	0	1
1422	1	36018200	36018399	199	1	1.8	1.8	1	2.8	7	2.75	2.72826	0.19721	1	1	1	1	1	2	2	1	3	8	3	2.8	0.208951	0.999994	0	0	0				0	0	0	0	1	0
1423	1	36027600	36028199	599	6	8.158	8.412	10	6.812	11.333	12.562	1.1557	0.519589	1	1	1	1	1	21	17	21	14	23	23	1.01695	0.956112	0.999994	0	0	0				1	1	1	1	1	1
1424	1	36033000	36033399	399	5	7.583	10.8	5.545	6.1	5.625	3.4	0.632105	0.187945	1	1	1	1	1	14	20	9	12	9	6	0.627907	0.0649847	0.999994	0	0	1	LOC100041091	10051	downstream	1	1	1	1	1	0
1425	1	36044000	36044999	999	6	8.8	8.677	6.065	7.885	7.903	8.774	1.04333	0.746409	1	1	1	1	1	21	25	19	28	23	25	1.16923	0.67043	0.999994	0	1	1	LOC100041091	-1249	upstream	1	1	1	1	1	1
1426	1	36054600	36055199	599	6	16.722	16.692	9.75	12.667	15.25	16.667	1.0329	0.867197	1	1	1	1	1	48	35	25	36	35	46	1.08333	0.605969	0.999994	0	0	1	EG666290	12984	downstream	1	1	1	1	1	1
1427	1	36062400	36062999	599	6	20	13.615	8.5	10	13.417	14.056	0.889778	0.69753	1	1	1	1	1	42	29	26	32	29	43	1.07216	0.96857	0.999994	0	0	1	EG666290	5184	in gene	1	1	1	1	1	1
1428	1	36066400	36066799	399	4	11.222	12.5	6	12.692	9.417	8.182	1.01914	0.941319	1	1	1	1	1	20	23	14	28	20	16	1.12281	0.452044	0.999994	0	1	1	EG666290	1284	in gene	1	1	0	1	1	0
1429	1	36068800	36069199	399	6	6.154	7.833	6.923	10.846	6.923	8.923	1.27652	0.22517	1	1	1	1	1	11	13	11	20	12	16	1.37143	0.172627	0.999994	0	1	1	EG666290	-1116	upstream	1	1	1	1	1	1
1430	1	36088000	36088199	199	2	9.286	5.714	5.286	8.286	6.429	7.286	1.08454	0.708824	1	1	1	1	1	14	9	8	12	10	12	1.09677	0.649604	0.999994	0	0	0				1	0	0	1	0	0
1431	1	36094600	36094999	399	1	10.7	4	3.333	3.917	4.5	6.333	0.817945	0.693963	1	1	1	1	1	21	7	6	8	8	12	0.823529	0.701297	0.999994	0	0	0				1	0	0	0	0	0
1432	1	36106600	36106999	399	6	12.273	11.583	8.125	12.364	15	18.182	1.42416	0.104184	1	1	1	1	1	26	23	13	26	24	39	1.43548	0.208184	0.999994	0	0	0				1	1	1	1	1	1
1433	1	36110000	36110399	399	5	4.5	6.25	8.083	7.25	4.714	5.583	0.931716	0.755082	1	1	1	1	1	9	10	17	12	7	13	0.888889	0.416261	0.999994	0	0	0				1	1	1	1	0	1
1434	1	36143800	36144399	599	2	5.947	8.357	2.588	2.882	4.857	5	0.754144	0.506059	1	1	1	1	1	12	17	6	6	9	13	0.8	0.114552	0.999994	0	0	1	Hs6st1	18845	in gene	0	1	0	0	0	1
1435	1	36154000	36154599	599	6	9.353	8.737	7.588	7.667	7.812	11.737	1.0599	0.747157	1	1	1	1	1	18	17	15	17	17	24	1.16	0.998541	0.999994	0	0	1	Hs6st1	29045	in gene	1	1	1	1	1	1
1436	1	36160200	36161199	999	3	4.069	3.593	2.5	2.966	2.773	5.2	1.07646	0.792356	1	1	1	1	1	11	8	4	7	6	11	1.04348	0.950626	0.999994	1	0	1	Hs6st1	35445	in gene	1	1	0	0	0	1
1437	1	36162600	36162799	199	1	13.667	8	3.167	8.167	1.667	8.667	0.744987	0.608663	1	1	1	1	1	19	12	5	12	2	13	0.75	0.35885	0.999994	0	0	1	Hs6st1	37445	in gene	1	0	0	0	0	0
1438	1	36170200	36170599	399	6	10.454	7.727	7.7	6.462	7.083	6.231	0.764113	0.14777	1	1	1	1	1	20	14	15	13	15	14	0.857143	0.728355	0.999994	0	0	1	Hs6st1	45145	downstream	1	1	1	1	1	1
1439	1	36177400	36177799	399	5	14.2	8.9	7.5	6.615	13.333	10.364	0.990588	0.97446	1	1	1	1	1	26	16	14	12	24	21	1.01786	0.611618	0.999994	0	0	0				1	1	1	0	1	1
1440	1	36181000	36181599	599	6	6.154	4.688	5.375	7.125	6.467	4.562	1.11944	0.51338	1	1	1	1	1	12	11	9	16	12	8	1.125	0.732616	0.999994	0	0	0				1	1	1	1	1	1
1441	1	36201000	36201399	399	1	2	2.7	1.667	2.417	5.167	2.667	1.61002	0.275527	1	1	1	1	1	3	4	3	4	9	5	1.8	0.309434	0.999994	0	0	1	Ugcgl1	99895	in gene	0	0	0	0	1	0
1442	1	36229800	36230399	599	3	4.333	4.5	2.417	4.938	3.214	3.375	1.02462	0.920345	1	1	1	1	1	9	11	4	12	6	7	1.04167	0.652981	0.999994	0	0	1	Ugcgl1	70995	in gene	1	1	0	1	0	0
1443	1	36239600	36239999	399	6	8.167	11.167	7.556	11.5	6.583	10.833	1.07534	0.742076	1	1	1	1	1	16	23	13	21	13	22	1.07692	0.889166	0.999994	0	0	1	Ugcgl1	61295	in gene	1	1	1	1	1	1
1444	1	36241000	36241599	599	2	6.667	7.5	3.667	3.667	4	3.647	0.634406	0.20183	1	1	1	1	1	17	18	7	9	9	9	0.642857	0.0715746	0.999994	0	0	1	Ugcgl1	59795	in gene	1	1	0	0	0	0
1445	1	36244800	36244999	199	5	7.857	4.833	5.286	6.857	8	6	1.16027	0.443228	1	1	1	1	1	12	6	7	10	12	9	1.24	0.639499	0.999994	0	0	1	Ugcgl1	56195	in gene	1	0	1	1	1	1
1446	1	36248200	36248599	399	3	5.833	4.444	4.375	5.714	8.571	4.556	1.2859	0.36674	1	1	1	1	1	11	8	7	8	12	8	1.07692	0.987968	0.999994	0	0	1	Ugcgl1	52695	in gene	1	0	0	1	1	0
1447	1	36278600	36279399	799	6	15.312	9.773	7.25	7.5	6.591	10.15	0.749683	0.38277	1	1	1	1	1	34	25	19	16	19	26	0.782051	0.382197	0.999994	0	0	1	Ugcgl1	22095	in gene	1	1	1	1	1	1
1448	1	36279400	36279999	599	6	39.875	37.647	21.188	38.25	30.938	29.944	1.00428	0.984076	1	1	1	1	1	89	90	52	80	68	73	0.95671	0.539202	0.999994	0	0	1	Ugcgl1	21395	in gene	1	1	1	1	1	1
1449	1	36293800	36294599	799	3	3.591	3.579	4	5	3.958	7.923	1.51128	0.248874	1	1	1	1	1	12	9	10	10	13	19	1.35484	0.931875	0.999994	0	0	1	Ugcgl1	6895	in gene	0	0	0	1	1	1
1450	1	36305400	36305599	199	1	1	2.667	1.833	1.4	5.833	2.333	1.73927	0.426281	1	1	1	1	1	1	3	2	2	9	3	2.33333	0.155182	0.999994	0	1	1	Ugcgl1	-4405	upstream	0	0	0	0	1	0
1451	1	36312600	36312999	399	5	5.636	5.909	4.692	5.417	6.818	6.308	1.14202	0.236164	1	1	1	1	1	11	12	11	9	14	12	1.02941	0.758626	0.999994	0	0	1	Lincr	17471	downstream	0	1	1	1	1	1
1452	1	36313800	36313999	199	4	6.167	8.167	7	3.833	6	10.167	0.937471	0.837468	1	1	1	1	1	8	10	8	5	8	14	1.03846	0.423582	0.999994	0	0	1	Lincr	16371	downstream	1	1	0	0	1	1
1453	1	36315400	36315999	599	6	8.5	6.6	9.062	12.375	10.188	9	1.30631	0.122355	1	1	1	1	1	14	10	15	21	16	17	1.38462	0.258369	0.999994	0	0	1	Lincr	14571	downstream	1	1	1	1	1	1
1454	1	36326000	36326799	799	6	18.348	18.75	8.727	14.792	12.739	17.136	0.97473	0.920474	1	1	1	1	1	52	54	26	51	48	53	1.15152	0.818053	0.999994	1	0	1	Lincr	3871	in gene	1	1	1	1	1	1
1455	1	36345800	36346199	399	2	9.2	8	10	9	6.833	9.909	0.946397	0.680407	1	1	1	1	1	15	18	19	19	14	18	0.980769	0.695215	0.999994	0	0	0				0	0	1	0	0	1
1456	1	36347800	36348999	1199	8	12.097	6.167	6.424	7.467	9.111	11.379	1.13241	0.658191	1	1	1	1	1	34	18	22	25	29	32	1.16216	0.636733	0.999994	0	0	0				1	1	1	1	1	1
1457	1	36366000	36366199	199	1	5.667	5	2.4	1	7.167	10.5	1.42856	0.580559	1	1	1	1	1	7	6	5	1	9	13	1.27778	0.67366	0.999994	0	1	1	Arid5a	1500	in gene	0	0	0	0	0	1
1458	1	36376800	36377199	399	6	20.2	17.375	11	19.333	11.25	15.5	0.948698	0.82839	1	1	1	1	1	35	26	20	31	18	28	0.950617	0.715253	0.999994	0	0	1	Arid5a	12400	in gene	1	1	1	1	1	1
1459	1	36386200	36386399	199	2	4.667	6.167	3	2.5	4	6.333	0.927642	0.828811	1	1	1	1	1	6	9	4	3	5	8	0.842105	0.999379	0.999994	0	0	2	Arid5a, 4632411B12Rik	21700, 39727	downstream, downstream	0	1	0	0	0	1
1460	1	36399600	36399799	199	6	14.667	14.333	13.333	15.667	12.5	15.167	1.02365	0.77639	1	1	1	1	1	19	18	17	21	16	20	1.05556	0.846207	0.999994	0	0	1	4632411B12Rik	26327	in gene	1	1	1	1	1	1
1461	1	36416800	36417199	399	1	4.077	5.846	5.7	5.417	3.25	5.8	0.926007	0.715005	1	1	1	1	1	8	11	11	9	6	10	0.833333	0.734407	0.999994	0	0	2	4632411B12Rik, 4930533C12Rik	9027, -8076	in gene, upstream	0	1	0	0	0	0
1462	1	36422000	36422399	399	1	2	2.727	4	4.167	1.8	5.667	1.3331	0.500367	1	1	1	1	1	3	4	6	6	3	10	1.46154	0.917088	0.999994	0	1	2	4632411B12Rik, 4930533C12Rik	3827, -2876	in gene, upstream	0	0	0	0	0	1
1463	1	36433000	36433599	599	1	3.722	5.765	1.625	2.944	5	4.588	1.12779	0.748883	1	1	1	1	1	9	10	3	5	12	7	1.09091	0.492924	0.999994	0	1	2	4632411B12Rik, 4930533C12Rik	-7273, 8224	upstream, in gene	0	1	0	0	0	0
1464	1	36438000	36438799	799	6	9.176	6.542	5.708	7.28	7.542	6.2	0.981144	0.913183	1	1	1	1	1	21	17	18	21	22	19	1.10714	0.705134	0.999994	0	0	1	4930533C12Rik	13324	in gene	1	1	1	1	1	1
1465	1	36445600	36445799	199	2	10	5.5	1.714	4.286	5.8	7.75	1.03613	0.941933	1	1	1	1	1	13	6	3	7	9	8	1.09091	0.65027	0.999994	0	0	1	4930533C12Rik	20624	in gene	1	0	0	0	0	1
1466	1	36448200	36448799	599	5	5.615	7.25	4.556	3.235	3.667	4.5	0.654497	0.108121	1	1	1	1	1	13	19	8	6	9	11	0.65	0.182543	0.999994	0	0	1	4930533C12Rik	23424	in gene	1	1	1	0	1	1
1467	1	36451600	36451999	399	5	6.167	6.083	4.444	5.333	8.778	6.889	1.25794	0.294244	1	1	1	1	1	13	13	8	10	14	12	1.05882	0.615337	0.999994	0	0	1	4930533C12Rik	26724	in gene	1	1	0	1	1	1
1468	1	36454400	36454799	399	2	5.769	2.182	2	2.077	2.636	6.545	1.13134	0.827032	1	1	1	1	1	11	5	3	4	4	11	1	0.515296	0.999994	0	0	1	4930533C12Rik	29524	in gene	1	0	0	0	0	1
1469	1	36465200	36466199	999	6	12.926	11.111	6.731	10	12.5	13.346	1.16504	0.4766	1	1	1	1	1	48	33	23	38	41	38	1.125	0.507126	0.999994	0	0	1	4930533C12Rik	40624	in gene	1	1	1	1	1	1
1470	1	36481200	36482399	1199	3	5.811	4.52	3.656	5.606	3.429	5.382	1.03074	0.885384	1	1	1	1	1	17	9	7	11	8	15	1.0303	0.836863	0.999994	0	0	2	4930533C12Rik, Lman2l	56724, 20285	downstream, in gene	1	0	0	1	0	1
1471	1	36485000	36485599	599	3	6.471	2.5	4.545	3.067	4.056	3	0.748964	0.43112	1	1	1	1	1	18	5	7	5	8	6	0.633333	0.465966	0.999994	0	0	2	4930533C12Rik, Lman2l	60224, 16785	downstream, in gene	1	0	1	0	1	0
1472	1	36497800	36497999	199	1	6.5	11	5.167	4.833	5.5	9.667	0.88234	0.72197	1	1	1	1	1	9	15	7	6	8	13	0.870968	0.457737	0.999994	0	0	1	Lman2l	4185	in gene	0	1	0	0	0	0
1473	1	36498800	36499399	599	1	3	2.833	1	3.688	2.333	4.632	1.55905	0.240771	1	1	1	1	1	5	5	1	7	5	7	1.72727	0.133164	0.999994	0	0	1	Lman2l	2985	in gene	0	0	0	0	0	1
1474	1	36519600	36520399	799	2	3.739	5.417	3.52	7.455	5.524	5.833	1.48406	0.0732035	1	1	1	1	1	10	15	6	15	13	10	1.22581	0.164444	0.999994	0	0	1	Cnnm4	-8831	upstream	0	0	0	1	1	0
1475	1	36521200	36521999	799	6	10.417	8.739	5.208	9.92	10.783	8.48	1.19779	0.414511	1	1	1	1	1	29	29	14	26	30	27	1.15278	0.166312	0.999994	0	1	1	Cnnm4	-7231	upstream	1	1	1	1	1	1
1476	1	36539600	36539799	199	2	8.167	12.167	3.5	9.167	7.8	9.5	1.11047	0.761897	1	1	1	1	1	11	16	5	12	9	13	1.0625	0.735667	0.999994	0	0	1	Cnnm4	10869	in gene	0	1	0	0	0	1
1477	1	36541200	36541799	599	6	6.267	8.062	5.588	6.222	5.706	6.294	0.914897	0.527509	1	1	1	1	1	11	18	9	12	12	9	0.868421	0.965983	0.999994	0	0	1	Cnnm4	12669	in gene	1	1	1	1	1	1
1478	1	36543200	36544399	1199	6	12.304	6.97	5.241	7.143	6.833	10	0.978013	0.944155	1	1	1	1	1	34	25	11	24	25	31	1.14286	0.754403	0.999994	0	0	1	Cnnm4	14969	in gene	1	1	1	1	1	1
1479	1	36551400	36552799	1399	6	21.032	23.405	14.293	19.944	16.75	20.647	0.976349	0.887281	1	1	1	1	1	41	61	39	50	39	49	0.978723	0.75505	0.999994	0	0	1	Cnnm4	23269	in gene	1	1	1	1	1	1
1480	1	36554400	36554599	199	3	3.167	1.333	2.167	6.429	4.286	5.5	2.43213	0.0183633	1	1	1	1	1	5	2	3	10	7	8	2.5	0.296013	0.999994	0	0	1	Cnnm4	25669	in gene	0	0	0	1	1	1
1481	1	36556200	36556599	399	1	8.417	4.222	4.25	5.6	4.818	4.091	0.85908	0.633448	1	1	1	1	1	15	7	9	9	9	7	0.806452	0.706027	0.999994	0	0	1	Cnnm4	27569	in gene	1	0	0	0	0	0
1482	1	36556800	36557599	799	6	7.739	6.944	3.591	4.522	5.76	7.458	0.970778	0.913738	1	1	1	1	1	28	19	11	11	17	26	0.931034	0.803915	0.999994	0	0	1	Cnnm4	28369	in gene	1	1	1	1	1	1
1483	1	36562800	36563599	799	5	8.478	5.909	2.647	5.52	6.818	8.684	1.23412	0.537347	1	1	1	1	1	16	13	7	17	15	15	1.30556	0.688235	0.999994	0	1	2	Cnnm4, Cnnm3	34369, -5522	in gene, upstream	1	1	0	1	1	1
1484	1	36572400	36572599	199	1	4.667	4.167	3.5	5	5.667	7	1.43238	0.0740054	1	1	1	1	1	6	5	5	6	8	10	1.5	0.647955	0.999994	0	0	2	Cnnm4, Cnnm3	43669, 3778	downstream, in gene	0	0	0	0	0	1
1485	1	36576800	36577199	399	3	5.385	2.75	2.917	4	2.75	4.231	0.993576	0.981997	1	1	1	1	1	12	4	5	8	5	9	1.04762	0.792109	0.999994	0	0	1	Cnnm3	8278	in gene	1	0	0	1	0	1
1486	1	36577600	36578199	599	4	9.632	7.278	6.667	8.421	8.471	8.105	1.06023	0.653756	1	1	1	1	1	26	15	18	20	17	19	0.949153	0.89542	0.999994	0	0	2	Cnnm3, Ankrd23	9178, 14675	in gene, downstream	1	1	0	1	1	0
1487	1	36579000	36579199	199	1	6.333	8.333	5.333	8.5	7	9.167	1.23341	0.2331	1	1	1	1	1	8	10	8	12	11	13	1.38462	0.478102	0.999994	0	0	2	Cnnm3, Ankrd23	10378, 13475	in gene, downstream	0	0	0	1	0	0
1488	1	36579400	36580199	799	5	8.083	7.818	4.316	6.591	6.52	7.28	1.00861	0.966606	1	1	1	1	1	27	17	10	19	19	18	1.03704	0.663624	0.999994	0	0	2	Cnnm3, Ankrd23	11078, 12775	in gene, downstream	1	1	0	1	1	1
1489	1	36582000	36582199	199	1	2.833	3.5	3.167	1.8	5	3.833	1.11926	0.727927	1	1	1	1	1	4	5	5	2	6	5	0.928571	0.889342	0.999994	0	0	2	Cnnm3, Ankrd23	13378, 10475	in gene, downstream	0	0	0	0	1	0
1490	1	36588600	36589199	599	6	8.056	5.556	4.368	6.765	6.786	6.556	1.1183	0.581398	1	1	1	1	1	22	14	10	16	16	18	1.08696	0.523169	0.999994	0	0	3	Cnnm3, Ankrd23, Ankrd39	20178, 3675, 15147	downstream, in gene, downstream	1	1	1	1	1	1
1491	1	36592000	36592599	599	6	11.944	13.588	7.353	11.562	11.588	11.632	1.05769	0.76695	1	1	1	1	1	30	35	21	31	32	33	1.11628	0.619689	0.999994	0	1	3	Cnnm3, Ankrd23, Ankrd39	23578, 275, 11747	downstream, in gene, downstream	1	1	1	1	1	1
1492	1	36597000	36597999	999	5	6	7	4.6	5.267	4.933	6.111	0.926761	0.620364	1	1	1	1	1	16	17	10	14	14	16	1.02326	0.94149	0.999994	0	1	3	Ankrd23, Ankrd39, Sema4c	-4925, 6547, 19390	upstream, in gene, downstream	1	1	1	0	1	1
1493	1	36599800	36600199	399	2	6.333	6.083	4.167	7.923	4.462	5	1.04836	0.845837	1	1	1	1	1	11	13	8	19	9	9	1.15625	0.456515	0.999994	0	1	3	Ankrd23, Ankrd39, Sema4c	-7425, 4047, 16890	upstream, in gene, downstream	1	0	0	1	0	0
1494	1	36600400	36600799	399	2	6.833	5.25	4.333	5.333	6.167	4.917	1.00006	0.999701	1	1	1	1	1	11	11	7	12	9	9	1.03448	0.874543	0.999994	0	0	3	Ankrd23, Ankrd39, Sema4c	-8025, 3447, 16290	upstream, in gene, downstream	0	0	0	1	0	1
1495	1	36606200	36607199	999	5	6.29	3.138	3.935	5.52	3.25	5.3	1.05291	0.853391	1	1	1	1	1	27	11	14	18	10	20	0.923077	0.887975	0.999994	0	1	2	Ankrd39, Sema4c	-2653, 10190	upstream, in gene	1	1	1	1	0	1
1496	1	36609400	36610199	799	2	8.737	4.947	5.769	5	4.4	6.81	0.83329	0.478902	1	1	1	1	1	21	8	12	12	10	14	0.878049	0.395114	0.999994	0	1	3	Ankrd39, Sema4c, 1700024G10Rik	-5753, 7090, 34733	upstream, in gene, downstream	1	0	0	0	0	1
1497	1	36612000	36612399	399	6	28.846	30.846	17.615	26.846	19.538	32.538	1.02089	0.92779	1	1	1	1	1	66	66	37	61	42	71	1.02959	0.830461	0.999994	0	0	3	Ankrd39, Sema4c, 1700024G10Rik	-8153, 4690, 32333	upstream, in gene, downstream	1	1	1	1	1	1
1498	1	36633800	36633999	199	4	15.333	6.667	6.333	6.667	6.5	9.833	0.811774	0.617431	1	1	1	1	1	20	8	10	9	8	12	0.763158	0.445935	0.999994	0	0	1	1700024G10Rik	10633	in gene	1	0	0	1	1	1
1499	1	36635400	36635999	599	4	6.389	4.938	3.875	3.889	2.588	4.167	0.700171	0.168351	1	1	1	1	1	11	11	6	8	4	6	0.642857	0.56204	0.999994	0	0	1	1700024G10Rik	8833	in gene	1	1	1	0	0	1
1500	1	36639000	36639399	399	3	3.75	3.692	5.583	4.333	3.9	3.667	0.913628	0.614147	1	1	1	1	1	6	8	10	9	6	7	0.916667	0.825254	0.999994	0	0	1	1700024G10Rik	5333	in gene	0	0	1	1	1	0
1501	1	36640800	36640999	199	3	6	5.143	3.429	4.143	5.143	3.286	0.86275	0.515813	1	1	1	1	1	7	8	4	6	6	5	0.894737	0.745869	0.999994	0	0	1	1700024G10Rik	3633	in gene	1	1	0	0	1	0
1502	1	36645400	36645999	599	5	19.167	10.79	7.812	14.714	10.722	16.706	1.11578	0.72869	1	1	1	1	1	37	33	22	38	34	50	1.32609	0.46589	0.999994	0	1	1	1700024G10Rik	-1167	upstream	1	1	0	1	1	1
1503	1	36653400	36653599	199	3	7	7.833	5.333	6.833	5.833	2.833	0.768571	0.343166	1	1	1	1	1	10	11	7	10	7	5	0.785714	0.0709501	0.999994	0	1	3	1700024G10Rik, BC050210, EG623414	-8967, 86432, -5128	upstream, downstream, upstream	1	1	0	1	0	0
1504	1	36654200	36654599	399	1	1.875	3.6	3.154	4	3	3	1.15888	0.505291	1	1	1	1	1	3	5	7	6	5	6	1.13333	0.510545	0.999994	0	1	3	1700024G10Rik, BC050210, EG623414	-9867, 85532, -4228	upstream, downstream, upstream	0	0	1	0	0	0
1505	1	36656200	36656799	599	6	9	6.5	5.556	6.375	3.412	8.188	0.853676	0.58732	1	1	1	1	1	17	13	10	16	9	22	1.175	0.920771	0.999994	0	1	2	BC050210, EG623414	83432, -2128	downstream, upstream	1	1	1	1	1	1
1506	1	36676000	36676399	399	6	10.7	9.727	5.333	7.615	7.923	11.083	1.03342	0.893158	1	1	1	1	1	21	16	10	15	16	20	1.08511	0.722952	0.999994	0	0	1	BC050210	63732	in gene	1	1	1	1	1	1
1507	1	36677000	36677399	399	6	20.625	18.083	10.4	18.6	18.778	14.667	1.05981	0.791064	1	1	1	1	1	37	35	22	39	33	34	1.12766	0.807168	0.999994	0	0	1	BC050210	62732	in gene	1	1	1	1	1	1
1508	1	36697200	36697599	399	1	9.417	3.273	4.667	2.857	5.909	7.5	0.937144	0.882952	1	1	1	1	1	17	6	8	4	12	12	0.903226	0.930734	0.999994	0	0	1	BC050210	42532	in gene	1	0	0	0	0	0
1509	1	36711600	36712199	599	2	6.769	4.053	2.667	2.857	2.529	3.647	0.669657	0.342697	1	1	1	1	1	15	9	5	5	5	8	0.62069	0.111741	0.999994	0	0	1	BC050210	28032	in gene	1	1	0	0	0	0
1510	1	36728000	36728399	399	6	20.818	16.667	7.462	17.667	14.308	14.077	1.02458	0.935731	1	1	1	1	1	40	29	17	30	32	30	1.06977	0.867381	0.999994	0	0	1	BC050210	11732	in gene	1	1	1	1	1	1
1511	1	36739800	36740599	799	5	13.429	5.909	6.864	6.87	9.944	9.64	1.00962	0.976104	1	1	1	1	1	31	10	21	14	22	21	0.919355	0.794829	0.999994	1	1	2	BC050210, Cox5b	-268, -8133	upstream, upstream	1	0	1	1	1	1
1512	1	36756800	36757199	399	4	4.222	5.077	2	6.5	6.364	4	1.49252	0.205425	1	1	1	1	1	7	13	3	13	11	6	1.30435	0.50917	0.999994	0	0	2	Cox5b, Actr1b	8667, 9771	downstream, in gene	0	1	0	1	1	1
1513	1	36759200	36759399	199	2	9.286	2.714	2.714	5.714	6.429	5.286	1.18452	0.720991	1	1	1	1	1	14	3	5	8	10	7	1.13636	0.603093	0.999994	0	0	2	Cox5b, Actr1b	10967, 7471	downstream, in gene	0	0	0	1	0	1
1514	1	36762400	36762599	199	1	3.429	4.857	4.143	3.5	4.714	4.5	1.02293	0.872857	1	1	1	1	1	7	8	9	5	8	8	0.875	0.643393	0.999994	0	0	2	Actr1b, 4933424G06Rik	4271, -8884	in gene, upstream	0	0	1	0	0	0
1515	1	36774000	36774599	599	5	6.833	5.588	4.583	8.214	4.833	8.846	1.28752	0.329758	1	1	1	1	1	15	14	9	19	11	19	1.28947	0.607976	0.999994	0	1	2	Actr1b, 4933424G06Rik	-7529, 2916	upstream, in gene	1	1	0	1	1	1
1516	1	36778400	36779399	999	5	7.967	5.107	6.269	6.2	7.033	7.833	1.08908	0.587873	1	1	1	1	1	27	15	26	23	28	25	1.11765	0.511758	0.999994	0	0	1	4933424G06Rik	7516	in gene	1	0	1	1	1	1
1517	1	36783400	36784399	999	6	6.04	5.462	5.696	7.387	9.222	6.593	1.34911	0.11797	1	1	1	1	1	15	15	10	21	22	21	1.6	0.169655	0.999994	0	0	1	4933424G06Rik	12516	in gene	1	1	1	1	1	1
1518	1	36798000	36799199	1199	6	6.686	7.059	5.893	9.273	8.343	7.054	1.25624	0.103427	1	1	1	1	1	19	17	13	22	19	18	1.20408	0.10293	0.999994	0	0	1	4933424G06Rik	27216	in gene	1	1	1	1	1	1
1519	1	36815600	36816199	599	2	6.263	5.263	6.722	8.421	4.529	6.947	1.09037	0.686095	1	1	1	1	1	11	12	18	16	11	13	0.97561	0.671355	0.999994	0	1	2	4933424G06Rik, Zap70	44516, -2807	downstream, upstream	0	0	1	1	0	0
1520	1	36820600	36820799	199	1	7.5	6.667	3.8	3.667	5.5	3.833	0.723549	0.281168	1	1	1	1	1	13	9	5	5	7	6	0.666667	0.187602	0.999994	0	1	2	4933424G06Rik, Zap70	49316, 1993	downstream, in gene	0	1	0	0	0	0
1521	1	36821400	36821999	599	6	16.643	12.154	8.471	10.944	12.308	15.933	1.05144	0.832208	1	1	1	1	1	44	29	21	32	26	41	1.05319	0.760712	0.999994	0	0	2	4933424G06Rik, Zap70	50316, 2993	downstream, in gene	1	1	1	1	1	1
1522	1	36822200	36822399	199	1	11	4	7.667	5.667	3.5	6.667	0.698549	0.386094	1	1	1	1	1	13	6	10	8	5	8	0.724138	0.224419	0.999994	0	0	2	4933424G06Rik, Zap70	50916, 3593	downstream, in gene	1	0	0	0	0	0
1523	1	36824000	36824199	199	1	5.571	2.857	3.714	3.429	3.429	3	0.811893	0.44309	1	1	1	1	1	7	5	4	4	5	5	0.875	0.950569	0.999994	0	0	2	4933424G06Rik, Zap70	52716, 5393	downstream, in gene	1	0	0	0	0	0
1524	1	36828800	36829399	599	2	4.889	4.588	3.188	5.579	2.412	5.111	1.0345	0.904423	1	1	1	1	1	7	9	8	12	3	10	1.04167	0.691521	0.999994	0	0	1	Zap70	10393	in gene	0	0	0	1	0	1
1525	1	36835800	36836399	599	2	9.526	3.538	4.688	3.556	3	6.176	0.717215	0.478934	1	1	1	1	1	19	5	12	9	6	12	0.75	0.288256	0.999994	1	0	1	Zap70	17393	in gene	1	0	0	0	0	1
1526	1	36836600	36837599	999	6	6.222	7.615	6.8	10.821	9.448	11.333	1.53133	0.0080788	1	1	1	1	1	11	16	16	27	20	27	1.72093	0.0175028	0.999994	0	0	1	Zap70	18393	in gene	1	1	1	1	1	1
1527	1	36840400	36840999	599	2	6.067	4.688	2.125	4.706	5	5.263	1.16219	0.609014	1	1	1	1	1	14	11	3	12	7	12	1.10714	0.624379	0.999994	0	0	2	Zap70, Tmem131	21993, 155673	downstream, downstream	1	0	0	0	0	1
1528	1	36849800	36850199	399	3	6.917	4.182	6.091	7.4	5.818	8.7	1.27504	0.246577	1	1	1	1	1	13	5	11	13	10	12	1.2069	0.756269	0.999994	0	0	1	Tmem131	146373	in gene	1	0	0	1	0	1
1529	1	36853000	36853199	199	4	14.5	8.667	9.667	5.167	10.5	14.333	0.913687	0.785105	1	1	1	1	1	22	12	13	9	16	21	0.978723	0.557049	0.999994	0	0	1	Tmem131	143273	in gene	1	0	1	0	1	1
1530	1	36863400	36863999	599	2	6.111	6.059	6.882	3.889	3.8	9.611	0.908041	0.79094	1	1	1	1	1	10	12	15	9	7	22	1.02703	0.574669	0.999994	0	0	1	Tmem131	132673	in gene	0	0	1	0	0	1
1531	1	36886400	36886599	199	2	6	3.143	3.714	6.2	4.143	6	1.27114	0.351282	1	1	1	1	1	8	4	5	7	6	9	1.29412	0.586492	0.999994	0	0	1	Tmem131	109873	in gene	1	0	0	0	0	1
1532	1	36916400	36916799	399	6	7.727	5	4.083	4	7.083	4.917	0.951814	0.859306	1	1	1	1	1	16	8	8	7	14	9	0.9375	0.866856	0.999994	0	0	1	Tmem131	79773	in gene	1	1	1	1	1	1
1533	1	36929800	36929999	199	1	2.167	2.333	2.667	5.333	3.667	2	1.53481	0.314715	1	1	1	1	1	3	3	5	8	6	3	1.54545	0.715847	0.999994	0	0	1	Tmem131	66473	in gene	0	0	0	1	0	0
1534	1	36970600	36971199	599	5	12.778	5.556	3	5	3.8	4.2	0.609356	0.443209	1	1	1	1	1	23	10	5	9	8	8	0.657895	0.66159	0.999994	0	0	1	Tmem131	25473	in gene	1	1	0	1	1	1
1535	1	36972600	36973399	799	2	3.5	2.5	1.923	4.045	2.579	5.5	1.53023	0.238353	1	1	1	1	1	7	4	3	8	6	9	1.64286	0.157892	0.999994	0	0	1	Tmem131	23373	in gene	0	0	0	1	0	1
1536	1	36981000	36981199	199	1	1.833	6.167	1.75	3.333	1	2.167	0.666667	0.551333	1	1	1	1	1	3	9	3	4	1	3	0.533333	0.204449	0.999994	0	0	1	Tmem131	15273	in gene	0	1	0	0	0	0
1537	1	36987600	36987999	399	3	7.3	8	2.5	4.364	5.2	6.583	0.907135	0.787926	1	1	1	1	1	14	17	4	9	10	13	0.914286	0.533818	0.999994	0	0	1	Tmem131	8573	in gene	1	1	0	0	0	1
1538	1	37015200	37015399	199	1	4.8	3.143	3.714	3.286	4.75	6.286	1.22862	0.434188	1	1	1	1	1	6	5	6	4	5	10	1.11765	0.658879	0.999994	0	1	1	EG241053	42	in gene	0	0	0	0	0	1
1539	1	37020800	37021399	599	5	7.529	10.188	7.294	6.947	7.056	4.722	0.748671	0.158425	1	1	1	1	1	14	18	12	15	12	10	0.840909	0.287341	0.999994	0	1	1	EG241053	-5758	upstream	1	1	1	1	1	0
1540	1	37025000	37025599	599	6	22.5	17.667	14.882	18.778	18.167	15.278	0.948664	0.729561	1	1	1	1	1	45	42	35	44	44	37	1.02459	0.661216	0.999994	0	0	1	EG241053	-9958	upstream	1	1	1	1	1	1
1541	1	37045400	37046199	799	1	2.739	1.667	2.765	3.062	1.667	3.6	1.16148	0.606051	1	1	1	1	1	5	3	6	6	3	8	1.21429	0.614787	0.999994	0	0	0				0	0	0	0	0	1
1542	1	37058000	37058999	999	3	2.583	3.64	4.208	4	4.043	4.167	1.17055	0.338816	1	1	1	1	1	5	7	8	8	9	10	1.35	0.501442	0.999994	0	0	0				0	0	0	1	1	1
1543	1	37059600	37059999	399	2	4.667	4.1	2.7	5	2.364	4	0.991018	0.973449	1	1	1	1	1	8	7	4	9	4	7	1.05263	0.703628	0.999994	0	0	0				1	0	0	1	0	0
1544	1	37062800	37063399	599	6	13.947	12.062	10.714	10.312	10.133	14.933	0.963374	0.821022	1	1	1	1	1	30	27	22	22	19	30	0.898734	0.754171	0.999994	0	0	0				1	1	1	1	1	1
1545	1	37069000	37069399	399	5	3.917	6.833	6.417	6.1	7.8	5.25	1.11551	0.606138	1	1	1	1	1	8	10	13	9	12	8	0.935484	0.668984	0.999994	0	0	0				0	1	1	1	1	1
1546	1	37081200	37081599	399	2	3.091	2.273	2.5	3.583	4.583	3.5	1.48347	0.0467228	1	1	1	1	1	5	3	5	8	8	7	1.76923	0.554226	0.999994	0	1	1	A230074B11Rik	-4762	upstream	0	0	0	1	1	0
1547	1	37089200	37089599	399	1	3.5	1	2.778	2.083	3.667	3.083	1.21366	0.591266	1	1	1	1	1	5	1	5	4	5	6	1.36364	0.663966	0.999994	0	0	1	A230074B11Rik	3238	in gene	0	0	0	0	0	1
1548	1	37111400	37111799	399	1	1.8	3.083	2.778	2.333	2.778	5.556	1.39238	0.432025	1	1	1	1	1	3	5	5	4	5	9	1.38462	0.694416	0.999994	0	0	1	A230074B11Rik	25438	in gene	0	0	0	0	0	1
1549	1	37115400	37116799	1399	7	17.122	16.846	10.098	16.081	14.054	16.659	1.06191	0.737907	1	1	1	1	1	43	52	31	43	36	59	1.09524	0.715693	0.999994	0	0	1	A230074B11Rik	29938	in gene	1	1	1	1	1	1
1550	1	37159600	37159799	199	2	7	1	1.6	4.5	7.833	4.333	1.73604	0.361234	1	1	1	1	1	10	1	2	6	11	6	1.76923	0.610235	0.999994	0	0	0				1	0	0	0	1	0
1551	1	37160400	37160999	599	6	18.722	16.167	14.214	21	14.062	14.647	1.01234	0.942115	1	1	1	1	1	54	40	32	43	35	40	0.936508	0.437	0.999994	0	0	0				1	1	1	1	1	1
1552	1	37163000	37164399	1399	6	8.457	6.59	5.243	5.683	5.25	6.738	0.870922	0.462291	1	1	1	1	1	24	20	20	16	17	23	0.875	0.43996	0.999994	0	0	0				1	1	0	1	0	1
1553	1	37164600	37164999	399	3	3.8	4.5	1.111	3	4.364	5.182	1.33312	0.446687	1	1	1	1	1	7	8	2	5	6	9	1.17647	0.698334	0.999994	0	0	0				0	1	0	0	1	1
1554	1	37182200	37182599	399	2	4.091	3.75	2.615	4.462	2.273	3.923	1.01932	0.937132	1	1	1	1	1	6	7	6	6	3	8	0.894737	0.808506	0.999994	0	0	0				0	0	0	1	0	1
1555	1	37192400	37192799	399	2	7.167	3.6	2.6	2.455	3.417	4.667	0.788434	0.583273	1	1	1	1	1	11	5	7	5	7	7	0.826087	0.806777	0.999994	0	0	0				1	0	0	0	1	0
1556	1	37215600	37216199	599	1	6.118	3.941	2.857	4.333	2.188	4.062	0.819371	0.547232	1	1	1	1	1	14	9	5	7	4	7	0.642857	0.238868	0.999994	0	0	1	4921511C04Rik	5210	in gene	1	0	0	0	0	0
1557	1	37235200	37235799	599	6	13.947	11.278	7.556	12.632	7.632	11.316	0.963363	0.875027	1	1	1	1	1	21	23	12	24	12	17	0.946429	0.306037	0.999994	0	0	1	4921511C04Rik	24810	in gene	1	1	1	1	1	1
1558	1	37254400	37254999	599	4	10.526	8.75	5.778	7.789	6.765	10.21	0.988425	0.958122	1	1	1	1	1	20	15	12	13	12	21	0.978723	0.883851	0.999994	0	0	1	4921511C04Rik	44010	downstream	1	1	0	1	0	1
1559	1	37257600	37257999	399	2	4.769	4.182	7.833	3	3.667	7.846	0.864693	0.711131	1	1	1	1	1	10	6	11	5	8	13	0.962963	0.399208	0.999994	0	0	0				0	0	1	0	0	1
1560	1	37273800	37274199	399	5	5.833	2.9	5.583	6.917	5.333	5	1.20495	0.436399	1	1	1	1	1	11	5	11	13	10	10	1.22222	0.87211	0.999994	0	1	1	Cnga3	-2107	upstream	1	0	1	1	1	1
1561	1	37282200	37282399	199	4	9.667	4.833	10	7	10.833	11.5	1.19727	0.502124	1	1	1	1	1	13	6	13	9	14	15	1.1875	0.506522	0.999994	0	0	1	Cnga3	6193	in gene	1	0	1	0	1	1
1562	1	37285800	37286199	399	3	4.182	4.25	3.75	1.8	4.417	1.444	0.628879	0.247191	1	1	1	1	1	7	8	7	3	9	2	0.636364	0.652911	0.999994	0	0	1	Cnga3	9893	in gene	1	1	0	0	1	0
1563	1	37289200	37290199	999	6	9.581	8.897	11.903	10.667	12.742	10	1.09967	0.457849	1	1	1	1	1	20	24	27	27	26	27	1.12676	0.955352	0.999994	0	0	1	Cnga3	13593	in gene	1	1	1	1	1	1
1564	1	37291600	37291799	199	2	11	10.833	5	8.667	6.667	6.167	0.801289	0.471342	1	1	1	1	1	14	13	8	10	9	8	0.771429	0.449881	0.999994	0	0	1	Cnga3	15593	in gene	1	1	0	0	0	0
1565	1	37299400	37300399	999	6	13.767	10.065	12.586	14.643	12.355	15.419	1.16473	0.235819	1	1	1	1	1	31	18	20	25	27	39	1.31884	0.390093	0.999994	0	0	1	Cnga3	23793	in gene	1	1	1	1	1	1
1566	1	37308200	37308399	199	1	5.167	4.333	2.833	6.833	5.833	3.833	1.33779	0.285008	1	1	1	1	1	7	6	4	8	7	5	1.17647	0.579555	0.999994	0	0	1	Cnga3	32193	in gene	0	0	0	1	0	0
1567	1	37313000	37313799	799	3	4.059	3.043	4.789	5	5.75	3.955	1.23665	0.266056	1	1	1	1	1	7	5	9	13	11	10	1.61905	0.208078	0.999994	0	0	1	Cnga3	37293	in gene	0	0	1	1	1	0
1568	1	37328600	37328799	199	1	4.5	2.8	7.167	4	1	6.167	0.771895	0.606144	1	1	1	1	1	6	4	10	5	1	9	0.75	0.965158	0.999994	0	0	1	Cnga3	52593	downstream	0	0	1	0	0	0
1569	1	37335200	37335799	599	6	10.889	11.385	6.111	9.154	10.722	13.846	1.18802	0.460893	1	1	1	1	1	32	21	14	20	27	29	1.13433	0.985758	0.999994	0	0	0				1	1	1	1	1	1
1570	1	37340000	37340599	599	2	5.353	4.882	4.938	4.375	3.438	6.615	0.9509	0.817971	1	1	1	1	1	10	11	12	9	7	13	0.878788	0.143128	0.999994	0	0	0				1	0	0	0	0	1
1571	1	37343000	37343399	399	1	3.222	1.25	6.889	3	2.833	1.667	0.660153	0.521122	1	1	1	1	1	5	2	11	6	5	3	0.777778	0.392879	0.999994	0	0	0				0	0	1	0	0	0
1572	1	37369000	37369399	399	2	6.429	5.444	4.375	5.667	4.111	8.75	1.14032	0.647613	1	1	1	1	1	9	9	7	12	7	14	1.32	0.530796	0.999994	0	0	1	Inpp4a	12461	in gene	0	0	0	1	0	1
1573	1	37376000	37376799	799	6	60.87	54.762	43.056	50.217	54.211	49.455	0.96972	0.792418	1	1	1	1	1	143	126	99	122	114	114	0.951087	0.31326	0.999994	0	0	1	Inpp4a	19661	in gene	1	1	1	1	1	1
1574	1	37395200	37395599	399	1	4.308	4.385	4.231	6.6	7.5	5.923	1.54929	0.0342382	1	1	1	1	1	9	7	10	12	15	11	1.46154	0.269494	0.999994	0	0	1	Inpp4a	38661	in gene	0	0	0	0	1	0
1575	1	37396000	37396199	199	1	3	5.857	3.4	3.2	2.286	1	0.529167	0.162052	1	1	1	1	1	4	9	5	4	3	1	0.444444	0.305607	0.999994	0	0	1	Inpp4a	39361	in gene	0	1	0	0	0	0
1576	1	37409400	37409999	599	2	3.263	3	2.5	3.5	3.125	5.588	1.3937	0.269051	1	1	1	1	1	9	7	3	6	5	12	1.21053	0.842678	0.999994	0	0	1	Inpp4a	52961	in gene	1	0	0	0	0	1
1577	1	37417600	37417799	199	3	10.286	6.667	5.6	8.714	5.286	8.143	0.981821	0.942464	1	1	1	1	1	15	9	7	11	7	12	0.967742	0.950809	0.999994	0	0	1	Inpp4a	60961	in gene	1	0	0	1	0	1
1578	1	37419400	37420199	799	3	5	4.263	3.476	4.444	3.706	5.72	1.08878	0.636896	1	1	1	1	1	10	9	7	8	9	13	1.15385	0.692143	0.999994	0	0	1	Inpp4a	63061	in gene	1	1	0	0	0	1
1579	1	37436600	37437399	799	6	17.454	14.684	9.864	10.167	10.208	14.304	0.825651	0.411928	1	1	1	1	1	51	38	29	29	33	42	0.881356	0.142322	0.999994	0	0	1	Inpp4a	80261	in gene	1	1	1	1	1	1
1580	1	37446600	37447799	1199	5	5.719	4.973	2.231	4.222	4.108	6.086	1.11553	0.712659	1	1	1	1	1	13	14	5	11	8	17	1.125	0.516555	0.999994	0	0	1	Inpp4a	90461	in gene	1	1	0	1	1	1
1581	1	37448400	37449199	799	6	12.5	14.28	9.125	15.458	11.583	13.125	1.11867	0.496314	1	1	1	1	1	31	33	17	43	38	31	1.38272	0.596041	0.999994	0	0	1	Inpp4a	92061	in gene	1	1	1	1	1	1
1582	1	37467800	37468599	799	2	6.25	4.545	2.188	5.75	3.947	3.864	1.04452	0.893854	1	1	1	1	1	12	9	5	13	7	9	1.11538	0.969893	0.999994	0	0	2	Inpp4a, 6330578E17Rik	111461, 18696	downstream, downstream	1	0	0	1	0	0
1583	1	37469600	37469999	399	5	3.3	6.231	5.154	5.231	7.538	5.692	1.25713	0.321877	1	1	1	1	1	4	13	10	9	15	11	1.2963	0.627754	0.999994	0	0	2	Inpp4a, 6330578E17Rik	113061, 17096	downstream, downstream	0	1	1	1	1	1
1584	1	37490800	37491799	999	1	3.913	2.4	2.391	3.182	3.385	5.76	1.41625	0.293929	1	1	1	1	1	9	5	4	7	8	14	1.61111	0.135039	0.999994	0	1	3	6330578E17Rik, Unc50, Mgat4a	-4404, 4282, 101678	upstream, in gene, downstream	0	0	0	0	0	1
1585	1	37499400	37499799	399	1	4.727	2.083	3.5	5.455	4.417	5.833	1.52328	0.128031	1	1	1	1	1	8	3	7	11	8	10	1.61111	0.286454	0.999994	0	0	2	Unc50, Mgat4a	12582, 93378	downstream, downstream	0	0	0	0	0	1
1586	1	37527400	37527999	599	6	10.706	10.067	7.278	7.278	8.643	7.111	0.821076	0.250276	1	1	1	1	1	20	18	13	14	15	16	0.882353	0.372454	0.999994	0	0	1	Mgat4a	65278	in gene	1	1	1	1	1	1
1587	1	37532200	37532599	399	5	7.5	8.3	6	6.917	7.667	8.125	1.0417	0.716866	1	1	1	1	1	16	15	11	14	17	13	1.04762	0.692703	0.999994	0	0	1	Mgat4a	60578	in gene	1	1	0	1	1	1
1588	1	37535800	37536199	399	5	4.692	5.308	4.083	6.154	2.462	4.077	0.901299	0.7141	1	1	1	1	1	9	9	8	11	4	9	0.923077	0.735574	0.999994	0	0	1	Mgat4a	56978	in gene	1	1	1	1	0	1
1589	1	37545800	37546199	399	6	12.9	8.833	10.083	8.333	10.9	17.429	1.15231	0.626544	1	1	1	1	1	28	20	24	18	21	28	0.930556	0.313209	0.999994	0	0	1	Mgat4a	46978	in gene	1	1	1	1	1	1
1590	1	37562800	37563199	399	2	5.909	5.75	5.167	4.364	6.5	3.5	0.853679	0.457056	1	1	1	1	1	10	14	9	8	14	9	0.939394	0.304871	0.999994	0	0	1	Mgat4a	29978	in gene	0	1	1	0	0	0
1591	1	37566000	37566599	599	6	9.412	8.842	6.895	9.375	7.667	10.667	1.10179	0.501888	1	1	1	1	1	22	26	14	20	14	25	0.951613	0.638274	0.999994	0	0	1	Mgat4a	26678	in gene	1	1	1	1	1	1
1592	1	37572000	37572599	599	1	1.333	2	3.143	2.188	3.2	4.312	1.49784	0.256521	1	1	1	1	1	2	4	6	5	7	11	1.91667	0.315858	0.999994	0	0	1	Mgat4a	20678	in gene	0	0	0	0	0	1
1593	1	37574200	37574599	399	3	6.818	6.231	2.727	5.692	4.083	2	0.746387	0.469385	1	1	1	1	1	12	10	5	10	7	3	0.740741	0.447488	0.999994	0	0	1	Mgat4a	18578	in gene	1	1	0	1	0	0
1594	1	37577400	37578199	799	6	10.278	7	6.905	11.111	9.773	9.722	1.2656	0.183833	1	1	1	1	1	18	15	19	22	25	19	1.26923	0.581563	0.999994	0	0	1	Mgat4a	15178	in gene	1	1	1	1	1	1
1595	1	37580600	37580999	399	3	5.923	8.231	9.923	7.538	10.308	11.615	1.22362	0.343077	1	1	1	1	1	10	15	16	16	16	18	1.21951	0.99003	0.999994	0	0	1	Mgat4a	12178	in gene	0	0	1	0	1	1
1596	1	37586800	37586999	199	1	5.5	3.667	3.667	4	1.833	4.167	0.77918	0.386828	1	1	1	1	1	8	4	5	5	4	6	0.882353	0.723579	0.999994	0	0	1	Mgat4a	6078	in gene	1	0	0	0	0	0
1597	1	37589800	37590199	399	3	10	9.25	6.5	6.875	5.667	7.636	0.783612	0.219865	1	1	1	1	1	16	14	9	11	10	14	0.897436	0.584259	0.999994	0	0	1	Mgat4a	2978	in gene	1	1	0	0	0	1
1598	1	37603200	37603599	399	1	12.385	7.833	3.833	7.167	5.909	9.083	0.921334	0.828908	1	1	1	1	1	25	14	7	12	12	20	0.956522	0.964591	0.999994	0	0	0				1	0	0	0	0	0
1599	1	37611200	37611799	599	6	13.933	8.722	5.778	12.278	7.167	8.882	0.996272	0.990701	1	1	1	1	1	29	18	16	23	16	18	0.904762	0.776091	0.999994	0	0	0				1	1	1	1	1	1
1600	1	37617200	37617399	199	4	5.333	14.833	3.833	7.833	5.5	5.667	0.7917	0.67938	1	1	1	1	1	7	19	5	11	7	8	0.83871	0.805902	0.999994	0	0	0				0	1	0	1	1	1
1601	1	37620600	37620999	399	3	5.7	8.2	7.923	5	7.385	5	0.796637	0.257638	1	1	1	1	1	10	13	18	9	15	10	0.829268	0.616777	0.999994	0	0	0				0	1	1	0	1	0
1602	1	37624200	37624399	199	5	10.5	6	6.5	3.333	12.667	6	0.956522	0.921687	1	1	1	1	1	14	8	8	5	15	7	0.9	0.7164	0.999994	0	0	0				1	1	1	0	1	1
1603	1	37636400	37636599	199	1	5.5	3.333	3.8	2.5	2.833	3.833	0.72556	0.222579	1	1	1	1	1	8	4	6	4	4	5	0.722222	0.934632	0.999994	0	0	0				1	0	0	0	0	0
1604	1	37640000	37640399	399	6	9.385	5.615	7.077	10.25	6.923	8.909	1.18141	0.413682	1	1	1	1	1	18	13	15	18	13	15	1	0.438228	0.999994	0	0	0				1	1	1	1	1	1
1605	1	37641400	37641999	599	6	7.25	8.684	8.368	6.75	6.474	7.111	0.836762	0.0767492	1	1	1	1	1	13	17	16	15	12	14	0.891304	0.21622	0.999994	0	0	0				1	1	1	1	1	1
1606	1	37658200	37658399	199	1	4.833	4	1.333	5.667	5.333	6.5	1.72142	0.136056	1	1	1	1	1	6	4	2	7	7	8	1.83333	0.345926	0.999994	0	0	0				0	0	0	0	0	1
1607	1	37665000	37665599	599	6	13	8.833	6.857	11.364	6.588	9.933	0.971941	0.912982	1	1	1	1	1	25	26	15	22	19	24	0.984848	0.840059	0.999994	0	0	1	2010300C02Rik	111357	downstream	1	1	1	1	1	1
1608	1	37671000	37671399	399	2	9.083	3.889	4.538	6.25	6.778	8.4	1.22376	0.518516	1	1	1	1	1	14	7	7	10	12	15	1.32143	0.776173	0.999994	0	0	1	2010300C02Rik	105457	in gene	1	0	0	0	0	1
1609	1	37678800	37678999	199	1	4.8	4.4	2.8	1.833	4.833	5.333	0.999917	0.999804	1	1	1	1	1	6	6	4	3	7	9	1.1875	0.911888	0.999994	0	0	1	2010300C02Rik	97757	in gene	0	0	0	0	0	1
1610	1	37681000	37681399	399	1	3.636	1	3	1.909	3	4.417	1.22132	0.628481	1	1	1	1	1	6	1	5	3	6	8	1.41667	0.399408	0.999994	0	0	1	2010300C02Rik	95457	in gene	0	0	0	0	0	1
1611	1	37692200	37692599	399	1	3.273	3.917	3.222	3.1	1.333	2.2	0.637053	0.117098	1	1	1	1	1	6	5	7	4	2	3	0.5	0.385239	0.999994	0	0	1	2010300C02Rik	84257	in gene	0	1	0	0	0	0
1612	1	37702600	37702799	199	1	2.833	3.8	3.667	3.5	3.833	4.5	1.14883	0.292545	1	1	1	1	1	6	5	5	7	6	9	1.375	0.876584	0.999994	0	0	1	2010300C02Rik	73957	in gene	0	0	0	0	0	1
1613	1	37726200	37726799	599	4	4.235	3.842	2.882	4.056	3	4.421	1.04727	0.78285	1	1	1	1	1	8	8	6	5	5	9	0.863636	0.688941	0.999994	0	0	1	2010300C02Rik	50157	in gene	1	1	0	1	0	1
1614	1	37731800	37732199	399	5	6.077	5.308	10.538	6.875	4.846	6.818	0.845642	0.572943	1	1	1	1	1	12	11	20	11	10	13	0.790698	0.299774	0.999994	0	0	1	2010300C02Rik	44657	in gene	1	1	1	0	1	1
1615	1	37736400	37736599	199	2	11.833	7.833	7	6	6.667	9.833	0.843771	0.50805	1	1	1	1	1	15	11	10	9	9	14	0.888889	0.492368	0.999994	0	0	1	2010300C02Rik	40157	in gene	1	0	0	0	0	1
1616	1	37744000	37744399	399	1	5.615	1.429	1	1	2.154	3.154	0.784187	0.743816	1	1	1	1	1	11	2	1	1	4	6	0.785714	0.515209	0.999994	0	0	1	2010300C02Rik	32457	in gene	1	0	0	0	0	0
1617	1	37781600	37781799	199	1	4.571	5.714	2.833	3.714	1.833	4.2	0.743025	0.368125	1	1	1	1	1	7	9	4	5	2	6	0.65	0.181073	0.999994	0	1	1	2010300C02Rik	-5043	upstream	0	1	0	0	0	0
1618	1	37793800	37794199	399	1	6	5.083	1.667	1.583	2.636	4.75	0.703451	0.483054	1	1	1	1	1	12	10	2	2	5	10	0.708333	0.709466	0.999994	0	0	0				1	0	0	0	0	0
1619	1	37801000	37801399	399	1	4.333	3.667	3.417	4.9	7.333	4.818	1.49347	0.140177	1	1	1	1	1	10	7	6	9	12	10	1.34783	0.645002	0.999994	0	0	0				0	0	0	0	1	0
1620	1	37817000	37817199	199	1	6.333	1.5	3	3.667	3.167	8.333	1.40007	0.544174	1	1	1	1	1	9	2	4	5	4	10	1.26667	0.440982	0.999994	0	0	1	Tsga10	104825	in gene	0	0	0	0	0	1
1621	1	37818400	37818799	399	6	12.546	10.692	11.917	17	9.615	14.636	1.1734	0.451582	1	1	1	1	1	22	22	21	32	18	26	1.16923	0.797631	0.999994	0	0	1	Tsga10	103325	in gene	1	1	1	1	1	1
1622	1	37932000	37932799	799	6	10.56	7.36	5.28	7.833	7.208	10.333	1.09371	0.712834	1	1	1	1	1	21	17	8	19	21	21	1.32609	0.692208	0.999994	1	0	2	EG623661, Mitd1	3348, 14857	in gene, downstream	1	1	1	1	1	1
1623	1	37970800	37971199	399	1	12	11.167	6	7.5	6.333	5.75	0.671409	0.226013	1	1	1	1	1	21	20	11	14	13	11	0.730769	0.465991	0.999994	0	1	1	Gm776	2339	in gene	0	1	0	0	0	0
1624	1	37971400	37971599	199	4	1.333	7.5	6.333	7.167	6.5	5.167	1.24186	0.590907	1	1	1	1	1	2	10	9	10	9	7	1.2381	0.712408	0.999994	0	1	1	Gm776	1839	in gene	0	1	0	1	1	1
1625	1	37974600	37974999	399	1	7.417	9.083	5.083	8.636	6.75	11	1.22254	0.397367	1	1	1	1	1	14	17	9	18	13	20	1.275	0.655972	0.999994	0	1	1	Gm776	-1461	upstream	0	0	0	0	0	1
1626	1	38003600	38003999	399	2	7.333	5	5	2.091	6.75	4.333	0.760053	0.434224	1	1	1	1	1	14	9	9	4	11	8	0.71875	0.57763	0.999994	0	0	1	2300002O18Rik	10805	in gene	1	0	0	0	1	0
1627	1	38015000	38015399	399	3	2.308	5.273	3.4	4.769	4.077	2.778	1.05856	0.848706	1	1	1	1	1	4	10	6	9	7	5	1.05	0.914875	0.999994	0	1	1	2300002O18Rik	-595	upstream	0	1	0	1	1	0
1628	1	38018000	38018399	399	6	6.083	7.727	8.778	10.417	10.5	14.333	1.56056	0.0612423	1	1	1	1	1	14	16	15	22	17	25	1.42222	0.350055	0.999994	0	1	1	2300002O18Rik	-3595	upstream	1	1	1	1	1	1
1629	1	38059000	38059399	399	1	4.333	5.125	2.417	5.231	4.125	4.875	1.1984	0.440164	1	1	1	1	1	7	8	5	12	6	8	1.3	0.715995	0.999994	0	1	3	Txndc9, EG666434, Eif5b	-5146, 6439, 4344	upstream, downstream, in gene	0	0	0	1	0	0
1630	1	38075800	38076599	799	6	12.591	10.92	7.579	11.565	12.55	15.046	1.2596	0.217425	1	1	1	1	1	42	40	19	41	37	45	1.21782	0.273528	0.999994	0	0	1	Eif5b	21344	in gene	1	1	1	1	1	1
1631	1	38092800	38093199	399	6	26.667	19.917	14.583	20.583	17.917	27.833	1.08446	0.726665	1	1	1	1	1	52	34	31	41	36	54	1.11966	0.602784	0.999994	0	0	1	Eif5b	38144	in gene	1	1	1	1	1	1
1632	1	38098800	38099199	399	6	24.5	20.727	13.182	19	14.636	23.917	0.985345	0.950099	1	1	1	1	1	48	39	25	38	28	48	1.01786	0.797749	0.999994	0	0	1	Eif5b	44144	in gene	1	1	1	1	1	1
1633	1	38101400	38101599	199	2	2.833	6.167	5.333	9.333	4.833	9.333	1.6395	0.175932	1	1	1	1	1	4	10	8	14	7	14	1.59091	0.168147	0.999994	0	0	2	Eif5b, Rev1	46644, 85008	in gene, downstream	0	0	0	1	0	1
1634	1	38193200	38193599	399	1	5	5	6.333	4.5	4.167	9	1.08168	0.806303	1	1	1	1	1	9	9	13	10	8	17	1.12903	0.796483	0.999994	0	1	1	Rev1	-6892	upstream	0	0	0	0	0	1
1635	1	38241200	38241599	399	2	5.667	7.727	6	8.6	6.5	6.5	1.11375	0.481344	1	1	1	1	1	11	13	12	16	10	13	1.08333	0.73984	0.999994	0	0	1	Aff3	480401	in gene	0	1	0	1	0	0
1636	1	38242800	38243199	399	3	5.556	3.75	4.091	5	5.5	4.444	1.11547	0.472607	1	1	1	1	1	10	6	8	7	10	8	1.04167	0.883529	0.999994	0	0	1	Aff3	478801	in gene	1	0	1	0	1	0
1637	1	38245200	38245799	599	6	11.688	9.056	7.286	11.067	9.895	9.647	1.09201	0.578891	1	1	1	1	1	21	18	11	21	22	16	1.18	0.880385	0.999994	0	0	1	Aff3	476301	in gene	1	1	1	1	1	1
1638	1	38252200	38252599	399	2	10	5.875	2.455	3.667	4.455	5.917	0.765903	0.585522	1	1	1	1	1	16	9	5	7	9	12	0.933333	0.678812	0.999994	0	0	1	Aff3	469401	in gene	1	0	0	0	0	1
1639	1	38264800	38264999	199	1	7.143	5.429	5.143	4.714	2.8	8	0.875755	0.688841	1	1	1	1	1	9	7	6	6	3	12	0.954545	0.429909	0.999994	0	0	1	Aff3	456901	in gene	0	0	1	0	0	0
1640	1	38266600	38267399	799	3	8.708	5.32	4.96	5.19	6.238	5.476	0.890246	0.624126	1	1	1	1	1	27	16	18	19	19	14	0.852459	0.420207	0.999994	1	0	1	Aff3	454801	in gene	1	1	0	0	0	1
1641	1	38268600	38268999	399	1	1.636	5.333	1.833	1.25	3.833	1	0.691093	0.581572	1	1	1	1	1	3	10	2	2	5	1	0.533333	0.0562447	0.999994	0	0	1	Aff3	453001	in gene	0	1	0	0	0	0
1642	1	38275000	38275599	599	2	5	3.842	6.263	4.579	4.625	6.765	1.0572	0.788559	1	1	1	1	1	11	8	15	10	11	12	0.970588	0.901036	0.999994	0	0	1	Aff3	446501	in gene	0	0	1	0	0	1
1643	1	38277600	38277999	399	3	14.462	8.154	12.846	7.923	10.077	15.75	0.951723	0.858991	1	1	1	1	1	27	16	23	15	22	25	0.939394	0.746439	0.999994	0	0	1	Aff3	444001	in gene	1	0	1	0	0	1
1644	1	38282600	38282999	399	3	6.4	5.2	2.4	6.286	2	7.143	1.10207	0.822958	1	1	1	1	1	12	9	4	9	3	10	0.88	0.375443	0.999994	0	0	1	Aff3	439001	in gene	1	0	0	1	0	1
1645	1	38296400	38297199	799	5	9.714	5.76	5.444	4.5	4.68	6.8	0.763935	0.3672	1	1	1	1	1	19	13	10	12	13	17	1	0.255521	0.999994	0	0	1	Aff3	425001	in gene	1	1	0	1	1	1
1646	1	38308600	38309199	599	6	12.421	8.526	7.263	8.833	9.667	9.111	0.978766	0.910027	1	1	1	1	1	33	22	20	20	24	23	0.893333	0.885391	0.999994	0	0	1	Aff3	412901	in gene	1	1	1	1	1	1
1647	1	38313400	38313799	399	5	6.615	6.308	5.769	5.615	7.769	5.923	1.0329	0.796591	1	1	1	1	1	13	12	12	13	13	14	1.08108	0.588184	0.999994	0	0	1	Aff3	408201	in gene	1	0	1	1	1	1
1648	1	38322200	38323599	1399	5	5.205	5.974	3.786	6.523	4.854	5.641	1.13719	0.444977	1	1	1	1	1	17	13	10	20	21	26	1.675	0.45058	0.999994	0	0	1	Aff3	398901	in gene	1	1	0	1	1	1
1649	1	38326000	38326399	399	6	12.833	12.833	5.417	16.25	11	10.5	1.21449	0.513717	1	1	1	1	1	28	25	11	30	20	21	1.10938	0.826412	0.999994	0	0	1	Aff3	395601	in gene	1	1	1	1	1	1
1650	1	38334000	38334599	599	1	3.842	4	2.929	3.929	2.5	5.077	1.06824	0.785268	1	1	1	1	1	9	6	6	9	4	12	1.19048	0.756301	0.999994	0	0	1	Aff3	387501	in gene	1	0	0	0	0	0
1651	1	38355400	38356199	799	6	7.76	8.12	7.444	7.12	5.583	9.174	0.937961	0.690669	1	1	1	1	1	15	19	14	16	12	20	1	0.96907	0.999994	0	0	1	Aff3	366001	in gene	1	1	1	1	1	1
1652	1	38361200	38361799	599	2	3	1.786	4.438	2.5	2.941	4.333	1.05963	0.856488	1	1	1	1	1	5	4	8	3	4	9	0.941176	0.973045	0.999994	0	0	1	Aff3	360301	in gene	0	0	1	0	0	1
1653	1	38374400	38374799	399	3	4.462	2.583	1.923	3	5.429	6.385	1.65187	0.202787	1	1	1	1	1	8	5	4	5	8	14	1.58824	0.420774	0.999994	0	0	1	Aff3	347201	in gene	1	0	0	0	1	1
1654	1	38397000	38397199	199	2	6.5	6.333	2.5	3.833	1.333	5.167	0.673906	0.389353	1	1	1	1	1	9	8	3	5	2	6	0.65	0.347958	0.999994	0	0	1	Aff3	324701	in gene	1	1	0	0	0	0
1655	1	38432000	38432399	399	2	4	2.778	2.273	2.857	2.143	4.077	1.00287	0.991482	1	1	1	1	1	7	5	4	4	3	7	0.875	0.511831	0.999994	0	0	1	Aff3	289601	in gene	1	0	0	0	0	1
1656	1	38434400	38435199	799	2	5.579	4.409	3.682	3.471	4.75	6.773	1.09685	0.715738	1	1	1	1	1	15	9	8	9	12	21	1.3125	0.832535	0.999994	0	0	1	Aff3	287001	in gene	1	0	0	0	0	1
1657	1	38442000	38442399	399	1	3.636	4.25	7.333	4.417	5.583	4.667	0.96373	0.889944	1	1	1	1	1	6	7	15	9	9	8	0.928571	0.692829	0.999994	0	0	1	Aff3	279601	in gene	0	0	1	0	0	0
1658	1	38447000	38447399	399	1	5.846	4.778	4.167	2.222	3.889	4.375	0.708945	0.158915	1	1	1	1	1	13	8	5	4	7	7	0.692308	0.424054	0.999994	0	0	1	Aff3	274601	in gene	1	0	0	0	0	0
1659	1	38448000	38448199	199	1	4.714	5	4.714	3.143	2.571	5.714	0.792071	0.409649	1	1	1	1	1	7	7	7	5	3	8	0.761905	0.382927	0.999994	0	0	1	Aff3	273701	in gene	0	0	0	0	0	1
1660	1	38450400	38450599	199	1	2.429	6.286	4	3.714	2.4	1.714	0.615651	0.287355	1	1	1	1	1	3	9	6	5	3	3	0.611111	0.168782	0.999994	0	0	1	Aff3	271301	in gene	0	1	0	0	0	0
1661	1	38452200	38452399	199	1	4	2.833	7.5	4.833	5	3.667	0.941882	0.864657	1	1	1	1	1	5	4	10	9	6	7	1.15789	0.363699	0.999994	0	0	1	Aff3	269501	in gene	0	0	1	0	0	0
1662	1	38487200	38487799	599	6	19.412	17.706	12.333	20.667	16.316	20.333	1.15905	0.370541	1	1	1	1	1	47	41	29	50	38	48	1.16239	0.971128	0.999994	0	0	1	Aff3	234301	in gene	1	1	1	1	1	1
1663	1	38495000	38495199	199	2	9.167	4.667	4.333	9.5	3.5	3.167	0.88991	0.809838	1	1	1	1	1	11	6	6	12	5	7	1.04348	0.707125	0.999994	0	0	1	Aff3	226701	in gene	1	0	0	1	0	0
1664	1	38495200	38495599	399	1	3.667	3.1	6.111	4.222	3.545	6.154	1.08099	0.788521	1	1	1	1	1	6	5	11	7	6	12	1.13636	0.267996	0.999994	0	0	1	Aff3	226401	in gene	0	0	0	0	0	1
1665	1	38508800	38509199	399	5	4.364	4	4.077	4.167	6.667	6.25	1.3732	0.181034	1	1	1	1	1	9	7	9	9	12	13	1.36	0.429189	0.999994	0	0	1	Aff3	212801	in gene	1	0	1	1	1	1
1666	1	38533600	38533999	399	4	10.308	12.727	5.5	12.636	7	14.5	1.19629	0.579278	1	1	1	1	1	25	26	9	25	15	24	1.06667	0.671025	0.999994	0	0	1	Aff3	188001	in gene	1	1	0	1	0	1
1667	1	38556800	38557199	399	2	4.8	7.273	6.25	3.846	4	8	0.864815	0.628124	1	1	1	1	1	9	11	10	6	8	12	0.866667	0.939413	0.999994	0	0	1	Aff3	164801	in gene	0	1	0	0	0	1
1668	1	38558400	38558799	399	2	3.615	3.455	3.231	3.308	4.615	3.308	1.09028	0.554554	1	1	1	1	1	5	7	6	6	6	6	1	0.507432	0.999994	0	0	1	Aff3	163201	in gene	0	0	0	1	1	0
1669	1	38562400	38562599	199	2	3.857	4.667	6.143	7.857	5	4.286	1.16881	0.560849	1	1	1	1	1	5	6	9	11	7	7	1.25	0.367138	0.999994	0	0	1	Aff3	159301	in gene	0	0	1	1	0	0
1670	1	38581000	38581599	599	1	5.056	4.286	3.389	2.722	1.588	3.5	0.613463	0.0907672	1	1	1	1	1	8	7	7	5	3	6	0.636364	0.142224	0.999994	0	0	1	Aff3	140501	in gene	1	0	0	0	0	0
1671	1	38597600	38598199	599	3	5.842	8.235	5	9.167	5	8.438	1.18493	0.508285	1	1	1	1	1	12	14	11	15	10	14	1.05405	0.958672	0.999994	0	0	1	Aff3	123901	in gene	0	1	0	1	0	1
1672	1	38600000	38601199	1199	7	8.281	5.257	4.531	5.471	4.088	6.028	0.862638	0.566242	1	1	1	1	1	17	13	8	14	12	15	1.07895	0.479651	0.999994	0	0	1	Aff3	121201	in gene	1	1	1	1	1	1
1673	1	38607400	38607599	199	1	4	6.167	2.6	2.833	2.5	5.167	0.822433	0.6027	1	1	1	1	1	8	9	5	7	4	9	0.909091	0.967896	0.999994	0	0	1	Aff3	114301	in gene	0	1	0	0	0	0
1674	1	38614000	38614599	599	6	14.286	9	6.923	7.944	9.857	11	0.953391	0.857018	1	1	1	1	1	29	17	15	19	19	27	1.06557	0.932288	0.999994	0	0	1	Aff3	107501	in gene	1	1	1	1	1	1
1675	1	38619200	38619799	599	1	3.632	5.071	4.062	5.556	5.294	3.944	1.15895	0.362603	1	1	1	1	1	7	10	8	12	9	9	1.2	0.431686	0.999994	0	0	1	Aff3	102301	in gene	0	0	0	1	0	0
1676	1	38633600	38634399	799	3	3.4	4.692	2.091	1.889	3.913	3.304	0.894235	0.728516	1	1	1	1	1	10	10	4	4	10	9	0.958333	0.678277	0.999994	0	0	1	Aff3	87801	in gene	0	1	0	0	1	1
1677	1	38639600	38640199	599	6	12.375	10.353	6.167	14.667	10.454	12.944	1.31736	0.246619	1	1	1	1	1	29	27	17	39	21	39	1.35616	0.960186	0.999994	0	0	1	Aff3	81901	in gene	1	1	1	1	1	1
1678	1	38642600	38642999	399	1	1	1.5	1.455	1.25	1.125	3.417	1.46448	0.499241	1	1	1	1	1	1	2	3	2	2	6	1.66667	0.26333	0.999994	0	0	1	Aff3	79001	in gene	0	0	0	0	0	1
1679	1	38650400	38650799	399	1	3.231	1	1.636	1	1.923	1.778	0.801261	0.631606	1	1	1	1	1	5	1	3	1	4	3	0.888889	0.506133	0.999994	0	0	1	Aff3	71201	in gene	1	0	0	0	0	0
1680	1	38658000	38658799	799	6	5.68	4.682	2.95	4	4.444	5.652	1.05889	0.79692	1	1	1	1	1	14	11	7	9	14	14	1.15625	0.820766	0.999994	0	0	1	Aff3	63401	in gene	1	1	1	1	1	1
1681	1	38666200	38666799	599	6	5.438	6.538	5.417	7.083	4.5	6.188	1.02173	0.890948	1	1	1	1	1	13	14	12	13	11	15	1	0.892183	0.999994	0	0	1	Aff3	55301	in gene	1	1	1	1	1	1
1682	1	38670800	38671999	1199	7	18.297	14.571	13.324	17.351	16.686	15.917	1.08144	0.493564	1	1	1	1	1	35	29	32	38	36	38	1.16667	0.619308	0.999994	0	0	1	Aff3	50401	in gene	1	1	1	1	1	1
1683	1	38677400	38677799	399	2	10.454	10.111	2.111	5.846	7	10.077	1.01089	0.979956	1	1	1	1	1	21	15	3	11	15	21	1.20513	0.741911	0.999994	0	0	1	Aff3	44201	in gene	1	0	0	0	0	1
1684	1	38687000	38687199	199	2	3.833	5.333	1.833	3.667	5.833	4.833	1.30312	0.413476	1	1	1	1	1	5	7	4	6	8	6	1.25	0.506547	0.999994	0	0	1	Aff3	34701	in gene	0	1	0	0	1	0
1685	1	38709800	38710799	999	7	15.667	12.12	10.546	13.414	15.833	17.087	1.20872	0.231939	1	1	1	1	1	51	35	28	46	48	53	1.28947	0.477876	0.999994	0	0	1	Aff3	11501	in gene	1	1	1	1	1	1
1686	1	38716400	38716799	399	5	15.3	11.167	4.583	10.833	13.583	18.6	1.38538	0.365002	1	1	1	1	1	28	22	7	22	27	35	1.47368	0.239702	0.999994	0	0	1	Aff3	5201	in gene	1	1	0	1	1	1
1687	1	38721000	38721799	799	1	6.174	4.75	2.348	5	4.227	8.864	1.3631	0.429535	1	1	1	1	1	15	11	6	13	14	19	1.4375	0.745019	0.999994	0	1	1	Aff3	401	in gene	0	0	0	0	0	1
1688	1	38723400	38723799	399	1	3.889	3	3.25	2.6	4.7	5.167	1.22961	0.433951	1	1	1	1	1	7	5	5	5	9	10	1.41176	0.619476	0.999994	0	1	1	Aff3	-1799	upstream	0	0	0	0	0	1
1689	1	38725000	38725199	199	1	5	3.333	0	1	4.167	4.833	1.20005	0.783619	1	1	1	1	1	8	4	0	1	6	6	1.08333	0.928152	0.999994	0	1	1	Aff3	-3299	upstream	1	0	0	0	0	0
1690	1	38730000	38730399	399	3	2.333	3.125	4.167	3.333	5	3.583	1.23803	0.361915	1	1	1	1	1	4	5	8	6	9	7	1.29412	0.678701	0.999994	0	0	1	Aff3	-8399	upstream	0	0	1	0	1	1
1691	1	38743600	38743999	399	6	4.7	4	5.182	6.583	7.75	6.083	1.47068	0.0271422	1	1	1	1	1	7	6	8	12	11	10	1.57143	0.211015	0.999994	0	0	0				1	1	1	1	1	1
1692	1	38744200	38744999	799	6	7.143	10	13.632	11	9.68	10.522	1.01387	0.947098	1	1	1	1	1	18	21	26	20	21	24	1	0.612294	0.999994	0	0	0				1	1	1	1	1	1
1693	1	38750600	38750799	199	1	2.75	4.667	2.6	4.667	4.6	2.667	1.19137	0.53157	1	1	1	1	1	5	6	4	6	8	4	1.2	0.36843	0.999994	0	0	0				0	0	0	0	1	0
1694	1	38757800	38758399	599	5	7.067	5.706	6.667	7.667	8.5	8.562	1.27207	0.0280275	1	1	1	1	1	13	13	12	16	18	17	1.34211	0.421784	0.999994	0	0	0				1	0	1	1	1	1
1695	1	38772200	38772599	399	5	6.333	7.5	7	6.917	6.545	2.583	0.770172	0.369153	1	1	1	1	1	11	11	13	11	11	4	0.742857	0.192114	0.999994	0	0	0				1	1	1	1	1	0
1696	1	38781600	38781999	399	1	3.636	4.2	4.444	1	1.818	5	0.636645	0.346662	1	1	1	1	1	7	8	8	1	3	11	0.652174	0.293688	0.999994	0	0	0				0	0	0	0	0	1
1697	1	38802000	38802199	199	1	5.167	9.167	5	6.167	4.4	3.333	0.718941	0.331381	1	1	1	1	1	7	13	6	8	6	5	0.730769	0.339327	0.999994	0	0	0				0	1	0	0	0	0
1698	1	38802400	38802799	399	3	4.308	2.692	1.5	2.583	4.6	6.077	1.56	0.291862	1	1	1	1	1	8	3	2	4	8	12	1.84615	0.28873	0.999994	0	0	0				1	0	0	0	1	1
1699	1	38810200	38810599	399	5	4.727	8.75	3.636	8	3.846	5.818	1.0322	0.930266	1	1	1	1	1	9	14	7	16	8	11	1.16667	0.421307	0.999994	0	0	0				1	1	0	1	1	1
1700	1	38812600	38813199	599	6	11.842	10.158	5.211	6.889	8.889	12.059	1.02301	0.93765	1	1	1	1	1	18	20	9	14	18	23	1.17021	0.942311	0.999994	0	0	0				1	1	1	1	1	1
1701	1	38833200	38833799	599	5	7.533	8.333	8	8.222	9	12	1.22442	0.258906	1	1	1	1	1	10	18	19	17	23	25	1.38298	0.835577	0.999994	0	0	0				0	1	1	1	1	1
1702	1	38840400	38840599	199	1	4.6	8.167	2.667	4.167	5.167	6	0.993521	0.985817	1	1	1	1	1	6	11	4	6	7	7	0.952381	0.59977	0.999994	0	0	0				0	1	0	0	0	0
1703	1	38851200	38851599	399	2	6.5	1.917	3.333	5.625	3.125	5.2	1.18723	0.668604	1	1	1	1	1	12	4	6	9	5	10	1.09091	0.774744	0.999994	0	0	1	Lonrf2	26661	in gene	1	0	0	0	0	1
1704	1	38887600	38888199	599	3	5.667	5.947	5.059	3.632	7.188	3.571	0.863132	0.592786	1	1	1	1	1	10	9	10	7	14	6	0.931034	0.131666	0.999994	0	0	1	Lonrf2	-9839	upstream	1	1	0	0	1	0
1705	1	38894800	38895799	999	6	9.286	9.107	15.87	11.207	10.37	12.593	0.997286	0.990384	1	1	1	1	1	19	20	34	21	20	26	0.917808	0.91017	0.999994	0	0	0				1	1	1	1	1	1
1706	1	38917800	38918399	599	6	7.727	4.467	5.333	5.312	6.8	6.333	1.05238	0.794743	1	1	1	1	1	14	12	13	13	17	17	1.20513	0.892239	0.999994	0	0	1	Chst10	36906	downstream	1	1	1	1	1	1
1707	1	38929200	38929599	399	4	5.9	6	7.182	8.5	7	9.545	1.31249	0.0965336	1	1	1	1	1	11	11	15	15	11	22	1.2973	0.236549	0.999994	0	0	1	Chst10	25606	in gene	0	0	1	1	1	1
1708	1	38943200	38943399	199	1	3.286	3.571	1.857	4.429	7.143	3	1.67225	0.245552	1	1	1	1	1	5	5	3	7	11	4	1.69231	0.286922	0.999994	0	0	1	Chst10	11706	in gene	0	0	0	0	1	0
1709	1	38972400	38972999	599	5	6	3.333	4.167	4	3.389	4.389	0.872444	0.551427	1	1	1	1	1	14	8	12	9	5	11	0.735294	0.837903	0.999994	0	0	0				1	0	1	1	1	1
1710	1	39047800	39048399	599	6	12.941	9.2	11.25	11.375	11.333	11.765	1.0324	0.771365	1	1	1	1	1	31	19	20	29	26	29	1.2	0.805686	0.999994	0	0	1	Pdcl3	3440	in gene	1	1	1	1	1	1
1711	1	39051400	39052399	999	3	7.37	3.931	4.111	5.167	3.769	5.903	0.962821	0.89052	1	1	1	1	1	20	9	11	13	10	19	1.05	0.784478	0.999994	0	0	1	Pdcl3	7240	in gene	1	0	0	1	0	1
1712	1	39052600	39053199	599	6	6.421	3.889	5.556	3.056	2.895	5	0.690218	0.178961	1	1	1	1	1	14	7	10	6	6	13	0.806452	0.387675	0.999994	0	0	1	Pdcl3	8240	in gene	1	1	1	1	1	1
1713	1	39075800	39075999	199	1	2	2	2.5	1.167	3	5.167	1.436	0.500604	1	1	1	1	1	3	3	3	2	4	6	1.33333	0.752297	0.999994	0	0	0				0	0	0	0	0	1
1714	1	39102600	39102799	199	1	3.333	6.833	2.833	2.6	6.833	4	1.03339	0.938793	1	1	1	1	1	6	9	3	4	9	5	1	0.774102	0.999994	0	0	0				0	0	0	0	1	0
1715	1	39110800	39111199	399	2	17	9.833	10.364	10	8.417	14.667	0.889427	0.669527	1	1	1	1	1	22	15	19	14	10	26	0.892857	0.0918131	0.999994	0	0	0				1	0	0	0	0	1
1716	1	39136600	39137199	599	1	2.529	6.278	6.923	4.667	4.933	5.278	0.945836	0.855578	1	1	1	1	1	4	10	12	10	9	10	1.11538	0.996552	0.999994	0	0	0				0	1	0	0	0	0
1717	1	39149400	39149999	599	6	13.611	10.722	6.611	9.167	11.333	13.889	1.11133	0.666566	1	1	1	1	1	26	20	16	18	21	27	1.06452	0.928456	0.999994	0	0	0				1	1	1	1	1	1
1718	1	39156400	39156599	199	1	4	3.5	4	5.833	2.4	2.5	0.933304	0.842638	1	1	1	1	1	7	5	5	8	3	3	0.823529	0.562002	0.999994	0	0	0				0	0	0	1	0	0
1719	1	39166400	39166799	399	6	25.75	24.333	14.615	20.818	22.273	26.917	1.08207	0.684461	1	1	1	1	1	53	50	33	42	45	51	1.01471	0.84482	0.999994	0	0	0				1	1	1	1	1	1
1720	1	39168000	39168199	199	1	1.429	2	1.143	1.429	5.429	1	1.71872	0.52023	1	1	1	1	1	2	3	2	2	7	1	1.42857	0.3018	0.999994	0	0	0				0	0	0	0	1	0
1721	1	39177200	39177399	199	1	4	3.75	3.5	3.5	3.167	6.4	1.16151	0.61623	1	1	1	1	1	7	4	4	6	5	10	1.4	0.397042	0.999994	0	0	0				0	0	0	0	0	1
1722	1	39185400	39185999	599	6	15.882	15.375	7.412	12.889	10.722	9.059	0.844863	0.55358	1	1	1	1	1	25	34	15	27	21	21	0.932432	0.979011	0.999994	0	0	0				1	1	1	1	1	1
1723	1	39192200	39192799	599	4	6.647	3.5	2.667	5.6	3.6	4.412	1.06228	0.856271	1	1	1	1	1	15	8	5	10	9	13	1.14286	0.876228	0.999994	0	0	0				1	0	0	1	1	1
1724	1	39202600	39203599	999	6	15.192	11.581	11.345	15.962	16.462	18.179	1.32754	0.058631	1	1	1	1	1	33	27	31	36	34	45	1.26374	0.196236	0.999994	0	0	0				1	1	1	1	1	1
1725	1	39205800	39206599	799	4	5.467	2.353	2.727	4.4	4.111	3.773	1.16469	0.617221	1	1	1	1	1	12	4	8	12	11	11	1.41667	0.89722	0.999994	0	0	0				1	0	0	1	1	1
1726	1	39210600	39210999	399	1	3	3.9	1	1.7	2.5	6.25	1.32278	0.637632	1	1	1	1	1	5	6	1	3	3	10	1.33333	0.725878	0.999994	0	0	0				0	0	0	0	0	1
1727	1	39216400	39217199	799	4	3.35	4.636	2.478	3.5	2	2.85	0.797974	0.413688	1	1	1	1	1	9	13	6	7	5	8	0.714286	0.424312	0.999994	0	0	0				1	1	0	1	0	1
1728	1	39235200	39236199	999	3	5.083	5.704	2.591	3.393	3.333	4.6	0.846614	0.56088	1	1	1	1	1	15	25	6	11	10	16	0.804348	0.518863	0.999994	0	0	0				1	1	0	0	0	1
1729	1	39236800	39236999	199	3	23.143	20.571	12.714	9.167	13.714	23.143	0.815623	0.541874	1	1	1	1	1	32	30	19	13	19	35	0.82716	0.315703	0.999994	0	0	0				1	1	0	0	0	1
1730	1	39239800	39240199	399	3	3.333	7.231	5.615	8.182	6.846	6.077	1.30447	0.289562	1	1	1	1	1	6	12	9	12	12	9	1.22222	0.821706	0.999994	0	0	0				0	1	0	1	1	0
1731	1	39249000	39249199	199	1	7	2	1	2.833	1.167	1.667	0.5667	0.521907	1	1	1	1	1	8	3	1	3	2	2	0.583333	0.981952	0.999994	0	1	1	Npas2	-1945	upstream	1	0	0	0	0	0
1732	1	39254400	39254599	199	1	7.429	3	1.6	4.5	2.429	1	0.659157	0.546087	1	1	1	1	1	11	4	2	6	3	1	0.588235	0.560121	0.999994	0	0	1	Npas2	3455	in gene	1	0	0	0	0	0
1733	1	39277800	39278399	599	1	3.214	2.5	1.889	5	3.333	4	1.62212	0.0663344	1	1	1	1	1	6	5	4	10	7	7	1.6	0.47517	0.999994	0	0	1	Npas2	27055	in gene	0	0	0	1	0	0
1734	1	39279400	39280199	799	6	19.24	16.542	17.174	19.542	18.44	18.04	1.0579	0.349574	1	1	1	1	1	40	34	36	50	43	45	1.25455	0.738301	0.999994	0	0	1	Npas2	28755	in gene	1	1	1	1	1	1
1735	1	39281400	39281999	599	5	4.556	3.368	2.5	6.263	4.929	8.889	1.92642	0.0911472	1	1	1	1	1	10	7	4	17	10	19	2.19048	0.055671	0.999994	0	0	1	Npas2	30655	in gene	1	1	0	1	1	1
1736	1	39283800	39283999	199	1	7.333	3.833	1.75	4.833	2.6	7.5	1.15616	0.771283	1	1	1	1	1	10	6	2	7	3	9	1.05556	0.422732	0.999994	0	0	1	Npas2	32855	in gene	0	0	0	0	0	1
1737	1	39289000	39289199	199	1	6.667	4	3.667	3	4.667	2.167	0.686061	0.283591	1	1	1	1	1	9	5	5	4	6	3	0.684211	0.315222	0.999994	0	0	1	Npas2	38055	in gene	1	0	0	0	0	0
1738	1	39292600	39293199	599	4	8.077	5	3.533	3.333	6	6.895	0.977002	0.944506	1	1	1	1	1	18	14	8	8	16	17	1.025	0.449381	0.999994	0	0	1	Npas2	41855	in gene	1	1	0	0	1	1
1739	1	39299000	39299599	599	6	15.556	14.333	9.389	11	12.778	19.643	1.10548	0.694033	1	1	1	1	1	33	27	18	24	30	36	1.15385	0.664683	0.999994	0	0	1	Npas2	48255	in gene	1	1	1	1	1	1
1740	1	39303800	39304599	799	6	6.68	7.636	10.2	6.8	7.28	12.4	1.08011	0.771935	1	1	1	1	1	15	11	22	11	17	23	1.0625	0.860884	0.999994	0	0	1	Npas2	53155	in gene	1	1	1	1	1	1
1741	1	39305800	39306199	399	3	8.5	2.833	5	6.111	7.7	8.75	1.38131	0.341514	1	1	1	1	1	18	5	9	10	13	14	1.15625	0.861431	0.999994	0	0	1	Npas2	54955	in gene	1	0	0	1	0	1
1742	1	39328600	39328999	399	2	6.222	7.222	4.727	6.273	4.583	7.7	1.02119	0.917208	1	1	1	1	1	11	13	7	11	9	14	1.09677	0.941341	0.999994	0	0	1	Npas2	77755	in gene	0	1	0	0	0	1
1743	1	39331800	39332199	399	2	4.5	4.545	3.778	4.538	6.667	6.077	1.34773	0.130995	1	1	1	1	1	8	8	6	9	12	12	1.5	0.236631	0.999994	0	0	1	Npas2	80955	in gene	0	0	0	0	1	1
1744	1	39340200	39340799	599	3	3.8	3.312	3.154	4	1.364	2.882	0.803234	0.47394	1	1	1	1	1	9	8	7	8	2	4	0.583333	0.801595	0.999994	0	0	1	Npas2	89455	in gene	1	1	0	1	0	0
1745	1	39361200	39361799	599	6	39.833	24.444	32.8	31.158	34.765	34.053	1.02986	0.850608	1	1	1	1	1	89	57	70	68	71	78	1.00463	0.743672	0.999994	0	0	2	Npas2, LOC100041999	110455, -10222	in gene, upstream	1	1	1	1	1	1
1746	1	39366800	39367199	399	4	9.5	10.727	4.5	8.3	13.182	12.75	1.3844	0.270032	1	1	1	1	1	18	19	9	16	27	25	1.47826	0.511834	0.999994	0	1	2	Npas2, LOC100041999	115955, -4722	in gene, upstream	1	1	0	0	1	1
1747	1	39370000	39370199	199	2	5.167	3	6.5	7.167	2	4.167	0.909116	0.819909	1	1	1	1	1	7	5	8	9	3	5	0.85	0.929181	0.999994	0	1	2	Npas2, LOC100041999	119055, -1622	in gene, upstream	0	0	1	1	0	0
1748	1	39398400	39399399	999	6	7.345	7.167	5.296	7.133	7.045	7.731	1.10607	0.400331	1	1	1	1	1	25	17	11	17	20	21	1.09434	0.772565	0.999994	0	0	1	Npas2	147855	in gene	1	1	1	1	1	1
1749	1	39403800	39403999	199	1	9	10	6.5	11.5	8.833	5	0.993451	0.980954	1	1	1	1	1	13	12	8	13	11	6	0.909091	0.708241	0.999994	0	0	1	Npas2	152855	in gene	1	0	0	0	0	0
1750	1	39411400	39411799	399	2	6.667	1	3.75	4.727	6.083	6.818	1.54401	0.33463	1	1	1	1	1	12	1	7	7	10	12	1.45	0.162996	0.999994	0	0	1	Npas2	160555	in gene	0	0	0	0	1	1
1751	1	39413800	39414199	399	3	3.417	2.917	4.5	6.667	5.25	4.833	1.54606	0.0547617	1	1	1	1	1	6	4	9	10	11	10	1.63158	0.202922	0.999994	0	0	1	Npas2	162955	in gene	0	0	1	0	1	1
1752	1	39418600	39418999	399	5	12.333	6.25	4.364	7.833	8.75	13.667	1.31826	0.46728	1	1	1	1	1	20	9	8	15	17	24	1.51351	0.706912	0.999994	0	1	3	Npas2, Rpl31, Tbc1d8	167755, -5965, 116781	in gene, upstream, downstream	1	0	1	1	1	1
1753	1	39420600	39420999	399	2	3.636	4.375	4.286	5.455	4.077	7.182	1.35919	0.238854	1	1	1	1	1	6	7	6	11	9	14	1.78947	0.240434	0.999994	0	1	3	Npas2, Rpl31, Tbc1d8	169755, -3965, 114781	downstream, upstream, downstream	0	0	0	1	0	1
1754	1	39442400	39442799	399	1	4.154	2.556	2.5	3	3.8	3.5	1.11835	0.585925	1	1	1	1	1	9	4	4	5	6	6	1	0.979167	0.999994	0	0	1	Tbc1d8	92981	in gene	1	0	0	0	0	0
1755	1	39447600	39448399	799	3	5.136	2.696	2.667	7.286	4	5.8	1.62739	0.156372	1	1	1	1	1	14	6	6	19	11	14	1.69231	0.0738155	0.999994	0	0	1	Tbc1d8	87581	in gene	1	0	0	1	0	1
1756	1	39479800	39480599	799	3	6.944	3.261	4.889	2.636	4	4.92	0.765602	0.410167	1	1	1	1	1	19	8	14	7	10	15	0.780488	0.90629	0.999994	0	0	1	Tbc1d8	55381	in gene	1	0	1	0	0	1
1757	1	39496600	39496999	399	5	11.636	6.923	11.111	5.154	7.727	9.5	0.754331	0.283188	1	1	1	1	1	25	15	20	10	16	22	0.8	0.727527	0.999994	0	0	1	Tbc1d8	38781	in gene	1	1	1	0	1	1
1758	1	39498000	39498199	199	2	6.833	5.167	3.4	3.5	7.167	5.5	1.04981	0.868755	1	1	1	1	1	9	6	5	5	9	7	1.05	0.725611	0.999994	0	0	1	Tbc1d8	37481	in gene	1	0	0	0	1	0
1759	1	39501200	39501799	599	2	5.611	5.263	2.941	5.176	6	4.235	1.11553	0.622078	1	1	1	1	1	11	14	6	10	12	9	1	0.53257	0.999994	0	0	1	Tbc1d8	34081	in gene	1	0	0	0	1	0
1760	1	39502600	39502799	199	1	4.2	2.6	4	4.833	1.75	2	0.794722	0.553391	1	1	1	1	1	5	3	5	7	2	2	0.846154	0.764613	0.999994	0	0	1	Tbc1d8	32881	in gene	0	0	0	1	0	0
1761	1	39507400	39507599	199	2	5.333	1	5.333	2.833	3	6.333	1.04286	0.932402	1	1	1	1	1	7	1	7	4	4	8	1.06667	0.87224	0.999994	0	0	1	Tbc1d8	28081	in gene	1	0	0	0	0	1
1762	1	39510800	39511599	799	5	8.292	7.5	7.1	5.882	7.5	7.88	0.928796	0.494438	1	1	1	1	1	29	22	20	14	25	23	0.873239	0.792198	0.999994	0	0	1	Tbc1d8	24381	in gene	1	1	1	0	1	1
1763	1	39514000	39514599	599	3	5.929	4.375	3.062	4.643	3.077	6.158	1.03831	0.895165	1	1	1	1	1	13	10	7	11	7	16	1.13333	0.83112	0.999994	0	0	1	Tbc1d8	21281	in gene	1	1	0	0	0	1
1764	1	39525800	39526599	799	6	3.75	4	4.5	5.619	3.091	5.4	1.15184	0.527733	1	1	1	1	1	12	11	13	18	10	20	1.33333	0.656917	0.999994	0	0	1	Tbc1d8	9381	in gene	1	1	1	1	1	1
1765	1	39546000	39546399	399	1	4.6	3.25	3.333	2.667	3.333	6.75	1.14012	0.727415	1	1	1	1	1	9	6	7	4	4	15	1.04545	0.967627	0.999994	0	0	0				0	0	0	0	0	1
1766	1	39554400	39554799	399	3	10.538	9.692	6	7.5	8.091	11.667	1.03919	0.866152	1	1	1	1	1	20	22	11	14	15	22	0.962264	0.934642	0.999994	0	0	0				1	1	0	0	0	1
1767	1	39557000	39557399	399	5	7.167	9	5.778	9.333	8.4	6.9	1.12249	0.489926	1	1	1	1	1	15	12	9	16	15	12	1.19444	0.935463	0.999994	0	0	0				1	1	0	1	1	1
1768	1	39571000	39571399	399	2	4.364	6.923	3.889	5.615	4.455	6.5	1.09186	0.70149	1	1	1	1	1	9	13	7	11	9	11	1.06897	0.615255	0.999994	0	0	0				0	1	0	1	0	0
1769	1	39578000	39578399	399	6	15.5	11.583	5	10.556	12.273	10.083	1.02584	0.937172	1	1	1	1	1	27	23	8	19	24	22	1.12069	0.703754	0.999994	0	0	0				1	1	1	1	1	1
1770	1	39580400	39580799	399	4	6.25	4.167	3.455	5.667	5	4.083	1.06329	0.778925	1	1	1	1	1	14	8	7	10	7	9	0.896552	0.749981	0.999994	0	0	0				1	1	0	1	0	1
1771	1	39582600	39582799	199	1	2.5	4.5	1.333	2.333	2.667	1.667	0.800072	0.616217	1	1	1	1	1	4	8	2	5	4	2	0.785714	0.570264	0.999994	0	0	1	D1Bwg0212e	-9948	upstream	0	1	0	0	0	0
1772	1	39586000	39586199	199	1	4	4	4.5	8.833	3.667	4.4	1.352	0.459676	1	1	1	1	1	6	5	6	13	6	5	1.41176	0.695096	0.999994	0	1	1	D1Bwg0212e	-6548	upstream	0	0	0	1	0	0
1773	1	39588400	39588599	199	6	7.5	10	11.333	13.5	16.833	10.667	1.42198	0.139614	1	1	1	1	1	10	12	14	19	21	14	1.5	0.249725	0.999994	0	1	1	D1Bwg0212e	-4148	upstream	1	1	1	1	1	1
1774	1	39590000	39590599	599	5	7.857	7.632	3.214	8.125	7.474	7.789	1.25049	0.410279	1	1	1	1	1	17	15	5	18	15	14	1.27027	0.313546	0.999994	0	1	1	D1Bwg0212e	-2348	upstream	1	1	0	1	1	1
1775	1	39600400	39600599	199	1	7.5	6	6.8	6.667	7	8.667	1.1002	0.425623	1	1	1	1	1	12	8	9	9	8	14	1.06897	0.718341	0.999994	0	0	2	D1Bwg0212e, Rnf149	7852, 33751	in gene, downstream	0	0	0	0	0	1
1776	1	39608600	39608999	399	2	8.333	3.5	6.111	4.5	3.333	10.454	1.01912	0.967522	1	1	1	1	1	17	5	11	8	7	19	1.0303	0.966543	0.999994	0	0	2	D1Bwg0212e, Rnf149	16152, 25451	downstream, in gene	1	0	0	0	0	1
1777	1	39613200	39613599	399	1	6.583	5.4	4	6.083	6	6.583	1.16787	0.353541	1	1	1	1	1	14	9	7	12	12	11	1.16667	0.504052	0.999994	0	0	2	D1Bwg0212e, Rnf149	20752, 20851	downstream, in gene	0	0	0	0	0	1
1778	1	39636600	39637599	999	2	4.5	4.783	3.345	5.421	5.409	4.484	1.2127	0.179545	1	1	1	1	1	10	10	8	12	11	12	1.25	0.765219	0.999994	0	1	1	Rnf149	-2849	upstream	0	0	0	0	1	1
1779	1	39638200	39638599	399	1	1.923	2.5	2.091	3.5	2.692	1.4	1.16549	0.621677	1	1	1	1	1	3	4	4	7	5	2	1.27273	0.695164	0.999994	0	1	1	Rnf149	-4149	upstream	0	0	0	1	0	0
1780	1	39653400	39653599	199	3	4.833	5.5	2	5	5.833	4.667	1.25679	0.433074	1	1	1	1	1	7	8	3	7	8	7	1.22222	0.532561	0.999994	0	0	0				1	1	0	0	1	0
1781	1	39654200	39655199	999	6	16.714	15.452	9.222	14.31	13.846	14.567	1.03226	0.865652	1	1	1	1	1	58	57	27	54	45	51	1.05634	0.779529	0.999994	0	0	0				1	1	1	1	1	1
1782	1	39659600	39660799	1199	6	14.844	15.242	10.529	13.148	15	12.941	1.01167	0.930094	1	1	1	1	1	45	46	26	32	38	37	0.91453	0.505601	0.999994	0	0	0				1	1	1	1	1	1
1783	1	39661200	39662199	999	6	7.96	7.731	7.714	6.433	7.067	9.111	0.966076	0.774861	1	1	1	1	1	20	17	20	18	16	26	1.05263	0.758087	0.999994	0	0	0				1	1	1	1	1	1
1784	1	39674600	39675399	799	6	5.6	8.125	3.611	7.158	6.905	3.818	1.03144	0.919793	1	1	1	1	1	16	20	9	20	19	9	1.06667	0.855193	0.999994	0	0	1	Creg2	33028	downstream	1	1	1	1	1	1
1785	1	39680400	39680799	399	3	5.917	8.364	3	8.083	6.083	6.833	1.21515	0.517196	1	1	1	1	1	10	14	4	16	11	13	1.42857	0.730722	0.999994	0	0	1	Creg2	27428	in gene	0	1	0	1	0	1
1786	1	39682600	39683199	599	4	4.643	5.882	5.824	5.294	5.8	3.929	0.918894	0.559509	1	1	1	1	1	9	14	10	14	13	7	1.0303	0.707848	0.999994	0	0	1	Creg2	25128	in gene	0	1	1	1	1	0
1787	1	39702200	39702999	799	6	15.046	11.818	13.333	15.696	14.857	16.8	1.17802	0.108398	1	1	1	1	1	32	25	23	34	32	39	1.3125	0.610766	0.999994	0	0	1	Creg2	5428	in gene	1	1	1	1	1	1
1788	1	39726400	39727399	999	6	6.24	4.906	4.48	6	4.391	4.594	0.958979	0.785133	1	1	1	1	1	16	13	11	15	13	14	1.05	0.939214	0.999994	0	0	1	4933400N17Rik	50939	in gene	1	1	1	1	1	1
1789	1	39729000	39729599	599	1	2.8	4.182	4.062	2.8	3	4.143	0.900308	0.579107	1	1	1	1	1	6	9	8	6	8	9	1	0.934343	0.999994	0	0	1	4933400N17Rik	48539	in gene	0	0	1	0	0	0
1790	1	39734800	39735199	399	3	13.727	11	5.833	6.818	7.667	8.833	0.763024	0.40796	1	1	1	1	1	27	19	12	12	14	14	0.689655	0.252738	0.999994	0	0	1	4933400N17Rik	42839	in gene	1	1	0	0	0	1
1791	1	39740800	39741199	399	2	2.364	4.75	2	2.875	5	2.273	1.11345	0.787367	1	1	1	1	1	4	8	2	4	9	4	1.21429	0.736311	0.999994	0	0	1	4933400N17Rik	36839	in gene	0	1	0	0	1	0
1792	1	39741400	39742399	999	6	8.893	9.214	7.071	10	5.967	8.333	0.965128	0.841205	1	1	1	1	1	21	17	19	19	13	20	0.912281	0.566121	0.999994	0	0	1	4933400N17Rik	35939	in gene	1	1	1	1	1	1
1793	1	39744200	39744799	599	5	5.188	2.812	4.5	4.267	5.5	6.462	1.29832	0.2614	1	1	1	1	1	12	6	10	11	10	16	1.32143	0.29138	0.999994	0	0	1	4933400N17Rik	33339	in gene	1	0	1	1	1	1
1794	1	39758000	39758799	799	1	8	2.318	3.824	4.417	5.375	4.957	1.04292	0.916718	1	1	1	1	1	17	5	9	10	17	10	1.19355	0.461022	0.999994	0	0	1	4933400N17Rik	19439	in gene	1	0	0	0	0	0
1795	1	39763000	39763799	799	6	5.625	6.652	8.5	5.227	7.381	6.957	0.941666	0.725592	1	1	1	1	1	11	13	14	9	18	13	1.05263	0.461886	0.999994	0	0	1	4933400N17Rik	14439	in gene	1	1	1	1	1	1
1796	1	39766400	39766799	399	1	5.692	2.545	2.462	2.769	1.583	3.583	0.741658	0.500651	1	1	1	1	1	10	5	4	5	3	6	0.736842	0.387655	0.999994	0	0	1	4933400N17Rik	11239	in gene	1	0	0	0	0	0
1797	1	39769600	39770199	599	6	12.588	7.833	11.636	11.538	7.235	13.077	0.993543	0.977283	1	1	1	1	1	31	22	22	20	22	30	0.96	0.621899	0.999994	0	0	1	4933400N17Rik	7939	in gene	1	1	1	1	1	1
1798	1	39772000	39772599	599	1	5.333	3.611	2.625	2.857	2.643	7.588	1.1313	0.797016	1	1	1	1	1	10	7	5	4	6	17	1.22727	0.914152	0.999994	0	0	1	4933400N17Rik	5539	in gene	0	0	0	0	0	1
1799	1	39796200	39796799	599	6	9.667	6.833	6.722	7.611	7.5	10.188	1.08944	0.623741	1	1	1	1	1	22	15	14	17	15	26	1.13725	0.6904	0.999994	0	0	0				1	1	1	1	1	1
1800	1	39821800	39822199	399	1	2.2	1.667	1.125	2.818	1.75	3.833	1.68289	0.191875	1	1	1	1	1	4	3	2	6	2	6	1.55556	0.698421	0.999994	0	0	0				0	0	0	0	0	1
1801	1	39822400	39823199	799	5	3.583	2.96	3.083	3.739	4.28	4.13	1.2621	0.0292392	1	1	1	1	1	7	5	7	7	7	7	1.10526	0.312544	0.999994	0	0	0				1	1	1	0	1	1
1802	1	39832200	39832999	799	5	7	5.95	3.526	6.81	6.833	5.467	1.15987	0.496322	1	1	1	1	1	13	14	9	17	19	12	1.33333	0.630884	0.999994	0	0	0				1	1	0	1	1	1
1803	1	39834800	39835399	599	6	6.176	7.842	4.263	7.947	7.882	7.412	1.27132	0.249099	1	1	1	1	1	14	20	10	16	20	19	1.25	0.451829	0.999994	0	0	0				1	1	1	1	1	1
1804	1	39853000	39853199	199	1	3	4.833	2	2.167	2.167	2.333	0.678023	0.331063	1	1	1	1	1	5	8	2	3	3	5	0.733333	0.908689	0.999994	0	0	1	LOC100042065	9078	downstream	0	1	0	0	0	0
1805	1	39860200	39860399	199	2	4.333	8	5.667	3.6	4	10.667	1.01483	0.974268	1	1	1	1	1	6	10	8	5	6	15	1.08333	0.732272	0.999994	0	1	1	LOC100042065	1878	downstream	0	1	0	0	0	1
1806	1	39861200	39861399	199	1	3.333	5.167	2.8	4.5	2.4	7.5	1.27434	0.575883	1	1	1	1	1	4	7	4	7	3	10	1.33333	0.508799	0.999994	0	1	1	LOC100042065	878	in gene	0	0	0	0	0	1
1807	1	39870800	39871399	599	1	5.133	2.727	5.389	3.077	4.538	3.294	0.823383	0.47583	1	1	1	1	1	9	5	11	6	7	7	0.8	0.540453	0.999994	0	0	1	LOC100042065	-8922	upstream	0	0	1	0	0	0
1808	1	39879800	39879999	199	1	3.5	3.333	2.833	5	5.833	1.2	1.24488	0.636873	1	1	1	1	1	5	4	5	6	8	2	1.14286	0.992145	0.999994	0	0	0				0	0	0	1	0	0
1809	1	39881400	39881799	399	4	8.25	7.308	7.25	10.909	5.538	5.417	0.958611	0.879079	1	1	1	1	1	17	17	15	23	11	11	0.918367	0.972903	0.999994	0	0	0				1	1	1	1	0	0
1810	1	39890600	39890799	199	3	7.333	5.6	4.5	2	7.667	8	1.01342	0.973131	1	1	1	1	1	10	6	6	3	10	10	1.04545	0.890569	0.999994	0	0	0				1	0	0	0	1	1
1811	1	39891600	39892599	999	3	5.227	4.4	1.889	3.421	3	5.192	1.00842	0.980098	1	1	1	1	1	11	9	5	7	8	16	1.24	0.969793	0.999994	0	0	0				1	1	0	0	0	1
1812	1	39900400	39901399	999	1	2.583	2.5	3.29	1.556	3.462	4.581	1.14642	0.694319	1	1	1	1	1	5	6	8	3	10	10	1.21053	0.544536	0.999994	0	0	0				0	0	0	0	0	1
1813	1	39907200	39907599	399	4	6.615	7.1	3.333	7.077	5.462	8.308	1.22284	0.434905	1	1	1	1	1	13	13	7	15	12	13	1.21212	0.104698	0.999994	0	0	0				1	0	0	1	1	1
1814	1	39912000	39912199	199	2	5	4.143	6.571	3.857	4.714	7.286	1.0091	0.971666	1	1	1	1	1	7	5	10	5	7	11	1.04545	0.716931	0.999994	0	0	0				0	0	1	0	0	1
1815	1	39912600	39912999	399	2	4.091	6.462	2.3	4.385	2.462	3.273	0.787365	0.544877	1	1	1	1	1	9	14	4	8	4	6	0.666667	0.579153	0.999994	0	0	0				1	1	0	0	0	0
1816	1	39921000	39921399	399	5	4.5	7.111	4.2	5.25	7.25	5.25	1.12264	0.603795	1	1	1	1	1	11	15	10	18	14	16	1.33333	0.220791	0.999994	0	0	0				1	1	1	1	1	0
1817	1	39923000	39923999	999	4	9.621	6.5	5.4	7.433	5.833	8.8	1.02532	0.911805	1	1	1	1	1	22	13	12	15	11	20	0.978723	0.64142	0.999994	0	0	0				1	1	0	1	0	1
1818	1	39924200	39924799	599	6	6.733	7.333	4.944	5.875	7.692	8.529	1.16234	0.388111	1	1	1	1	1	12	13	11	12	14	20	1.27778	0.726149	0.999994	0	0	0				1	1	1	1	1	1
1819	1	39928000	39928799	799	6	49.52	55.191	33.64	38.84	47.381	43.48	0.937478	0.708638	1	1	1	1	1	149	141	105	112	113	129	0.896203	0.134444	0.999994	0	0	0				1	1	1	1	1	1
1820	1	39942200	39942599	399	2	9.091	6.308	6.083	7.462	2.833	9.167	0.905968	0.772279	1	1	1	1	1	18	13	13	16	6	16	0.863636	0.769333	0.999994	0	0	0				1	0	0	0	0	1
1821	1	39942800	39943599	799	6	18.409	16	13.043	14.32	13.8	19.238	0.998019	0.989904	1	1	1	1	1	38	34	29	33	25	43	1	0.737024	0.999994	0	0	0				1	1	1	1	1	1
1822	1	39947600	39948399	799	4	6.087	4.5	3.292	5.952	4.783	6.2	1.22019	0.347093	1	1	1	1	1	13	9	8	12	8	14	1.13333	0.494995	0.999994	0	0	1	Map4k4	-10076	upstream	1	0	0	1	1	1
1823	1	39960800	39961599	799	6	27.188	19.75	14.471	16.25	12.48	16.947	0.743816	0.289604	1	1	1	1	1	63	43	39	42	44	53	0.958621	0.571751	0.999994	0	0	1	Map4k4	3124	in gene	1	1	1	1	1	1
1824	1	39961800	39962399	599	6	19.583	13.059	9.733	16.667	14.231	21.786	1.24328	0.403068	1	1	1	1	1	41	36	25	37	31	53	1.18627	0.848932	0.999994	0	0	1	Map4k4	4024	in gene	1	1	1	1	1	1
1825	1	39962800	39963199	399	2	4.75	3.583	2.25	3.5	3.917	5.25	1.19692	0.484485	1	1	1	1	1	8	6	4	5	7	8	1.11111	0.778913	0.999994	0	0	1	Map4k4	4924	in gene	0	0	0	0	1	1
1826	1	39963600	39963799	199	1	1.75	2	1.5	1.667	1.833	4.667	1.55562	0.423527	1	1	1	1	1	2	3	3	2	3	6	1.375	0.395479	0.999994	0	0	1	Map4k4	5624	in gene	0	0	0	0	0	1
1827	1	39987000	39987199	199	1	3.333	4	1.333	2.333	1	5.333	1	1	1	1	1	1	1	4	5	2	3	1	8	1.09091	0.867191	0.999994	0	0	1	Map4k4	29024	in gene	0	0	0	0	0	1
1828	1	40019600	40019999	399	2	15.667	6.091	5.667	7.417	7	6.917	0.777903	0.597608	1	1	1	1	1	27	13	12	16	14	13	0.826923	0.670905	0.999994	0	0	1	Map4k4	61724	in gene	1	0	0	1	0	0
1829	1	40035600	40035999	399	1	7.545	1.667	3	3.7	3.167	4.833	0.958074	0.93376	1	1	1	1	1	13	3	5	7	7	8	1.04762	0.675687	0.999994	0	0	1	Map4k4	77724	in gene	1	0	0	0	0	0
1830	1	40036200	40036599	399	1	3.167	4.167	2.7	6.1	3.8	8.167	1.80058	0.157832	1	1	1	1	1	5	6	4	9	6	18	2.2	0.411508	0.999994	0	0	1	Map4k4	78324	in gene	0	0	0	0	0	1
1831	1	40037800	40037999	199	3	3.5	7.667	3.833	5	5	7.5	1.16667	0.629898	1	1	1	1	1	6	10	5	8	6	9	1.09524	0.475068	0.999994	0	0	1	Map4k4	79824	in gene	0	1	0	1	0	1
1832	1	40043800	40043999	199	1	11.333	7.833	7.667	4.333	4.833	5.5	0.546566	0.0674756	1	1	1	1	1	15	11	9	6	6	7	0.542857	0.0717754	0.999994	0	0	1	Map4k4	85824	in gene	1	0	0	0	0	0
1833	1	40053800	40054199	399	6	64.333	61.917	34.167	54.333	51.167	57.667	1.01714	0.933861	1	1	1	1	1	116	110	66	100	100	98	1.02055	0.486822	0.999994	0	0	1	Map4k4	95924	in gene	1	1	1	1	1	1
1834	1	40056000	40056399	399	5	6.889	5.364	6.4	4.333	4.231	7	0.834397	0.385448	1	1	1	1	1	12	10	12	7	8	11	0.764706	0.758661	0.999994	0	0	1	Map4k4	98124	in gene	1	1	1	0	1	1
1835	1	40064200	40065399	1199	5	3.273	3.125	3.633	2.514	2.774	3.2	0.846177	0.114521	1	1	1	1	1	10	7	7	5	5	7	0.708333	0.3453	0.999994	0	0	1	Map4k4	106724	in gene	1	1	1	1	1	0
1836	1	40065600	40066199	599	5	10.067	6.471	3.75	7.706	7.067	8.929	1.16828	0.603477	1	1	1	1	1	23	16	6	16	18	20	1.2	0.788273	0.999994	0	0	1	Map4k4	107824	in gene	1	1	0	1	1	1
1837	1	40066600	40067799	1199	6	11.212	9.971	7.182	9.935	7.75	10.69	1.00035	0.998322	1	1	1	1	1	37	37	21	32	26	35	0.978947	0.367232	0.999994	0	0	1	Map4k4	109124	in gene	1	1	1	1	1	1
1838	1	40080000	40080799	799	6	12.8	10.938	7.714	7.957	8.043	9.875	0.822682	0.340993	1	1	1	1	1	40	27	22	26	24	33	0.932584	0.77355	0.999994	0	0	1	Map4k4	122324	in gene	1	1	1	1	1	1
1839	1	40081600	40081999	399	1	5.636	4.154	3.923	5.385	8.538	6.154	1.46409	0.142246	1	1	1	1	1	10	11	8	9	16	13	1.31034	0.304944	0.999994	0	0	1	Map4k4	123724	downstream	0	0	0	0	1	0
1840	1	40091000	40091199	199	2	6	1.6	4.8	6.8	6	6.333	1.54298	0.227058	1	1	1	1	1	8	2	6	8	7	8	1.4375	0.486786	0.999994	0	0	1	Map4k4	133024	downstream	1	0	0	1	0	0
1841	1	40111800	40112799	999	4	3.913	6.038	4.038	3.958	5.682	6.483	1.15255	0.522016	1	1	1	1	1	10	18	10	9	12	13	0.894737	0.323958	0.999994	0	0	0				1	1	0	0	1	1
1842	1	40118800	40119199	399	4	6.083	5.333	2.417	5.167	3.583	6	1.06629	0.830677	1	1	1	1	1	11	10	4	11	9	13	1.32	0.903305	0.999994	0	0	0				1	1	0	1	0	1
1843	1	40124800	40125799	999	6	9.774	9.903	9.4	12.357	9.767	11.643	1.1613	0.17624	1	1	1	1	1	28	19	21	30	26	24	1.17647	0.419547	0.999994	0	0	0				1	1	1	1	1	1
1844	1	40136400	40136599	199	2	4.5	5	1.667	1.667	1.25	5.5	0.753739	0.621103	1	1	1	1	1	7	6	2	2	2	7	0.733333	0.492104	0.999994	0	1	1	Il1r2	-5114	upstream	1	0	0	0	0	1
1845	1	40139800	40139999	199	2	4	6	4	4	6.2	1.25	0.817857	0.629919	1	1	1	1	1	6	8	6	6	9	2	0.85	0.618578	0.999994	0	1	1	Il1r2	-1714	upstream	0	1	0	0	1	0
1846	1	40144000	40144399	399	5	9.182	6.917	5.917	10.8	4.769	7.923	1.06704	0.820221	1	1	1	1	1	19	14	12	18	10	17	1	0.814278	0.999994	0	1	1	Il1r2	2586	in gene	1	1	1	1	0	1
1847	1	40144800	40145399	599	3	9.231	7.316	5.389	7.083	7.5	10.933	1.1632	0.509572	1	1	1	1	1	19	18	13	14	15	21	1	0.931354	0.999994	0	0	1	Il1r2	3486	in gene	1	1	0	0	0	1
1848	1	40150800	40151599	799	3	5.211	4.87	3.474	5.5	4.048	4.389	1.02818	0.862649	1	1	1	1	1	10	12	8	13	8	7	0.933333	0.746372	0.999994	0	0	1	Il1r2	9586	in gene	0	1	0	1	1	0
1849	1	40160600	40160799	199	1	1	4.8	0	5.667	2.167	4.8	2.17828	0.281059	1	1	1	1	1	1	6	0	8	3	8	2.71429	0.177927	0.999994	0	0	1	Il1r2	19086	in gene	0	0	0	1	0	0
1850	1	40195000	40195599	599	2	5.4	9.824	7.333	9.267	9.167	6.917	1.12386	0.573498	1	1	1	1	1	13	21	11	22	18	13	1.17778	0.847661	0.999994	0	0	0				0	1	0	1	0	0
1851	1	40198400	40198999	599	4	6.278	3.316	4.706	10.579	4.647	3.421	1.30399	0.590432	1	1	1	1	1	16	7	14	26	12	9	1.27027	0.121768	0.999994	0	0	0				1	0	1	1	1	0
1852	1	40204600	40204999	399	1	1.667	2.833	1.5	2.5	2.1	3.692	1.382	0.296924	1	1	1	1	1	3	4	2	4	3	6	1.44444	0.761979	0.999994	0	0	0				0	0	0	0	0	1
1853	1	40206400	40206599	199	5	10	9	5.571	6.429	12.143	3.333	0.891498	0.779854	1	1	1	1	1	15	13	8	10	18	4	0.888889	0.545468	0.999994	0	0	0				1	1	1	1	1	0
1854	1	40208000	40208199	199	4	7	11.429	3.333	7.714	7.571	4.429	0.905891	0.80916	1	1	1	1	1	10	16	4	11	11	6	0.933333	0.891853	0.999994	0	0	0				1	1	0	1	1	0
1855	1	40208400	40208799	399	5	6.083	5.667	6.273	9.583	4.545	6.545	1.14703	0.608618	1	1	1	1	1	11	13	11	16	9	11	1.02857	0.959484	0.999994	0	0	0				1	1	1	1	0	1
1856	1	40235200	40235399	199	1	3.286	8.857	2.143	4	3.714	5	0.889962	0.825698	1	1	1	1	1	5	13	3	5	5	6	0.761905	0.541361	0.999994	0	0	0				0	1	0	0	0	0
1857	1	40241400	40241999	599	6	6.059	5.8	6.526	5.056	4.889	5.474	0.838673	0.0242602	1	1	1	1	1	10	10	12	11	10	11	1	0.473206	0.999994	0	0	0				1	1	1	1	1	1
1858	1	40248200	40248599	399	3	3.3	6.111	7.875	1.333	1.75	4	0.409754	0.109356	1	1	1	1	1	7	11	12	2	3	7	0.4	0.263738	0.999994	0	0	0				0	1	1	0	0	1
1859	1	40250600	40250999	399	1	4.083	6.111	3.333	4.5	4.875	7.818	1.27101	0.415163	1	1	1	1	1	8	11	5	8	8	15	1.29167	0.61874	0.999994	0	0	0				0	0	0	0	0	1
1860	1	40279000	40280199	1199	6	8.238	5.727	6.25	7.4	5.103	7.643	0.996587	0.984513	1	1	1	1	1	24	23	17	25	15	27	1.04688	0.552265	0.999994	0	1	1	Il1r1	-2326	upstream	1	1	1	1	1	1
1861	1	40287400	40288199	799	6	17.619	17.25	14.954	14	18.478	17.083	0.994741	0.958609	1	1	1	1	1	33	27	30	27	34	34	1.05556	0.62393	0.999994	0	0	1	Il1r1	5874	in gene	1	1	1	1	1	1
1862	1	40288600	40289199	599	5	6.429	4.294	6.538	5	5.8	10.833	1.25329	0.519308	1	1	1	1	1	16	11	16	13	14	23	1.16279	0.39434	0.999994	0	0	1	Il1r1	6974	in gene	1	0	1	1	1	1
1863	1	40294200	40294799	599	1	5.143	4.727	3.154	3.5	5.833	6.308	1.20094	0.461173	1	1	1	1	1	9	9	4	7	11	9	1.22727	0.625778	0.999994	0	0	1	Il1r1	12574	in gene	0	0	0	0	1	0
1864	1	40301600	40301799	199	1	2.5	5.143	1.2	2.5	1.8	1	0.599344	0.421718	1	1	1	1	1	3	8	2	3	2	1	0.461538	0.310951	0.999994	0	0	1	Il1r1	19774	in gene	0	1	0	0	0	0
1865	1	40315000	40315599	599	5	8.353	7.5	2.846	6.167	6.571	4.412	0.917161	0.799406	1	1	1	1	1	24	20	5	17	15	11	0.877551	0.726615	0.999994	0	0	1	Il1r1	33374	in gene	1	1	0	1	1	1
1866	1	40318800	40319399	599	1	2.474	3.056	2.889	2.833	2.143	2.471	0.884547	0.288077	1	1	1	1	1	4	6	5	4	3	5	0.8	0.0916091	0.999994	0	0	1	Il1r1	37174	in gene	0	0	1	0	0	0
1867	1	40327400	40327999	599	1	2.882	3.667	3	3.636	1.75	4.056	0.988795	0.965649	1	1	1	1	1	6	6	5	7	3	9	1.11765	0.949807	0.999994	0	0	1	Il1r1	45774	in gene	0	0	0	0	0	1
1868	1	40339800	40340599	799	6	7.32	4.043	5.36	9.08	8.32	8.364	1.54063	0.078682	1	1	1	1	1	24	10	13	31	26	22	1.68085	0.140162	0.999994	0	0	1	Il1r1	58274	in gene	1	1	1	1	1	1
1869	1	40342200	40342599	399	4	6.154	5.545	9.5	7.091	3.909	8.667	0.927732	0.797759	1	1	1	1	1	14	12	15	15	8	15	0.926829	0.809786	0.999994	0	0	1	Il1r1	60474	in gene	1	0	1	1	0	1
1870	1	40344000	40344799	799	4	3.048	4.045	3.95	5.917	2.688	4	1.14145	0.64267	1	1	1	1	1	8	8	8	12	7	9	1.16667	0.280454	0.999994	0	0	1	Il1r1	62474	in gene	0	1	1	1	0	1
1871	1	40351600	40352399	799	3	4.5	4.381	2.867	4.3	4.174	5.13	1.15798	0.378054	1	1	1	1	1	9	10	5	10	9	8	1.125	0.64721	0.999994	0	0	1	Il1r1	70074	in gene	0	1	0	0	1	1
1872	1	40355400	40356199	799	6	8.542	7.625	4.783	10.435	8.792	7.56	1.27862	0.244222	1	1	1	1	1	26	20	13	32	28	20	1.35593	0.345681	0.999994	0	0	1	Il1r1	73874	in gene	1	1	1	1	1	1
1873	1	40358000	40358999	999	6	26	27.367	15.226	23.379	19.613	19.167	0.9062	0.641328	1	1	1	1	1	47	58	28	44	40	44	0.962406	0.310579	0.999994	0	0	1	Il1r1	76574	in gene	1	1	1	1	1	1
1874	1	40376000	40376399	399	5	4.5	4.667	5.375	5.692	6.091	4.818	1.14159	0.218673	1	1	1	1	1	7	8	9	10	10	7	1.125	0.252365	0.999994	0	1	2	Il1r1, Il1rl2	94274, -5273	downstream, upstream	0	1	1	1	1	1
1875	1	40397400	40398199	799	6	11.72	12.08	8.84	9.44	8.88	12.75	0.9519	0.758115	1	1	1	1	1	22	21	15	23	18	26	1.15517	0.285908	0.999994	0	0	1	Il1rl2	16327	in gene	1	1	1	1	1	1
1876	1	40408600	40408999	399	1	3.636	2.917	2.083	5.333	1.556	6.385	1.53705	0.404901	1	1	1	1	1	7	5	4	12	2	11	1.5625	0.306706	0.999994	0	0	1	Il1rl2	27327	in gene	0	0	0	0	0	1
1877	1	40417000	40417599	599	1	3.889	2.875	5	4.286	2	3.5	0.83186	0.508682	1	1	1	1	1	9	7	7	6	4	7	0.73913	0.425521	0.999994	0	0	1	Il1rl2	35827	in gene	1	0	0	0	0	0
1878	1	40421400	40421599	199	5	19.5	14.167	8.167	14.167	17.333	10	0.992016	0.978818	1	1	1	1	1	25	19	11	18	21	14	0.963636	0.239269	0.999994	0	0	1	Il1rl2	40027	in gene	1	1	0	1	1	1
1879	1	40423200	40423599	399	6	9	5.692	5.083	3.385	4.909	4.571	0.650569	0.190297	1	1	1	1	1	12	14	10	5	7	7	0.527778	0.186779	0.999994	0	0	1	Il1rl2	41927	downstream	1	1	1	1	1	1
1880	1	40430800	40431199	399	6	57.5	54.833	37.333	45.167	41.667	53	0.934307	0.677774	1	1	1	1	1	113	110	74	91	78	98	0.89899	0.22182	0.999994	0	0	1	Il1rl2	49527	downstream	1	1	1	1	1	1
1881	1	40443200	40444199	999	6	14.21	10.593	6.852	10.4	11	14.737	1.14159	0.590506	1	1	1	1	1	29	35	17	28	24	30	1.01235	0.840973	0.999994	0	0	0				1	1	1	1	1	1
1882	1	40451800	40451999	199	2	1.5	4.5	2.5	5	8.833	5.333	2.25482	0.084747	1	1	1	1	1	2	6	3	6	11	8	2.27273	0.186482	0.999994	0	0	0				0	0	0	0	1	1
1883	1	40452800	40453399	599	1	1.438	1.714	4.188	2.294	2.182	3.059	1.02657	0.948965	1	1	1	1	1	2	3	7	5	4	5	1.16667	0.630942	0.999994	0	0	0				0	0	1	0	0	0
1884	1	40462200	40462799	599	1	2.579	2.571	2.636	3.556	1.875	2.421	1.00848	0.968609	1	1	1	1	1	5	5	4	7	3	5	1.07143	0.794993	0.999994	0	0	0				0	0	0	1	0	0
1885	1	40463600	40463799	199	1	5.25	6.333	1.8	2.667	2.333	5.5	0.784577	0.603835	1	1	1	1	1	7	10	2	3	3	10	0.842105	0.753954	0.999994	0	0	0				0	1	0	0	0	0
1886	1	40478000	40478399	399	2	3	4.9	3	3.833	2.833	3.333	0.917339	0.697185	1	1	1	1	1	6	11	6	7	5	6	0.782609	0.556693	0.999994	0	0	0				0	1	0	0	1	0
1887	1	40506000	40506599	599	5	5.105	4.688	3.556	4.231	6.062	3.944	1.06652	0.73501	1	1	1	1	1	15	12	9	7	14	11	0.888889	0.956985	0.999994	0	0	1	Il1rl1	9692	in gene	1	1	1	0	1	1
1888	1	40508600	40508999	399	3	5.583	3.1	2.7	4.154	4.5	4.556	1.1605	0.570182	1	1	1	1	1	12	6	5	10	8	8	1.13043	0.970741	0.999994	0	0	1	Il1rl1	12192	in gene	1	0	0	1	1	0
1889	1	40527600	40528199	599	6	14.188	14.632	13.588	11.158	12.158	12.222	0.838002	0.00784875	1	1	1	1	1	27	25	21	18	23	27	0.931507	0.416335	0.999994	0	0	2	Il1rl1, Il18r1	31292, 5048	downstream, in gene	1	1	1	1	1	1
1890	1	40545400	40545799	399	1	2.833	3.364	3.2	4.125	4.231	3.667	1.27945	0.0203509	1	1	1	1	1	6	7	6	7	7	6	1.05263	0.990521	0.999994	0	0	1	Il18r1	22748	in gene	0	0	0	0	1	0
1891	1	40553200	40554199	999	6	7.323	10.935	5.29	11.935	7.345	8.097	1.1626	0.590042	1	1	1	1	1	15	19	10	21	17	20	1.31818	0.821032	0.999994	0	0	1	Il18r1	30848	in gene	1	1	1	1	1	1
1892	1	40556800	40557199	399	2	4.462	5.538	2.25	2.923	5.692	1.75	0.846122	0.700748	1	1	1	1	1	8	12	4	5	10	3	0.75	0.378811	0.999994	0	0	1	Il18r1	34148	in gene	0	1	0	0	1	0
1893	1	40557800	40557999	199	2	7.167	3	3.5	5.833	3.667	8.167	1.29268	0.510455	1	1	1	1	1	11	4	5	8	5	11	1.2	0.556453	0.999994	0	0	1	Il18r1	35048	downstream	1	0	0	0	0	1
1894	1	40570400	40570599	199	1	7.143	9.571	6.143	5.286	3.714	8.714	0.774992	0.399473	1	1	1	1	1	10	14	9	8	5	12	0.757576	0.392515	0.999994	0	1	1	Il18rap	-1709	upstream	0	0	0	0	0	1
1895	1	40575800	40576199	399	1	2.636	5.769	3.455	3.615	3.385	1.125	0.685076	0.369898	1	1	1	1	1	4	9	5	6	6	2	0.777778	0.330215	0.999994	0	0	1	Il18rap	3791	in gene	0	1	0	0	0	0
1896	1	40600200	40600599	399	2	5.111	3.909	1.2	1.9	3.75	1.583	0.70773	0.507785	1	1	1	1	1	8	6	2	3	5	2	0.625	0.34362	0.999994	0	0	1	Il18rap	28191	in gene	1	1	0	0	0	0
1897	1	40619000	40619599	599	1	2.474	2.579	2	4	1.533	1.556	1.0051	0.98977	1	1	1	1	1	5	5	3	4	4	2	0.769231	0.297902	0.999994	0	0	0				0	1	0	0	0	0
1898	1	40622200	40622599	399	1	2.385	1.417	3.889	2.769	3	5.462	1.46028	0.354196	1	1	1	1	1	4	2	7	4	5	11	1.53846	0.774477	0.999994	0	0	0				0	0	0	0	0	1
1899	1	40653200	40653799	599	6	6.684	5.947	6.375	3.647	6.471	6.5	0.874355	0.491147	1	1	1	1	1	21	16	16	8	18	15	0.773585	0.130954	0.999994	0	0	1	Slc9a4	16427	in gene	1	1	1	1	1	1
1900	1	40657400	40657999	599	6	6.632	7.167	4.562	14.091	5.25	8.182	1.49899	0.362105	1	1	1	1	1	21	21	11	28	15	17	1.13208	0.673178	0.999994	0	0	1	Slc9a4	20627	in gene	1	1	1	1	1	1
1901	1	40658200	40658599	399	4	4.667	4.111	3.333	6.25	4.364	4.231	1.22575	0.309461	1	1	1	1	1	7	6	6	10	8	10	1.47368	0.343968	0.999994	0	0	1	Slc9a4	21327	in gene	1	0	0	1	1	1
1902	1	40659200	40659599	399	3	2.833	2.75	6.615	5.077	6.308	6.615	1.47565	0.265291	1	1	1	1	1	5	5	12	8	12	10	1.36364	0.257345	0.999994	0	0	1	Slc9a4	22327	in gene	0	0	1	0	1	1
1903	1	40663200	40663999	799	8	7.625	7.833	7.44	8.292	8.72	6.417	1.02319	0.826865	1	1	1	1	1	16	17	15	15	18	15	1	0.955692	0.999994	0	0	1	Slc9a4	26527	in gene	1	1	1	1	1	1
1904	1	40679200	40679599	399	3	9.4	7.333	5.75	5	6.385	8.25	0.873327	0.539592	1	1	1	1	1	17	13	13	9	14	16	0.906977	0.727317	0.999994	0	0	1	Slc9a4	42327	in gene	1	0	0	0	1	1
1905	1	40686200	40686399	199	3	7.167	6.167	1.5	5.333	5.6	7	1.20891	0.620174	1	1	1	1	1	9	9	2	7	6	10	1.15	0.409106	0.999994	0	0	1	Slc9a4	49227	in gene	1	1	0	0	0	1
1906	1	40715200	40715599	399	6	14.5	8.182	6.6	6.308	7.538	11.111	0.852298	0.640692	1	1	1	1	1	28	17	12	15	16	20	0.894737	0.541853	0.999994	0	0	0				1	1	1	1	1	1
1907	1	40720400	40720999	599	3	7.105	7.333	3.647	5.158	2.778	7.222	0.838153	0.607503	1	1	1	1	1	23	19	9	12	7	17	0.705882	0.994255	0.999994	0	0	0				1	1	0	0	0	1
1908	1	40724400	40724999	599	1	3.889	4	2.5	7	3.167	7.105	1.66253	0.211571	1	1	1	1	1	8	6	5	12	5	15	1.68421	0.111822	0.999994	0	0	0				0	0	0	0	0	1
1909	1	40727400	40727799	399	5	13.1	8.818	8.083	6.5	7.667	9.417	0.786107	0.31346	1	1	1	1	1	23	16	17	11	15	17	0.767857	0.463757	0.999994	0	0	0				1	1	1	0	1	1
1910	1	40731600	40732199	599	6	7.938	5.737	5.25	8.067	5.889	6.6	1.08618	0.632391	1	1	1	1	1	20	17	10	17	15	14	0.978723	0.605766	0.999994	0	1	1	Slc9a2	-6658	upstream	1	1	1	1	1	1
1911	1	40745000	40745399	399	3	8.333	4.25	5	7.444	7.556	6.2	1.20571	0.443533	1	1	1	1	1	15	6	10	12	13	9	1.09677	0.934673	0.999994	0	0	1	Slc9a2	6642	in gene	1	0	0	1	1	0
1912	1	40781400	40781999	599	6	4.778	3.895	3.526	3.526	3.529	5.263	1.00975	0.957207	1	1	1	1	1	9	8	5	6	8	9	1.04545	0.954043	0.999994	0	0	1	Slc9a2	43142	in gene	1	1	1	1	1	1
1913	1	40783000	40783399	399	2	6.455	3.182	2	3	4.917	3.75	1.00258	0.994959	1	1	1	1	1	13	6	2	5	11	6	1.04762	0.907241	0.999994	0	0	1	Slc9a2	44642	in gene	1	0	0	0	1	0
1914	1	40797200	40797399	199	6	10.5	8.667	5.5	11.833	12.833	11.167	1.45267	0.114133	1	1	1	1	1	14	12	8	15	18	15	1.41176	0.482788	0.999994	0	0	1	Slc9a2	58742	in gene	1	1	1	1	1	1
1915	1	40799600	40800199	599	1	5.5	5.556	2.875	4.667	5.294	1.944	0.854569	0.645221	1	1	1	1	1	12	16	6	10	10	3	0.676471	0.416313	0.999994	0	0	1	Slc9a2	61342	in gene	0	0	0	0	1	0
1916	1	40800600	40800999	399	3	4.375	1.889	3.25	3.636	3.333	3.308	1.0802	0.758456	1	1	1	1	1	8	4	6	8	7	6	1.16667	0.364018	0.999994	0	0	1	Slc9a2	62242	in gene	1	0	0	0	1	1
1917	1	40821400	40821599	199	1	4.5	4.833	2.667	5.167	2.833	7.167	1.26392	0.510593	1	1	1	1	1	7	6	3	6	4	9	1.1875	0.389621	0.999994	0	0	2	Slc9a2, Mfsd9	82942, 26003	in gene, downstream	0	0	0	0	0	1
1918	1	40829000	40829199	199	4	3	7.833	2	5	5.333	5.5	1.23377	0.634938	1	1	1	1	1	4	11	2	8	7	8	1.35294	0.495995	0.999994	0	0	2	Slc9a2, Mfsd9	90542, 18403	downstream, in gene	0	1	0	1	1	1
1919	1	40838800	40839799	999	4	4.414	4.826	4.148	5.414	4.481	7.069	1.2671	0.25238	1	1	1	1	1	13	10	9	13	13	17	1.34375	0.198003	0.999994	0	0	1	Mfsd9	8203	in gene	0	1	1	1	0	1
1920	1	40858000	40858799	799	6	8.96	11.292	6.905	11	11.191	10.391	1.19976	0.288169	1	1	1	1	1	22	24	12	22	19	20	1.05172	0.786606	0.999994	0	1	1	Tmem182	-4047	upstream	1	1	1	1	1	1
1921	1	40861200	40861799	599	2	3.737	1.714	2.722	2.375	3.312	4.263	1.21742	0.499736	1	1	1	1	1	7	3	5	4	7	6	1.13333	0.872011	0.999994	0	1	1	Tmem182	-947	upstream	1	0	0	0	0	1
1922	1	40864200	40864599	399	3	6.167	4.7	3.125	3.833	2.833	5.167	0.845698	0.553726	1	1	1	1	1	11	8	5	7	4	9	0.833333	0.631246	0.999994	0	1	1	Tmem182	1953	in gene	1	1	0	1	0	0
1923	1	40869000	40869199	199	1	11.5	4.833	8.333	3.833	5.667	8	0.709479	0.362725	1	1	1	1	1	15	6	12	5	8	11	0.727273	0.337148	0.999994	0	0	1	Tmem182	6653	in gene	1	0	0	0	0	0
1924	1	40872200	40872599	399	1	7.9	6.5	3.3	3.7	5.2	7.222	0.910847	0.773779	1	1	1	1	1	14	11	5	7	9	13	0.966667	0.489802	0.999994	0	0	1	Tmem182	9953	in gene	1	0	0	0	0	0
1925	1	40905600	40905999	399	2	4.6	3.231	3	5.231	5.083	4.1	1.33081	0.130641	1	1	1	1	1	9	7	7	11	8	8	1.17391	0.365743	0.999994	0	0	1	Tmem182	43353	in gene	0	0	0	1	1	0
1926	1	40909800	40910399	599	1	7.611	6.056	5.389	9.333	5.444	5.214	1.04907	0.848033	1	1	1	1	1	16	10	9	14	10	11	1	0.872727	0.999994	0	0	1	Tmem182	47653	in gene	0	0	0	1	0	0
1927	1	40911600	40911999	399	1	6.667	8.125	4.091	7.222	6.429	5	0.987714	0.957695	1	1	1	1	1	12	13	8	13	9	9	0.939394	0.526954	0.999994	0	0	1	Tmem182	49353	in gene	0	0	0	1	0	0
1928	1	40914400	40914799	399	1	4.692	2.455	2.692	3.5	3.25	3.833	1.07562	0.763262	1	1	1	1	1	10	4	5	6	5	8	1	0.555639	0.999994	0	0	1	Tmem182	52153	downstream	1	0	0	0	0	0
1929	1	40926600	40926999	399	6	12.6	10.556	11.889	8.778	10.222	14	0.941646	0.71431	1	1	1	1	1	20	18	18	15	15	22	0.928571	0.422937	0.999994	0	0	0				1	1	1	1	1	1
1930	1	40930200	40930799	599	3	6.474	7.684	4.368	6.75	5	5.053	0.906996	0.642753	1	1	1	1	1	15	19	11	14	12	12	0.844444	0.442112	0.999994	0	0	0				1	1	0	1	0	0
1931	1	40934000	40934399	399	6	13.454	9.083	9	8.25	10.333	11.5	0.953895	0.797878	1	1	1	1	1	23	19	17	17	18	25	1.01695	0.993059	0.999994	0	0	0				1	1	1	1	1	1
1932	1	40946600	40946999	399	2	3.833	1.3	2.583	1.167	1	4.333	0.842405	0.77413	1	1	1	1	1	6	2	5	2	1	8	0.846154	0.542144	0.999994	0	0	0				1	0	0	0	0	1
1933	1	40955400	40955599	199	1	3	3	6.667	2.333	1.833	3.5	0.605195	0.306303	1	1	1	1	1	4	4	9	3	3	5	0.647059	0.444002	0.999994	0	0	0				0	0	1	0	0	0
1934	1	40966000	40966199	199	5	5.667	10.167	7.333	10.167	3.833	12.333	1.13666	0.737442	1	1	1	1	1	8	14	10	14	5	18	1.15625	0.524318	0.999994	0	0	0				1	1	1	1	0	1
1935	1	40966600	40966999	399	1	5.182	4.364	3.6	6.333	4.727	5	1.22166	0.223663	1	1	1	1	1	8	7	5	12	8	10	1.5	0.440253	0.999994	0	0	0				0	0	0	1	0	0
1936	1	41008200	41008799	599	4	10.938	12.733	4.75	11.333	6.071	8.438	0.909257	0.781115	1	1	1	1	1	27	31	11	24	11	22	0.826087	0.430871	0.999994	0	0	0				1	1	0	1	0	1
1937	1	41011000	41011199	199	1	4.5	5.667	4	2.667	2.667	4	0.658855	0.0730844	1	1	1	1	1	5	9	5	4	3	6	0.684211	0.205428	0.999994	0	0	0				0	1	0	0	0	0
1938	1	41041800	41042599	799	6	14.048	10.263	7.8	8.76	10.263	13.611	1.01629	0.943762	1	1	1	1	1	41	29	22	27	27	34	0.956522	0.425008	0.999994	0	0	0				1	1	1	1	1	1
1939	1	41044000	41044599	599	3	5.733	4.812	7.684	5.737	6.471	6.118	1.00532	0.973478	1	1	1	1	1	7	10	16	14	12	14	1.21212	0.704573	0.999994	0	0	0				0	0	1	1	0	1
1940	1	41085200	41085399	199	1	6.833	4.167	2.5	4	8.833	3.667	1.22222	0.659424	1	1	1	1	1	10	6	3	6	10	5	1.10526	0.932174	0.999994	0	0	0				0	0	0	0	1	0
1941	1	41106200	41106799	599	1	2.842	1.538	2.105	1.812	2.167	5.312	1.43269	0.495585	1	1	1	1	1	5	2	4	3	4	10	1.54545	0.661785	0.999994	0	0	0				0	0	0	0	0	1
1942	1	41113000	41113399	399	2	4.2	2.889	1.556	2.333	3.182	3	0.984962	0.961181	1	1	1	1	1	8	5	3	4	6	5	0.9375	0.619642	0.999994	0	0	0				1	0	0	0	0	1
1943	1	41145400	41145799	399	3	6.636	3.091	2.091	7.286	5.667	4.818	1.50372	0.291693	1	1	1	1	1	13	6	4	11	7	7	1.08696	0.757999	0.999994	0	0	0				1	0	0	1	0	1
1944	1	41155400	41155999	599	6	7.611	7.556	7.333	8.467	7	6.786	0.989022	0.891217	1	1	1	1	1	17	20	17	21	17	14	0.962963	0.247788	0.999994	0	0	0				1	1	1	1	1	1
1945	1	41169800	41169999	199	1	5	4.167	5.833	9.167	5.667	6	1.38893	0.216887	1	1	1	1	1	7	6	8	14	9	10	1.57143	0.212839	0.999994	0	0	0				0	0	0	1	0	0
1946	1	41186000	41186599	599	6	4.538	5.278	3.857	5.882	3.917	7.25	1.24691	0.370527	1	1	1	1	1	10	14	9	15	9	16	1.21212	0.667653	0.999994	0	0	0				1	1	1	1	1	1
1947	1	41203000	41203199	199	2	7.333	6.667	4.667	7.167	5	7	1.02679	0.882963	1	1	1	1	1	10	9	7	9	7	9	0.961538	0.700807	0.999994	0	0	0				1	0	0	1	0	0
1948	1	41214200	41214399	199	5	16.8	10.5	10.667	10.833	6.833	10.5	0.741855	0.26407	1	1	1	1	1	22	15	14	15	10	14	0.764706	0.469863	0.999994	0	0	0				1	1	1	1	0	1
1949	1	41231000	41231599	599	6	12.882	12.737	12.294	13.158	11.611	12.667	0.987419	0.769753	1	1	1	1	1	26	29	26	25	23	24	0.888889	0.879998	0.999994	0	0	0				1	1	1	1	1	1
1950	1	41239000	41239399	399	2	10	7.5	8	7	6.462	10.454	0.937882	0.740408	1	1	1	1	1	19	12	14	16	14	20	1.11111	0.751337	0.999994	0	0	0				1	0	0	0	0	1
1951	1	41239600	41240199	599	4	5.588	4.526	4.833	4.474	4.917	4.737	0.945206	0.488652	1	1	1	1	1	11	10	11	8	8	9	0.78125	0.960361	0.999994	0	0	0				1	1	1	0	0	1
1952	1	41314200	41314599	399	5	12.818	12.778	6	12	10.5	15.818	1.21275	0.468067	1	1	1	1	1	26	23	11	21	20	33	1.23333	0.717473	0.999994	0	0	0				1	1	0	1	1	1
1953	1	41315000	41315799	799	6	12.409	11.591	11.227	10.167	10.08	8.5	0.81605	0.0362251	1	1	1	1	1	26	22	20	20	20	15	0.808824	0.369346	0.999994	0	0	0				1	1	1	1	1	1
1954	1	41320800	41321199	399	6	20	16.273	14.462	14.769	15.4	18.385	0.957012	0.733781	1	1	1	1	1	43	35	33	37	28	44	0.981982	0.668661	0.999994	0	0	0				1	1	1	1	1	1
1955	1	41334600	41335199	599	6	13.333	11.111	9.643	10.938	8.824	14.667	1.01003	0.958118	1	1	1	1	1	32	26	20	25	23	32	1.02564	0.941609	0.999994	0	0	1	LOC100041441	87657	downstream	1	1	1	1	1	1
1956	1	41335600	41335999	399	4	5.5	9.333	6.333	7.083	9.5	9.333	1.22442	0.329919	1	1	1	1	1	8	14	11	13	17	18	1.45455	0.731265	0.999994	0	0	1	LOC100041441	86757	downstream	0	1	0	1	1	1
1957	1	41340200	41340599	399	1	4.75	4.167	2.083	5.75	7.333	4.917	1.63636	0.0971258	1	1	1	1	1	8	9	3	12	13	8	1.65	0.555395	0.999994	0	0	1	LOC100041441	82157	downstream	0	0	0	0	1	0
1958	1	41352800	41353399	599	4	4.842	6.421	3.125	3.833	7.059	2.333	0.919169	0.831047	1	1	1	1	1	10	10	5	8	17	4	1.16	0.832071	0.999994	0	0	1	LOC100041441	69457	in gene	1	1	0	1	1	0
1959	1	41384600	41384999	399	3	4.5	5	4.091	7.75	5.909	7.083	1.52616	0.0301477	1	1	1	1	1	8	10	7	14	12	13	1.56	0.244832	0.999994	0	0	1	LOC100041441	37757	in gene	0	0	0	1	1	1
1960	1	41421800	41422599	799	6	7.391	6.24	7.88	11.52	9.56	10.08	1.44856	0.0144317	1	1	1	1	1	19	15	14	19	20	19	1.20833	0.0705383	0.999994	0	1	1	LOC100041441	357	in gene	1	1	1	1	1	1
1961	1	41431800	41431999	199	1	1.8	2.833	3.167	1.833	1	6	1.13244	0.847381	1	1	1	1	1	2	5	4	2	1	8	1	0.954254	0.999994	0	0	1	LOC100041441	-9343	upstream	0	0	0	0	0	1
1962	1	41442800	41442999	199	1	2.333	6	2.833	4.5	4.667	2.667	1.05982	0.875855	1	1	1	1	1	3	7	4	6	6	4	1.14286	0.745113	0.999994	0	0	0				0	1	0	0	0	0
1963	1	41446200	41446399	199	1	4.6	4.333	4.833	3.333	4	7.833	1.1017	0.771476	1	1	1	1	1	5	6	7	5	5	10	1.11111	0.614621	0.999994	0	0	0				0	0	0	0	0	1
1964	1	41448000	41448399	399	1	2	5.462	2.231	3.667	3.091	2.273	0.931703	0.866631	1	1	1	1	1	4	10	4	5	6	5	0.888889	0.40024	0.999994	0	0	0				0	1	0	0	0	0
1965	1	41449200	41449799	599	6	15.833	12.823	7.222	12.647	10.556	12.389	0.992029	0.973799	1	1	1	1	1	33	28	15	30	24	28	1.07895	0.899612	0.999994	0	0	0				1	1	1	1	1	1
1966	1	41450000	41450199	199	5	6.833	13.167	5	6.833	8.833	1.6	0.69064	0.476839	1	1	1	1	1	9	16	7	9	13	2	0.75	0.474285	0.999994	0	0	0				1	1	1	1	1	0
1967	1	41461000	41461599	599	1	2.556	4.333	3	3.455	2	2.143	0.768328	0.341823	1	1	1	1	1	5	8	6	8	3	4	0.789474	0.0677923	0.999994	0	0	0				0	1	0	0	0	0
1968	1	41471400	41471999	599	6	5.833	4.625	5.882	6.214	5.417	4.222	0.970196	0.831507	1	1	1	1	1	12	9	10	11	10	10	1	0.809592	0.999994	0	0	0				1	1	1	1	1	1
1969	1	41486000	41486199	199	1	10.167	5.833	4.667	9.667	2.833	2.167	0.709682	0.535584	1	1	1	1	1	15	10	6	12	4	3	0.612903	0.152131	0.999994	0	0	0				1	0	0	0	0	0
1970	1	41492000	41492199	199	1	5.833	5.2	6.75	4.143	5	3.6	0.716583	0.0510116	1	1	1	1	1	8	7	8	6	6	5	0.73913	0.478539	0.999994	0	0	0				0	0	1	0	0	0
1971	1	41508600	41508799	199	1	2.2	3.333	2.333	2.333	7.167	4.833	1.82215	0.259286	1	1	1	1	1	3	4	3	3	9	6	1.8	0.300729	0.999994	0	0	0				0	0	0	0	1	0
1972	1	41545400	41545999	599	3	3.438	3.5	3.636	4.438	6.667	1.727	1.21354	0.650937	1	1	1	1	1	6	6	6	8	14	3	1.38889	0.476343	0.999994	0	0	0				1	0	0	1	1	0
1973	1	41555000	41555399	399	1	2.8	2.692	3.231	2.727	2.615	1	0.727043	0.288586	1	1	1	1	1	4	4	6	5	5	1	0.785714	0.240661	0.999994	0	0	0				0	0	1	0	0	0
1974	1	41559400	41559999	599	3	3.571	4	2	2.8	2.857	5	1.11347	0.721817	1	1	1	1	1	7	10	4	5	6	10	1	0.986064	0.999994	0	0	0				1	1	0	0	0	1
1975	1	41563800	41564399	599	5	5.167	4.231	4	6.643	6.786	3.562	1.26817	0.375283	1	1	1	1	1	11	10	9	13	16	7	1.2	0.297844	0.999994	0	0	0				1	1	1	1	1	0
1976	1	41602800	41603399	599	6	4.545	5	4.583	6.786	4.5	4.615	1.1255	0.511967	1	1	1	1	1	9	9	10	16	7	11	1.21429	0.484962	0.999994	0	0	0				1	1	1	1	1	1
1977	1	41619400	41619599	199	1	1	1.8	1.833	2.4	5.5	3.5	2.46061	0.120999	1	1	1	1	1	1	2	3	3	8	5	2.66667	0.290494	0.999994	0	0	0				0	0	0	0	1	0
1978	1	41624200	41624399	199	1	6.8	3.167	3.833	4.5	3.4	3.833	0.850217	0.60569	1	1	1	1	1	10	6	8	7	4	6	0.708333	0.655869	0.999994	0	0	0				1	0	0	0	0	0
1979	1	41628400	41628599	199	2	7.6	3.333	5.667	2.167	2.8	1	0.359458	0.0863545	1	1	1	1	1	9	4	8	3	4	1	0.380952	0.136423	0.999994	0	0	0				1	0	1	0	0	0
1980	1	41633400	41633999	599	1	1.842	3.316	2.833	2.118	3.474	2.143	0.967964	0.897769	1	1	1	1	1	4	8	5	5	8	4	1	0.980234	0.999994	0	0	0				0	0	0	0	1	0
1981	1	41661600	41662199	599	6	16	11.526	7.938	12.625	13.529	13	1.10405	0.651336	1	1	1	1	1	43	33	21	33	36	33	1.05155	0.784968	0.999994	0	0	0				1	1	1	1	1	1
1982	1	41666200	41666599	399	6	15.692	15.385	12.5	15.667	12.769	11.308	0.912041	0.480401	1	1	1	1	1	36	29	26	32	25	21	0.857143	0.802011	0.999994	0	0	0				1	1	1	1	1	1
1983	1	41703200	41703799	599	2	1.562	3.526	3.429	1.455	3.941	2	0.868381	0.725181	1	1	1	1	1	2	6	5	2	6	4	0.923077	0.548094	0.999994	0	0	0				0	1	0	0	1	0
1984	1	41706600	41706999	399	5	5.556	7.5	5.9	7.25	6.833	3.875	0.947352	0.801913	1	1	1	1	1	10	14	10	11	13	6	0.882353	0.653832	0.999994	0	0	0				1	1	1	1	1	0
1985	1	41724400	41724999	599	6	4.312	8.143	5.556	10.429	9.6	8.571	1.58792	0.0702179	1	1	1	1	1	10	14	14	21	20	20	1.60526	0.32724	0.999994	0	0	0				1	1	1	1	1	1
1986	1	41765000	41765999	999	6	12.387	10.258	9.897	8.483	11.571	10.345	0.934147	0.580439	1	1	1	1	1	24	18	20	16	23	22	0.983871	0.34389	0.999994	0	0	0				1	1	1	1	1	1
1987	1	41771000	41771199	199	6	21	19.5	19	21.667	17.333	13.833	0.88795	0.432429	1	1	1	1	1	27	26	25	28	22	18	0.871795	0.467238	0.999994	0	0	0				1	1	1	1	1	1
1988	1	41796400	41796599	199	1	3	1	4.167	3.5	7	1.167	1.42855	0.587141	1	1	1	1	1	5	1	5	5	9	2	1.45455	0.987404	0.999994	0	0	0				0	0	0	0	1	0
1989	1	41823600	41824199	599	6	5.526	5.211	3.842	4.947	8	3.737	1.14439	0.648091	1	1	1	1	1	11	15	9	9	16	7	0.914286	0.45904	0.999994	0	0	0				1	1	1	1	1	1
1990	1	41836400	41836799	399	4	6.9	3.455	5.417	7.182	4.273	7.833	1.22293	0.473349	1	1	1	1	1	12	6	11	14	7	16	1.27586	0.454469	0.999994	0	0	0				1	0	1	1	0	1
1991	1	41869600	41869799	199	1	5.714	5.857	8.429	5.429	6	7	0.92145	0.634827	1	1	1	1	1	8	8	12	8	8	10	0.928571	0.893158	0.999994	0	0	0				0	0	1	0	0	0
1992	1	41883400	41883799	399	1	1	1.143	1.889	3.125	1	3.818	1.96999	0.26025	1	1	1	1	1	1	2	3	5	1	8	2.33333	0.195409	0.999994	0	0	0				0	0	0	0	0	1
1993	1	41971000	41971199	199	5	7.667	12.667	7.4	9	11.167	10	1.08773	0.691838	1	1	1	1	1	11	17	11	15	16	15	1.17949	0.8763	0.999994	0	0	0				1	1	1	0	1	1
1994	1	42002000	42002399	399	5	19.273	16.909	8.583	11.833	11.273	17.091	0.897956	0.709353	1	1	1	1	1	38	31	18	25	23	33	0.931034	0.735141	0.999994	0	0	0				1	1	0	1	1	1
1995	1	42015000	42015399	399	1	2.1	4.8	3.6	1.273	4.154	2.5	0.754952	0.494981	1	1	1	1	1	3	9	7	2	9	4	0.789474	0.345548	0.999994	0	0	0				0	0	0	0	1	0
1996	1	42016200	42016799	599	3	9.167	7.6	9.294	7.294	7.667	6.765	0.833659	0.100358	1	1	1	1	1	16	12	20	15	13	12	0.833333	0.60117	0.999994	0	0	0				1	0	1	1	0	0
1997	1	42034600	42034999	399	1	5.364	6	8.636	6.273	5.727	4.2	0.81	0.353834	1	1	1	1	1	7	11	13	9	10	7	0.83871	0.532315	0.999994	0	0	0				0	0	1	0	0	0
1998	1	42075200	42075399	199	2	4	5.286	2.857	7	2.333	1.333	0.878366	0.812757	1	1	1	1	1	6	7	5	9	3	2	0.777778	0.880161	0.999994	0	0	0				0	1	0	1	0	0
[truncated: 152,666 more rows]
