# Supplementary material for: Analysis of diet-induced differential methylation, expression, and interactions of lncRNA and protein-coding genes in mouse liver
Source: Sci Rep. 2018 Aug 1;8:11537. doi: 10.1038/s41598-018-29993-4 (PMC6070528; doi:10.1038/s41598-018-29993-4)
Supplement: Supplementary file 10 — Supplementary Dataset 10 [file 41598_2018_29993_MOESM10_ESM.xlsx]

## Sheet: Table S10 CpG_methyl_percentage
Table S10
							CpG methylation percentages (%)							CpG methylation percentages (%)					CpG alignment coverage
Gene	Gene name	Methylated Region	Context	Chr	Position	CpG site	HFD- A	HFD-B	HFD-C	STD-A	STD-B	STD-C		HFD	STD	p-value t-test (2-tailed, unpaired)	p-value Mann-Whitney test (2-tailed)		HFD-A	HFD-B	HFD-C	STD-A	STD-B	STD-C
Per2	period circadian clock 2	4743	CpG	chr1	93347113	1	99.9593	99.9503	96.0271	99.9659	99.9507	99.9299		98.6456	99.9488	0.375872	0.82		127827	76420	95850	114379	103527	39939
Per2	period circadian clock 2	4743	CpG	chr1	93347117	2	99.9369	99.9547	98.2613	99.952	99.9467	97.3844		99.3843	99.0944	0.79092	1		142650	86082	107320	129148	118283	44885
Per2	period circadian clock 2	4743	CpG	chr1	93347141	3	88.2948	99.9212	99.9346	99.9381	99.908	96.8069		96.0502	98.8843	0.519144	1		166653	101510	120851	148687	151057	52332
Per2	period circadian clock 2	4743	CpG	chr1	93347154	4	93.6504	99.9358	99.9275	99.9291	99.8823	95.6134		97.8379	98.4749	0.814031	0.83		158278	98080	114481	140951	144462	49059
Per2	period circadian clock 2	4743	CpG	chr1	93347206	5	93.815	95.1411	99.9498	98.3086	99.9395	95.547		96.302	97.9317	0.511075	0.7		169457	105559	125558	155495	160413	54997
Per2	period circadian clock 2	4743	CpG	chr1	93347214	6	90.4277	93.9719	99.9358	99.9345	99.9242	96.3709		94.7785	98.7432	0.259114	0.7		169656	105423	127658	158767	163691	55964
Per2	period circadian clock 2	4743	CpG	chr1	93347233	7	99.9426	99.8867	92.5566	92.9397	99.945	99.9577		97.462	97.6141	0.966324	0.51		172524	106779	131552	162075	165454	56791
Per2	period circadian clock 2	4743	CpG	chr1	93347236	8	99.9281	94.3252	99.9384	99.9262	99.944	94.4436		98.0639	98.1046	0.988343	1		182301	112109	138092	169319	173134	59913
Per2	period circadian clock 2	4743	CpG	chr1	93347259	9	99.9581	98.1356	95.4038	99.9517	99.9543	99.9725		97.8325	99.9595	0.183287	0.38		214564	127813	159457	190282	194934	68989
Per2	period circadian clock 2	4743	CpG	chr1	93347264	10	96.5962	99.9579	99.9269	99.9417	90.6211	99.9552		98.827	96.8393	0.57978	0.83		216731	128401	160015	190338	194405	69201
Per2	period circadian clock 2	4743	CpG	chr1	93347278	11	95.9702	99.9466	99.9615	93.0805	99.9481	99.9525		98.6261	97.6603	0.733702	0.64		219516	129195	163784	194377	200342	71540
Per2	period circadian clock 2	4743	CpG	chr1	93347284	12	99.9535	93.163	96.6619	99.9515	99.9514	99.9236		96.5928	99.9421	0.162757	0.35		210786	124075	158505	187485	195361	69381
Per2	period circadian clock 2	4743	CpG	chr1	93347308	13	84.6971	92.5131	96.2085	99.9455	99.9513	84.3733		91.1396	94.7567	0.591066	0.66		170066	102326	125914	148570	157999	54106
Per2	period circadian clock 2	4743	CpG	chr1	93347389	14	85.248	98.8897	78.8064	78.3188	93.8145	93.6041		87.6481	88.5791	0.911123	1		128966	76823	86649	104150	119118	38775
Per2	period circadian clock 2	4743	CpG	chr1	93347404	15	81.6133	98.8985	93.1218	80.4121	87.9877	83.7393		91.2112	84.0464	0.265051	0.4		116927	69723	80297	98617	109688	35761
Per2	period circadian clock 2	4743	CpG	chr1	93347449	16	65.1887	88.9634	73.0647	76.1824	99.9769	79.4009		75.7389	85.1867	0.407564	0.4		88227	58868	70365	91680	86593	30880
Ddit4	DNA-damage-inducible transcript 4	14142	CpG	chr10	59422209	1	78.7395	63.0357	78.8568	79.5514	75.9574	86.086		73.544	80.5316	0.311207	0.4		69020	90655	73598	71917	74680	58955
Ddit4	DNA-damage-inducible transcript 4	14142	CpG	chr10	59422227	2	54.742	32.981	63.9395	67.111	56.3992	67.4164		50.5542	63.6422	0.255395	0.2		102720	133119	104516	102022	111904	86390
Ddit4	DNA-damage-inducible transcript 4	14142	CpG	chr10	59422263	3	28.5758	12.924	40.3432	26.9873	30.911	49.2786		27.281	35.7256	0.466375	0.7		68719	86591	63002	57690	75009	52607
Ddit4	DNA-damage-inducible transcript 4	14142	CpG	chr10	59422289	4	77.9945	80.7995	84.8942	83.2336	78.9274	94.6491		81.2294	85.6034	0.439479	0.7		53564	68941	49279	41792	50307	32929
Ddit4	DNA-damage-inducible transcript 4	14142	CpG	chr10	59422309	5	91.7358	84.362	92.2337	85.6891	81.7474	68.7111		89.4438	78.7159	0.134315	0.2		119685	164369	108031	94620	97241	70271
Ddit4	DNA-damage-inducible transcript 4	14142	CpG	chr10	59422312	6	78.6701	90.3607	88.5021	84.4031	92.1369	93.3611		85.8443	89.967	0.419362	0.4		127530	178394	115595	101033	104247	76157
Ddit4	DNA-damage-inducible transcript 4	14142	CpG	chr10	59422391	7	98.5995	96.48	94.317	97.8112	95.7891	99.9492		96.4655	97.8498	0.466906	0.7		194007	281077	160425	147617	168870	137717
Ddit4	DNA-damage-inducible transcript 4	14142	CpG	chr10	59422435	8	95.4109	86.4526	89.9967	97.3805	93.6789	99.9401		90.62	96.9998	0.114975	0.2		223179	322888	182000	171980	190488	163634
Ddit4	DNA-damage-inducible transcript 4	14142	CpG	chr10	59422458	9	65.7733	68.7579	52.0844	48.6971	52.8165	61.0743		62.2052	54.196	0.272012	0.4		215922	311330	174874	167131	183914	158769
Ddit4	DNA-damage-inducible transcript 4	14142	CpG	chr10	59422469	10	79.3816	86.4534	73.6452	80.3446	64.6379	63.6859		79.8267	69.5561	0.191913	0.4		212771	304261	174025	167369	182670	158586
Ddit4	DNA-damage-inducible transcript 4	14142	CpG	chr10	59422482	11	72.8137	71.7709	57.3903	70.9565	76.8059	88.7199		67.325	78.8274	0.186192	0.4		198192	279371	164554	160487	173764	151311
Ddit4	DNA-damage-inducible transcript 4	14142	CpG	chr10	59422512	12	98.775	86.7496	95.2741	97.1579	92.4493	97.1806		93.5996	95.5959	0.635884	1		154280	219096	153051	146721	130875	130664
Wwc1	WW, C2 and coiled-coil domain containing 1	21626	CpG	chr11	35781915	1	18.2195	20.5713	19.104	42.2651	28.1019	49.857		19.2983	40.0747	0.0316628	0.1		3381	5916	3125	9580	10131	4894
Wwc1	WW, C2 and coiled-coil domain containing 1	21626	CpG	chr11	35781949	2	2.04082	20.2487	20.3269	46.946	32.6344	49.0846		14.2054	42.8884	0.0228624	0.1		5243	10134	4895	15488	14880	7811
Wwc1	WW, C2 and coiled-coil domain containing 1	21626	CpG	chr11	35781962	3	2.13974	1.10038	21.4014	48.5231	36.8794	49.2147		8.21384	44.8724	0.0089758	0.1		4580	9633	4467	14185	13555	7258
Wwc1	WW, C2 and coiled-coil domain containing 1	21626	CpG	chr11	35781966	4	2.23628	20.9359	21.682	48.507	37.0108	48.9461		14.9514	44.8213	0.0161152	0.1		4427	9381	4340	13664	13107	7069
Wwc1	WW, C2 and coiled-coil domain containing 1	21626	CpG	chr11	35781969	5	2.16945	20.1946	76.1683	49.0612	37.218	48.6498		32.8441	44.9764	0.620063	0.7		4379	9354	4301	13528	13034	7036
Wwc1	WW, C2 and coiled-coil domain containing 1	21626	CpG	chr11	35781983	6	2.29025	20.4771	22.321	0.0975903	24.9039	48.0616		15.0295	24.3543	0.573998	0.7		4279	9557	4274	13321	13263	7016
Wwc1	WW, C2 and coiled-coil domain containing 1	21626	CpG	chr11	35781987	7	2.34448	20.3311	21.9855	49.1497	37.0008	36.6137		14.887	40.9214	0.0257312	0.1		4308	9483	4271	13172	13270	6981
Wwc1	WW, C2 and coiled-coil domain containing 1	21626	CpG	chr11	35782067	8	1.75326	1.08876	20.4169	44.2358	35.5355	43.1555		7.75296	40.9756	0.00855998	0.1		4677	8450	4462	13636	12866	7181
Wwc1	WW, C2 and coiled-coil domain containing 1	21626	CpG	chr11	35782070	9	1.87564	18.3262	19.9569	43.8029	36.032	43.2782		13.3862	41.0377	0.0117614	0.1		4905	8818	4645	14168	13241	7431
Wwc1	WW, C2 and coiled-coil domain containing 1	21626	CpG	chr11	35782107	10	2.07271	24.4469	17.7878	42.0879	35.7129	43.8801		14.7691	40.5603	0.0219176	0.1		6079	10758	5768	16974	15507	9175
Wwc1	WW, C2 and coiled-coil domain containing 1	21626	CpG	chr11	35782194	11	0.0829187	18.4211	3.58938	59.0157	21.3824	10.8793		7.36445	30.4258	0.214754	0.2		2412	4598	2786	9611	8507	4458
Wwc1	WW, C2 and coiled-coil domain containing 1	21626	CpG	chr11	35782229	12	3.28117	0	24.4982	39.3959	58.3027	43.5198		9.25978	47.0728	0.0168951	0.1		1981	3753	2192	7648	7624	3557
Wwc1	WW, C2 and coiled-coil domain containing 1	21626	CpG	chr11	35782261	13	83.2421	23.7456	34.0426	99.9112	62.5037	99.9387		47.0101	87.4512	0.142533	0.2		2924	5361	2914	10138	10137	4890
Wwc1	WW, C2 and coiled-coil domain containing 1	21626	CpG	chr11	35782265	14	83.2558	23.9899	99.899	43.9418	86.2069	71.3235		69.0483	67.1574	0.945829	1		3010	5569	2971	10523	10353	5032
Dio2	deiodinase, iodothyronine, type II	33285	CpG	chr12	91976469	1	97.958	95.6962	95.1878	94.4026	58.1625	99.8929		96.2807	84.1527	0.40757	0.7		14104	20842	94718	45575	19951	104596
Dio2	deiodinase, iodothyronine, type II	33285	CpG	chr12	91976542	2	97.6308	91.1253	82.9291	94.3403	96.4043	93.7604		90.5617	94.835	0.379399	0.7		31150	51348	188561	87178	36405	203026
Dio2	deiodinase, iodothyronine, type II	33285	CpG	chr12	91976566	3	94.4279	88.7516	70.8735	94.7326	90.1787	99.9187		84.6843	94.9433	0.250189	0.2		37293	62800	216267	97315	40392	227469
Dio2	deiodinase, iodothyronine, type II	33285	CpG	chr12	91976579	4	97.863	89.4152	83.3199	92.3083	94.6758	93.7685		90.1994	93.5842	0.472565	0.7		35237	59888	200250	87965	37245	207991
Dio2	deiodinase, iodothyronine, type II	33285	CpG	chr12	91976581	5	77.6517	85.414	75.9764	91.6245	83.4191	75.5759		79.6807	83.5398	0.519394	1		36562	62279	206759	90729	38285	213097
Dio2	deiodinase, iodothyronine, type II	33285	CpG	chr12	91976596	6	91.4378	85.4848	74.0541	96.852	97.9871	64.5605		83.6589	86.4665	0.827715	0.7		37794	64622	207289	90311	37855	210449
Dio2	deiodinase, iodothyronine, type II	33285	CpG	chr12	91976610	7	92.4783	82.1272	59.5727	79.9753	70.731	93.8526		78.0594	81.5196	0.784132	1		40297	69480	217175	95442	39441	222322
Dio2	deiodinase, iodothyronine, type II	33285	CpG	chr12	91976615	8	76.9938	55.6855	61.9557	62.3039	91.7923	45.6953		64.8783	66.5972	0.913651	1		40489	70451	215036	95827	39280	223662
Dio2	deiodinase, iodothyronine, type II	33285	CpG	chr12	91976634	9	77.4038	77.5789	64.6423	84.5698	68.5396	73.1558		73.2083	75.4217	0.747134	1		37763	65880	200030	90660	36716	212500
Dio2	deiodinase, iodothyronine, type II	33285	CpG	chr12	91976646	10	83.252	78.8187	66.7047	97.0155	67.5498	94.4157		76.2585	86.327	0.397499	0.4		35861	62560	189378	86816	35667	204250
Dio2	deiodinase, iodothyronine, type II	33285	CpG	chr12	91976708	11	97.1266	88.3331	81.5404	96.0571	66.0165	94.9781		89	85.6839	0.774603	1		37725	58859	179235	87068	37839	232680
Dio2	deiodinase, iodothyronine, type II	33285	CpG	chr12	91976738	12	93.7213	85.6474	65.4518	93.4116	98.2868	31.2254		81.6068	74.3079	0.768465	1		24209	39484	143009	66025	23815	155018
Ehhadh	enoyl-Coenzyme A, hydratase/3-hydroxyacyl Coenzyme A dehydrogenase	57062	CpG	chr16	21775846	1	93.3534	97.3609	90.6289	93.3715	96.9509	95.3977		93.7811	95.24	0.545709	0.7		13947	17923	11322	20276	18169	12798
Ehhadh	enoyl-Coenzyme A, hydratase/3-hydroxyacyl Coenzyme A dehydrogenase	57062	CpG	chr16	21775930	2	93.7039	86.6427	80.455	73.6344	94.1391	95.4904		86.9339	87.7547	0.923603	0.7		12738	17541	8923	16275	17250	10644
Ehhadh	enoyl-Coenzyme A, hydratase/3-hydroxyacyl Coenzyme A dehydrogenase	57062	CpG	chr16	21775943	3	81.9087	79.3751	83.8354	73.0385	81.861	81.5604		81.7064	78.82	0.413688	0.4		11652	16194	8797	15715	16969	10369
Ehhadh	enoyl-Coenzyme A, hydratase/3-hydroxyacyl Coenzyme A dehydrogenase	57062	CpG	chr16	21775976	4	83.2602	85.2837	91.9367	94.7585	84.2633	86.6788		86.8269	88.5669	0.694201	0.7		6840	9024	5494	9482	10574	6606
Ehhadh	enoyl-Coenzyme A, hydratase/3-hydroxyacyl Coenzyme A dehydrogenase	57062	CpG	chr16	21776049	5	94.4015	99.6988	93.9441	97.7578	99.4484	95.0601		96.0148	97.4221	0.564876	0.7		518	332	644	669	1269	749
Lpin2	lipin 2	66433	CpG	chr17	71557021	1	32.3238	17.8498	9.97292	32.868	14.1244	23.0259		20.0488	23.3394	0.718174	0.7		13504	9720	11080	18912	13636	11005
Lpin2	lipin 2	66433	CpG	chr17	71557107	2	41.0574	25.6164	9.76913	38.0669	16.1783	23.2953		25.481	25.8468	0.975279	1		24758	21334	15723	28358	22048	16909
Lpin2	lipin 2	66433	CpG	chr17	71557206	3	46.0288	24.6028	24.0923	44.4329	17.8001	25.5242		31.5746	29.2524	0.839044	1		23872	22530	14349	26872	21292	17407
Lpin2	lipin 2	66433	CpG	chr17	71557323	4	75.2286	68.6837	69.8929	72.0394	72.7083	67.0896		71.2684	70.6124	0.818679	1		3718	2264	2614	5075	3349	2522
Lpin2	lipin 2	66433	CpG	chr17	71557333	5	72.8005	55.0917	64.8366	78.528	30.7359	56.8073		64.2429	55.3571	0.578975	1		6456	4144	4590	8560	6224	4598
Lpin2	lipin 2	66433	CpG	chr17	71557337	6	49.8679	52.9448	30.4193	49.8585	21.7303	31.0351		44.4106	34.208	0.401113	0.4		7572	4924	5319	9896	7363	5410
Lpin2	lipin 2	66433	CpG	chr17	71557360	7	91.7541	73.3758	70.4617	80.5214	84.7446	70.1228		78.5305	78.463	0.993629	1		8865	5803	6368	11469	9105	6433
Tank	TRAF family member-associated Nf-kappa B activator	81201	CpG	chr2	61418845	1	52.1269	51.6252	74.5513	82.2858	89.5159	56.8315		59.4345	76.2111	0.249586	0.2		54139	25813	42179	81878	47243	57315
Tank	TRAF family member-associated Nf-kappa B activator	81201	CpG	chr2	61418882	2	91.3743	95.3199	90.8244	95.0154	97.9846	89.3921		92.5062	94.1307	0.604059	1		50199	22649	34570	69995	45252	52593
Tank	TRAF family member-associated Nf-kappa B activator	81201	CpG	chr2	61418886	3	91.1243	95.4142	89.2489	89.2419	96.1262	92.822		91.9291	92.7301	0.78138	1		49720	22330	34229	69650	44556	52299
Tank	TRAF family member-associated Nf-kappa B activator	81201	CpG	chr2	61418906	4	95.4818	90.686	91.3069	83.2642	65.6667	89.6204		92.4916	79.5171	0.151034	0.1		49843	22536	34372	69677	42303	52767
Tank	TRAF family member-associated Nf-kappa B activator	81201	CpG	chr2	61418922	5	64.6618	63.8952	50.9852	50.9903	84.7057	70.2404		59.8474	68.6454	0.458137	0.51		53104	24091	37354	74577	43539	56691
Tank	TRAF family member-associated Nf-kappa B activator	81201	CpG	chr2	61419001	6	71.4186	65.1445	66.821	52.5093	68.6715	46.1033		67.7947	55.7614	0.159425	0.4		42958	16095	35860	70557	36711	51159
Tank	TRAF family member-associated Nf-kappa B activator	81201	CpG	chr2	61419085	7	88.3049	85.3339	83.4464	72.8684	88.3712	96.8489		85.695	86.0295	0.964992	0.7		49371	21819	35237	67567	41122	53632
Tank	TRAF family member-associated Nf-kappa B activator	81201	CpG	chr2	61419111	8	89.5498	98.5593	91.7179	81.8377	99.8635	96.9768		93.2757	92.8926	0.95381	1		52793	24294	36730	69892	44680	56099
Tank	TRAF family member-associated Nf-kappa B activator	81201	CpG	chr2	61419157	9	93.0784	95.243	95.9304	86.4713	96.175	97.5147		94.7506	93.387	0.722935	0.7		59206	28022	43616	81131	53177	68080
Tank	TRAF family member-associated Nf-kappa B activator	81201	CpG	chr2	61419168	10	91.3138	83.5319	91.2734	92.7331	99.9136	93.748		88.7064	95.4649	0.119681	0.1		45912	21660	33713	62943	40505	53007
Cidec	Cell Death-Inducing DFFA-Like Effector C	123515	CpG	chr6	113389344	1	73.0769	72.3586	67.728	58.6936	72.3276	66.7373		71.0545	65.9195	0.29812	0.2		76243	60923	71387	104168	62369	34943
Cidec	Cell Death-Inducing DFFA-Like Effector C	123515	CpG	chr6	113389645	2	77.9751	83.9268	84.3054	73.2234	62.6106	80.3972		82.0691	72.0771	0.146632	0.2		142325	106295	109579	139394	86102	57456
Cidec	Cell Death-Inducing DFFA-Like Effector C	123515	CpG	chr6	113389648	3	84.0953	79.137	84.6597	72.9212	83.4846	83.6982		82.6307	80.0347	0.548511	0.4		142203	106308	109561	139275	85950	57417
Cidec	Cell Death-Inducing DFFA-Like Effector C	123515	CpG	chr6	113389651	4	64.051	61.7892	67.65	70.9714	51.3804	74.7245		64.4967	65.6921	0.880078	0.7		142040	106169	109422	138918	85774	57360
Mvd	mevalonate (diphospho) decarboxylase	143440	CpG	chr8	124960773	1	95.0741	92.2028	99.9526	93.5211	90.0485	98.767		95.7432	94.1122	0.656197	0.7		40805	41964	42170	67403	102306	82320
Mvd	mevalonate (diphospho) decarboxylase	143440	CpG	chr8	124960805	2	82.9091	98.2779	86.2398	94.5549	77.8599	96.3945		89.1423	89.6031	0.954075	1		51068	48779	37267	56014	130555	77520
Mvd	mevalonate (diphospho) decarboxylase	143440	CpG	chr8	124960824	3	95.3588	98.1796	84.9212	99.3737	92.5163	95.974		92.8199	95.9547	0.523713	0.7		62225	61856	44944	64828	151489	90959
Mvd	mevalonate (diphospho) decarboxylase	143440	CpG	chr8	124960827	4	97.7843	97.4124	94.3862	99.9268	93.8268	97.6783		96.5276	97.144	0.781815	1		64674	64654	46795	66941	156597	94629
Mvd	mevalonate (diphospho) decarboxylase	143440	CpG	chr8	124960830	5	98.9358	98.3236	89.4646	97.7291	92.5626	97.6784		95.5747	95.99	0.911444	0.7		67940	68362	49386	70457	164628	100403
Mvd	mevalonate (diphospho) decarboxylase	143440	CpG	chr8	124960833	6	97.8932	96.5365	96.6725	94.0018	88.7134	95.6127		97.0341	92.776	0.115986	0.1		72621	73451	52923	75422	175961	108267
Mvd	mevalonate (diphospho) decarboxylase	143440	CpG	chr8	124960842	7	97.7915	95.3849	92.8907	94.4959	82.0857	95.2289		95.3557	90.6035	0.349819	0.4		77699	79608	57544	81357	188570	118296
Mvd	mevalonate (diphospho) decarboxylase	143440	CpG	chr8	124960849	8	97.3957	98.4232	99.9076	99.8911	93.0806	97.5361		98.5755	96.836	0.459147	0.7		78486	81048	59550	84489	195538	123464
Mvd	mevalonate (diphospho) decarboxylase	143440	CpG	chr8	124960855	9	95.0855	97.306	98.6348	99.9324	92.7062	96.272		97.0088	96.3035	0.777107	1		79439	82071	61237	87226	202651	128379
Mvd	mevalonate (diphospho) decarboxylase	143440	CpG	chr8	124960868	10	92.6873	94.8406	94.8751	90.7394	90.1688	94.4342		94.1343	91.7808	0.196483	0.2		80586	82296	63377	91484	211134	135111
Mvd	mevalonate (diphospho) decarboxylase	143440	CpG	chr8	124960898	11	97.805	94.8212	99.6181	99.9224	97.3056	98.8751		97.4148	98.701	0.464377	0.7		70524	70460	58395	86348	195106	122055
Mvd	mevalonate (diphospho) decarboxylase	143440	CpG	chr8	124960912	12	90.861	84.9935	91.5288	95.3813	89.069	96.2644		89.1278	93.5716	0.221694	0.4		71649	72302	59791	88922	197584	122845
Mvd	mevalonate (diphospho) decarboxylase	143440	CpG	chr8	124960937	13	99.947	97.3826	96.654	99.9356	87.75	92.4273		97.9945	93.371	0.278121	0.4		69816	71750	59444	88508	190849	117263
Mvd	mevalonate (diphospho) decarboxylase	143440	CpG	chr8	124960958	14	98.5939	98.2121	99.962	92.8227	97.5205	99.6548		98.9227	96.666	0.340347	0.4		63081	65831	55267	84335	179068	108617
Mvd	mevalonate (diphospho) decarboxylase	143440	CpG	chr8	124960987	15	98.2796	98.2038	96.7658	98.6855	93.5924	96.9318		97.7497	96.4032	0.440223	1		54929	57009	46750	77827	163274	102144
Apoa4	apolipoprotein A-IV	146597	CpG	chr9	46056052	1	96.188	90.371	95.6722	95.6381	97.9241	73.6519		94.0771	89.0714	0.56348	1		29958	64586	19340	60937	33720	39130
Apoa4	apolipoprotein A-IV	146597	CpG	chr9	46056110	2	99.9206	91.2171	81.0176	95.0579	90.7578	87.2218		90.7185	91.0125	0.962728	1		2520	5283	1022	3885	2283	2606
Apoa4	apolipoprotein A-IV	146597	CpG	chr9	46056210	3	99.924	89.9425	88.7388	99.9513	99.9117	94.4553		92.8684	98.1061	0.259256	0.4		38149	72831	22804	73890	38503	59805
Apoa4	apolipoprotein A-IV	146597	CpG	chr9	46056370	4	99.9303	95.6086	96.0407	99.9626	99.9092	99.9115		97.1932	99.9278	0.117482	0.38		8605	14779	7173	21417	13212	18082
Apoa4	apolipoprotein A-IV	146597	CpG	chr9	46056376	5	96.0459	95.3545	99.8352	91.6133	99.8955	99.9062		97.0785	97.1383	0.985508	0.7		8801	15176	7282	21844	13397	18127
Apoa4	apolipoprotein A-IV	146597	CpG	chr9	46056414	6	93.3681	98.9215	99.8817	81.3062	99.8409	99.4654		97.3904	93.5375	0.582142	1		4599	8438	4225	11239	6912	9165
