# Supplementary material for: Analysis of diet-induced differential methylation, expression, and interactions of lncRNA and protein-coding genes in mouse liver
Source: Sci Rep. 2018 Aug 1;8:11537. doi: 10.1038/s41598-018-29993-4 (PMC6070528; doi:10.1038/s41598-018-29993-4)
Supplement: Supplementary file 11 — Supplementary Dataset 11 [file 41598_2018_29993_MOESM11_ESM.xlsx]

## Sheet: Table S11 All C methylation
Table S11
						All C methylation percentages (%)							Means of all C methylation percentages (%)
Gene	Methylated Region	Context	Chr	Position	CpG site	HFD-A	HFD-B	HFD-C	STD-A	STD-B	STD-C		HFD	STD	p-value t-test (2-tailed, unpaired)	p-value Mann-Whitney test (2-tailed)
Per2	4743	CHH	chr1	93347082		0.160357	0.183587	0.14234	0.14637	0.179548	0.036186		0.162095	0.120701	0.409171	0.83
Per2	4743	CHG	chr1	93347083		0.106957	0.0987654	0.0764391	0.0849437	0.087925	0.0981033		0.094054	0.090324	0.726827	0.65
Per2	4743	CHH	chr1	93347086		0.0278505	0.0365848	0.040736	0.0498504	0.0437811	0.0448752		0.0350571	0.0461689	0.0584421	0.3
Per2	4743	CHH	chr1	93347091		0.0190006	0.0284855	0.00707881	0.00803164	0.0179418	0.0120041		0.0181883	0.0126592	0.463591	0.48
Per2	4743	CHG	chr1	93347092		0.019996	0.0302471	0.0135937	0.0230916	0.0268103	0.0171536		0.0212789	0.0223518	0.857555	0.81
Per2	4743	CHH	chr1	93347098		0.0243562	0.0129918	0.011535	0.01541	0.0164476	0.0121556		0.0162943	0.0146711	0.722183	0.62
Per2	4743	CHG	chr1	93347102		0.0330517	0.0242108	0.0230226	0.0146492	0.0196386	0.017466		0.0267617	0.0172513	0.0521924	0.3
Per2	4743	CHH	chr1	93347105		0.0268182	0.0234145	0.0170255	0.0375882	0.0238556	0.0253012		0.0224194	0.028915	0.281076	0.48
Per2	4743	CpG	chr1	93347113	1	99.9593	99.9503	96.0271	99.9659	99.9507	99.9299		98.6456	99.9488	0.375872	0.83
Per2	4743	CpG	chr1	93347117	2	99.9369	99.9547	98.2613	99.952	99.9467	97.3844		99.3843	99.0944	0.79092	1
Per2	4743	CHH	chr1	93347120		0.0249421	0.0163281	0.0227289	0.0238928	0.0180268	0.0104212		0.021333	0.0174469	0.452788	0.51
Per2	4743	CHH	chr1	93347124		0.0516127	0.059395	0.0526665	0.0422856	0.0381627	0.0192797		0.0545581	0.0332427	0.0465895	0.07
Per2	4743	CHH	chr1	93347136		0.157854	0.215026	3.61607	0.166217	0.168062	0.141379		1.32965	0.158552	0.363612	0.38
Per2	4743	CHH	chr1	93347137		0.0326152	0.0323514	7.86694	0.0451413	0.0455268	5.27009		2.64397	1.78692	0.798342	0.65
Per2	4743	CHH	chr1	93347139		0.101232	0.0699482	0.0862459	0.0591467	0.096549	0.358983		0.0858088	0.17156	0.416696	0.83
Per2	4743	CHG	chr1	93347140		0.161393	0.503307	0.116622	0.102923	0.149858	0.0967886		0.260441	0.116523	0.307836	0.18
Per2	4743	CpG	chr1	93347141	3	88.2948	99.9212	99.9346	99.9381	99.908	96.8069		96.0502	98.8843	0.519144	1
Per2	4743	CHH	chr1	93347146		3.21871	0.0956381	0.114189	0.113799	0.0952959	0.0831818		1.14285	0.0974255	0.370836	0.37
Per2	4743	CHG	chr1	93347147		0.130313	0.140594	0.108125	0.114016	0.131858	0.112147		0.126344	0.11934	0.57404	0.48
Per2	4743	CpG	chr1	93347154	4	93.6504	99.9358	99.9275	99.9291	99.8823	95.6134		97.8379	98.4749	0.814031	0.83
Per2	4743	CHH	chr1	93347160		0.230378	0.218414	3.89299	0.201478	0.205253	0.192436		1.44726	0.199722	0.365329	0.1
Per2	4743	CHG	chr1	93347161		0.112446	0.0772435	0.0746813	0.0887657	6.12094	0.0683407		0.0881237	2.09268	0.375956	0.83
Per2	4743	CHH	chr1	93347165		0.167742	1.43209	0.224802	0.23218	0.136058	0.130006		0.60821	0.166081	0.345293	0.4
Per2	4743	CHG	chr1	93347166		0.117045	0.0606212	0.103771	0.357104	6.54025	0.100096		0.0938126	2.33248	0.347549	0.27
Per2	4743	CHG	chr1	93347172		0.110108	0.305989	0.116445	0.103908	0.113076	0.108219		0.177514	0.108401	0.343076	0.16
Per2	4743	CHH	chr1	93347176		0.0673614	0.0437148	0.0338123	0.0481616	0.0357159	0.0223314		0.0482962	0.035403	0.358422	0.83
Per2	4743	CHH	chr1	93347177		1.25378	0.0504169	0.0702934	0.0596647	0.09027	0.0223818		0.458163	0.0574388	0.371332	0.7
Per2	4743	CHH	chr1	93347180		0.078445	0.0525748	0.0487555	0.0743395	0.0535083	0.0187776		0.0599251	0.0488751	0.586304	0.64
Per2	4743	CHG	chr1	93347181		0.0703173	0.0757511	0.0786827	0.0668964	0.0624467	0.0340117		0.074917	0.0544516	0.125395	0.12
Per2	4743	CHH	chr1	93347203		0.0682382	0.045138	0.0613107	0.101907	0.072485	0.232488		0.058229	0.135627	0.19399	0.12
Per2	4743	CHH	chr1	93347204		0.0277746	13.221	0.0258449	5.68801	0.0245486	0.0160907		4.42486	1.90955	0.627029	0.37
Per2	4743	CpG	chr1	93347206	5	93.815	95.1411	99.9498	98.3086	99.9395	95.547		96.302	97.9317	0.511075	0.7
Per2	4743	CHH	chr1	93347210		0.11077	0.0830338	0.0971315	0.131734	0.122881	0.101869		0.0969784	0.118828	0.141214	0.27
Per2	4743	CHG	chr1	93347213		0.108934	0.0743388	7.67373	0.0854966	0.0897131	0.043105		2.619	0.0727716	0.370719	0.38
Per2	4743	CpG	chr1	93347214	6	90.4277	93.9719	99.9358	99.9345	99.9242	96.3709		94.7785	98.7432	0.259114	0.7
Per2	4743	CHG	chr1	93347216		0.0698238	0.0840138	0.0679699	0.0446833	0.232491	0.0369862		0.0739358	0.10472	0.65625	0.65
Per2	4743	CHH	chr1	93347219		0.105628	3.22119	0.108029	0.385053	0.0974463	0.0696105		1.14495	0.184037	0.409035	0.38
Per2	4743	CHH	chr1	93347221		0.0804584	0.066275	0.449611	0.255812	0.0798119	0.0201288		0.198781	0.118584	0.607388	0.82
Per2	4743	CHH	chr1	93347222		0.22499	1.60971	8.93642	0.0927238	0.0834688	7.43645		3.59037	2.53755	0.787198	0.4
Per2	4743	CHH	chr1	93347225		0.117063	0.059681	0.10157	0.105425	0.102176	0.0768668		0.0927714	0.0948227	0.920762	0.83
Per2	4743	CHH	chr1	93347226		0.0782238	0.0592971	0.366122	0.0739577	0.0546459	0.056036		0.167881	0.0615465	0.345266	0.27
Per2	4743	CHH	chr1	93347227		0.0757147	0.0652238	0.103748	0.0707021	0.0516308	0.0352472		0.0815621	0.0525267	0.13246	0.12
Per2	4743	CpG	chr1	93347233	7	99.9426	99.8867	92.5566	92.9397	99.945	99.9577		97.462	97.6141	0.966324	0.51
Per2	4743	CpG	chr1	93347236	8	99.9281	94.3252	99.9384	99.9262	99.944	94.4436		98.0639	98.1046	0.988343	1
Per2	4743	CHG	chr1	93347238		0.104007	0.0827425	0.0901662	0.0931034	0.127917	0.107233		0.0923051	0.109418	0.223003	0.27
Per2	4743	CHH	chr1	93347242		0.0776025	0.0629887	0.0799946	0.0864092	0.360672	9.23489		0.0735286	3.22733	0.353141	0.08
Per2	4743	CHG	chr1	93347244		0.121338	0.0572006	0.103001	0.0714741	0.0856531	0.0354408		0.0938465	0.0641893	0.288132	0.4
Per2	4743	CHH	chr1	93347247		0.166782	0.132293	0.268853	0.254171	0.130459	0.418404		0.189309	0.267678	0.446531	0.83
Per2	4743	CHH	chr1	93347248		0.128489	0.0889138	0.148174	0.09794	0.109791	0.0413616		0.121859	0.0830309	0.229078	0.4
Per2	4743	CHG	chr1	93347249		0.118343	0.0964646	0.121124	0.158411	0.0913571	0.0337216		0.111977	0.0944967	0.660084	0.66
Per2	4743	CHH	chr1	93347257		0.167389	0.401556	0.173623	0.158941	0.133052	0.08969		0.247523	0.127228	0.20545	0.08
Per2	4743	CHG	chr1	93347258		0.0509285	0.0356032	0.0474969	0.0418703	0.0376799	0.0248353		0.0446762	0.0347952	0.226257	0.16
Per2	4743	CpG	chr1	93347259	9	99.9581	98.1356	95.4038	99.9517	99.9543	99.9725		97.8325	99.9595	0.183287	0.38
Per2	4743	CHH	chr1	93347262		0.110435	0.0850765	0.148945	0.127614	0.12477	0.359998		0.114819	0.204127	0.327442	0.4
Per2	4743	CHG	chr1	93347263		0.109972	0.0863921	0.0861929	0.0979242	0.098794	0.0935373		0.0941858	0.0967518	0.766118	1
Per2	4743	CpG	chr1	93347264	10	96.5962	99.9579	99.9269	99.9417	90.6211	99.9552		98.827	96.8393	0.57978	0.83
Per2	4743	CHG	chr1	93347271		0.162542	0.147297	8.07768	0.232097	0.137124	0.103988		2.79584	0.157736	0.374405	0.4
Per2	4743	CHH	chr1	93347276		0.177339	0.15397	0.174144	1.96149	0.132004	0.115279		0.168484	0.736256	0.406532	0.7
Per2	4743	CpG	chr1	93347278	11	95.9702	99.9466	99.9615	93.0805	99.9481	99.9525		98.6261	97.6603	0.733702	0.64
Per2	4743	CHG	chr1	93347283		0.613252	0.0271005	0.0531277	0.0479508	0.0689246	0.0199926		0.23116	0.0456227	0.387966	0.83
Per2	4743	CpG	chr1	93347284	12	99.9535	93.163	96.6619	99.9515	99.9514	99.9236		96.5928	99.9421	0.162757	0.35
Per2	4743	CHG	chr1	93347286		0.0858113	6.33806	0.0781781	0.105165	0.140782	0.0941744		2.16735	0.113374	0.38042	0.83
Per2	4743	CHH	chr1	93347292		0.119895	0.0998186	0.115938	0.144198	0.136819	0.118174		0.111884	0.133063	0.0987346	0.16
Per2	4743	CHH	chr1	93347293		6.62047	0.0760483	10.2328	0.0558423	6.90861	6.35647		5.64312	4.44031	0.761217	0.7
Per2	4743	CHG	chr1	93347295		0.139218	0.0690688	0.107331	0.101824	0.0972306	5.50367		0.105206	1.90091	0.375284	1
Per2	4743	CHH	chr1	93347298		0.254249	0.16271	6.52369	0.144737	0.155885	0.172922		2.31355	0.157848	0.363736	0.27
Per2	4743	CHH	chr1	93347300		0.0620892	0.0902972	0.0716455	0.0952928	0.0628972	0.0521032		0.0746773	0.0700977	0.780919	0.83
Per2	4743	CHH	chr1	93347305		0.119231	0.0754658	0.0787107	0.0949361	0.0948597	0.107272		0.0911358	0.0990227	0.61937	0.65
Per2	4743	CHH	chr1	93347306		0.0671809	3.06822	0.0643864	0.0834651	0.0489728	9.3034		1.06659	3.14528	0.555795	1
Per2	4743	CpG	chr1	93347308	13	84.6971	92.5131	96.2085	99.9455	99.9513	84.3733		91.1396	94.7567	0.591066	0.66
Per2	4743	CHH	chr1	93347311		8.87391	0.0487304	0.122974	0.0843628	0.0983794	0.0410718		3.01521	0.0746047	0.372275	0.4
Per2	4743	CHH	chr1	93347314		0.0884724	0.0369244	0.0813217	0.0510334	0.0734861	0.0411751		0.0689061	0.0552315	0.506114	0.51
Per2	4743	CHG	chr1	93347315		0.0409861	0.0255817	6.21377	0.0277934	0.0369108	0.0253507		2.09345	0.0300183	0.373223	0.48
Per2	4743	CHH	chr1	93347321		0.163093	0.287126	0.178031	7.57634	0.148477	0.126917		0.209417	2.61725	0.386554	0.7
Per2	4743	CHG	chr1	93347323		0.0618206	0.0822942	0.0442981	0.0703707	0.0773053	0.358423		0.0628043	0.1687	0.329742	0.27
Per2	4743	CHH	chr1	93347326		0.116317	0.0961462	0.119068	0.108392	0.107723	0.0425341		0.110511	0.0862164	0.350532	0.37
Per2	4743	CHG	chr1	93347327		0.0822583	0.0709364	0.0642507	0.0911362	0.125611	0.0357358		0.0724818	0.0841611	0.684388	0.7
Per2	4743	CHG	chr1	93347336		0.15124	0.162604	0.168833	0.160502	0.147509	0.148956		0.160892	0.152323	0.263339	0.48
Per2	4743	CHH	chr1	93347344		0.151794	0.186877	0.120206	0.163781	0.116489	0.104575		0.152959	0.128282	0.403048	0.51
Per2	4743	CHH	chr1	93347345		4.43547	0.114968	0.136775	0.127363	0.108288	0.058485		1.5624	0.0980453	0.365713	0.27
Per2	4743	CHH	chr1	93347346		0.154153	0.127839	0.103351	0.172209	0.0954519	0.0832774		0.128448	0.116979	0.733962	0.83
Per2	4743	CHG	chr1	93347347		0.0919301	0.0528596	7.04415	0.111041	0.116604	0.0325491		2.39631	0.0867314	0.376592	1
Per2	4743	CHH	chr1	93347351		0.162562	0.120336	0.139501	7.74236	0.193384	0.0922445		0.140799	2.676	0.373593	0.7
Per2	4743	CHH	chr1	93347353		0.18302	0.0657432	0.0945141	0.125367	0.0829414	2.77367		0.114426	0.993992	0.379263	0.7
Per2	4743	CHH	chr1	93347354		0.0705997	0.0588751	0.0719299	0.0678834	0.0602367	0.0347343		0.0671349	0.0542848	0.301682	0.48
Per2	4743	CHG	chr1	93347364		0.0886184	0.0754098	0.0994466	0.0919578	0.0787296	0.0488541		0.087825	0.0731805	0.370237	0.37
Per2	4743	CHH	chr1	93347373		0.128114	0.189407	0.119054	0.106404	0.0887079	0.0396594		0.145525	0.0782571	0.0867862	0.1
Per2	4743	CHH	chr1	93347386		0.0552128	0.0750995	0.0557376	2.99048	0.185721	0.0275317		0.0620166	1.06791	0.35493	0.66
Per2	4743	CHH	chr1	93347387		0.0304725	0.0217216	0.0272476	0.0293	9.74009	0		0.0264806	3.25646	0.375472	1
Per2	4743	CpG	chr1	93347389	14	85.248	98.8897	78.8064	78.3188	93.8145	93.6041		87.6481	88.5791	0.911123	1
Per2	4743	CHH	chr1	93347394		0.106226	0.303476	0.116001	0.0932107	0.0899697	0.0482406		0.175234	0.0771403	0.210254	0.08
Per2	4743	CHH	chr1	93347395		0.0583062	0.0261961	0.0436073	0.0440983	0.0429459	0.008063		0.0427032	0.0317024	0.504828	0.64
Per2	4743	CHH	chr1	93347399		0.0576185	6.75563	0.0593794	6.33052	0.0734214	0.045134		2.29088	2.14969	0.965392	1
Per2	4743	CpG	chr1	93347404	15	81.6133	98.8985	93.1218	80.4121	87.9877	83.7393		91.2112	84.0464	0.265051	0.4
Per2	4743	CHH	chr1	93347408		0.311484	0.225539	6.95859	0.420274	0.179877	0.145159		2.49854	0.248437	0.370403	0.4
Per2	4743	CHG	chr1	93347410		0.113621	0.0884283	0.176956	0.116904	0.0949585	0.0504331		0.126335	0.0874318	0.301237	0.51
Per2	4743	CHG	chr1	93347420		0.186625	0.081306	0.125223	0.104696	0.111666	0.0535714		0.131051	0.0899778	0.312992	0.4
Per2	4743	CHH	chr1	93347438		0.0936191	0.0722881	0.11803	0.0914077	0.0745919	0.0295389		0.0946457	0.0651795	0.264232	0.37
Per2	4743	CHH	chr1	93347445		0.185087	0.0962773	0.113217	2.06405	0.111531	0.0889844		0.131527	0.754854	0.395293	0.83
Per2	4743	CpG	chr1	93347449	16	65.1887	88.9634	73.0647	76.1824	99.9769	79.4009		75.7389	85.1867	0.407564	0.4
Per2	4743	CHH	chr1	93347453		6.51676	0.0170574	0.0285334	0.0303472	0.0313095	0.0216998		2.18745	0.0277855	0.374893	0.81
Per2	4743	CHH	chr1	93347459		0.0618122	0.0761681	0.0790732	0.0543895	0.0844556	0.104888		0.0723511	0.0812443	0.599262	1
Per2	4743	CHH	chr1	93347461		0.00800512	0.00685432	0.00971043	0.011764	0.00652624	0.00886211		0.00818996	0.00905079	0.644375
Per2	4743	CHG	chr1	93347462		0.011754	0.0189879	0.0080813	0.0137735	0.0119587	0.0138818		0.0129411	0.0132046	0.939524	0.51
Per2	4743	CHG	chr1	93347470		0.0339006	0.0305325	0.0372499	0.0394797	0.0348392	0.0427272		0.0338943	0.0390153	0.162999	0.62
Per2	4743	CHH	chr1	93347476		0.0153013	0.016247	0.0208587	0.0157803	0.0268429	0.033605		0.017469	0.0254094	0.22034	0.19
Ddit4	14142	CHH	chr10	59422185		0.0724914	0.071799	0.155237	0.0645016	0.0857332	0.112292		0.0998424	0.0875088	0.710671	1
Ddit4	14142	CHH	chr10	59422186		0.00724874	0.0101538	0.0175659	0.00308204	0.00730114	0		0.0116562	0.00346106	0.0929537	0.16
Ddit4	14142	CHH	chr10	59422187		0.0034577	0.0170578	0.019769	0.00592698	0.0277951	0		0.0134282	0.0112407	0.835035	0.82
Ddit4	14142	CHH	chr10	59422188		0.00650724	0.013885	0.0161926	0.00563809	0.0293753	0.00738198		0.012195	0.0141318	0.824414	1
Ddit4	14142	CHH	chr10	59422195		0.00467355	0.0206654	0.0101993	0.0104967	0.00447608	0.0133032		0.0118461	0.00942532	0.675145	0.81
Ddit4	14142	CHG	chr10	59422206		0.202049	0.0826195	1.59284	0.0621862	1.04707	0.0763544		0.625838	0.395202	0.713115	0.51
Ddit4	14142	CpG	chr10	59422209	1	78.7395	63.0357	78.8568	79.5514	75.9574	86.086		73.544	80.5316	0.311207	0.4
Ddit4	14142	CHH	chr10	59422225		0.0150059	0.0201002	0.0166368	0.0140769	0.0156164	0.0249099		0.0172476	0.018201	0.809474	0.51
Ddit4	14142	CpG	chr10	59422227	2	54.742	32.981	63.9395	67.111	56.3992	67.4164		50.5542	63.6422	0.255395	0.2
Ddit4	14142	CHG	chr10	59422230		0.0700146	0.0910057	0.119342	0.0733237	0.140022	0.095295		0.0934543	0.10288	0.717599	0.83
Ddit4	14142	CHG	chr10	59422235		0.0282191	0.0250803	0.0379016	0.0239622	0.0268685	0.0341245		0.0304003	0.0283184	0.692845	0.3
Ddit4	14142	CHH	chr10	59422239		0.032699	0.043883	0.0972257	0.0629789	0.0262089	0.037288		0.0579359	0.0421586	0.525164	1
Ddit4	14142	CHH	chr10	59422240		0.0170523	0.0170584	0.726894	0.0189233	0.0113906	0.0117262		0.253668	0.0140134	0.36844	0.16
Ddit4	14142	CHH	chr10	59422242		9.63347	7.80089	6.17233	13.3245	3.24281	5.89115		7.8689	7.48616	0.909971	0.7
Ddit4	14142	CHH	chr10	59422244		0.0354261	0.0823796	4.03625	1.61669	2.79207	0.0492773		1.38469	1.48601	0.950876	1
Ddit4	14142	CHG	chr10	59422245		0.0233497	0.0204554	2.03321	0.0302412	0.0278843	1.35346		0.692337	0.470528	0.795993	0.65
Ddit4	14142	CHH	chr10	59422249		1.36956	0.0726846	0.0809532	0.0481206	2.68499	0.0789162		0.507732	0.937343	0.682051	0.83
Ddit4	14142	CHH	chr10	59422250		0.0198677	0.0167998	0.0266545	0.0175021	0.0147485	0.0132067		0.0211073	0.0151524	0.133602	0.16
Ddit4	14142	CHG	chr10	59422255		0.0649213	0.0736758	0.0703254	0.0625173	0.106086	0.0777099		0.0696408	0.0821045	0.39264	0.5
Ddit4	14142	CHH	chr10	59422260		5.01172	0.0245711	0.0412151	0.0115787	0.0165926	0.0198191		1.6925	0.0159968	0.369555	0.16
Ddit4	14142	CHH	chr10	59422261		0.018503	0.0192401	0.0170691	0.00504524	0.00907582	0.0183742		0.0182707	0.0108318	0.136279	0.19
Ddit4	14142	CpG	chr10	59422263	3	28.5758	12.924	40.3432	26.9873	30.911	49.2786		27.281	35.7256	0.466375	0.7
Ddit4	14142	CHG	chr10	59422268		0.746105	0.102269	0.0995759	0.11775	0.0943465	0.162129		0.315983	0.124742	0.425928	1
Ddit4	14142	CpG	chr10	59422289	4	77.9945	80.7995	84.8942	83.2336	78.9274	94.6491		81.2294	85.6034	0.439479	0.7
Ddit4	14142	CHG	chr10	59422293		0.629714	0.652905	0.564462	2.3341	0.683489	0.751283		0.615693	1.25629	0.301084	0.1
Ddit4	14142	CpG	chr10	59422309	5	91.7358	84.362	92.2337	85.6891	81.7474	68.7111		89.4438	78.7159	0.134315	0.2
Ddit4	14142	CHG	chr10	59422311		1.92782	0.240752	0.77708	1.83365	0.653511	0.152353		0.981885	0.879836	0.891802	0.7
Ddit4	14142	CpG	chr10	59422312	6	78.6701	90.3607	88.5021	84.4031	92.1369	93.3611		85.8443	89.967	0.419362	0.4
Ddit4	14142	CHH	chr10	59422318		0.057973	0.0557719	0.0543283	0.0330441	0.0491613	0.0490347		0.0560244	0.0437467	0.0875886	0.16
Ddit4	14142	CHG	chr10	59422353		1.30499	0.0781991	0.0527391	0.0391176	0.0441139	0.0445267		0.478641	0.042586	0.350848	0.06
Ddit4	14142	CHG	chr10	59422363		0.0539124	0.215618	4.36074	0.0843044	0.079161	0.0647449		1.54343	0.0760701	0.356622	0.66
Ddit4	14142	CHH	chr10	59422366		0.152928	0.132079	0.12857	0.118677	0.161978	0.134907		0.137859	0.138521	0.966349	1
Ddit4	14142	CHH	chr10	59422367		1.44729	2.17835	0.0738922	0.0361347	3.70041	0.120646		1.23318	1.28573	0.970943	1
Ddit4	14142	CHG	chr10	59422379		0.167366	0.133835	0.149124	0.136763	1.81016	0.135376		0.150108	0.6941	0.384903	1
Ddit4	14142	CHG	chr10	59422390		0.0480966	0.209377	0.0674213	0.0955804	0.0470804	4.23179		0.108298	1.45815	0.385808	0.82
Ddit4	14142	CpG	chr10	59422391	7	98.5995	96.48	94.317	97.8112	95.7891	99.9492		96.4655	97.8498	0.466906	0.7
Ddit4	14142	CHH	chr10	59422393		0.0990319	0.155843	0.105312	0.0690042	0.0698783	0.0868489		0.120062	0.0752438	0.0766748	0.08
Ddit4	14142	CHH	chr10	59422395		0.0553171	2.19413	0.0434281	0.0445314	0.0519048	0.0394375		0.764292	0.0452913	0.371467	0.35
Ddit4	14142	CHG	chr10	59422397		0.0417641	0.0687448	0.0580408	2.3785	0.124943	0.0505489		0.0561832	0.85133	0.356712	0.4
Ddit4	14142	CHG	chr10	59422407		0.142984	0.128366	0.132531	4.10635	0.141304	3.10725		0.134627	2.45164	0.123519	0.12
Ddit4	14142	CHH	chr10	59422418		0.0583968	0.0745758	0.0910832	0.0492893	0.067852	0.09715		0.0746853	0.0714304	0.856042	0.83
Ddit4	14142	CHG	chr10	59422420		0.0446236	0.0617144	0.0444342	0.0286507	0.0322514	0.0451797		0.0502574	0.0353606	0.122114	0.37
Ddit4	14142	CHG	chr10	59422434		0.119004	0.111196	0.124738	0.0974329	0.133638	0.0967716		0.118313	0.109281	0.519257	0.65
Ddit4	14142	CpG	chr10	59422435	8	95.4109	86.4526	89.9967	97.3805	93.6789	99.9401		90.62	96.9998	0.114975	0.2
Ddit4	14142	CHH	chr10	59422440		0.0933694	0.149306	1.67223	0.0959827	0.0894286	0.0999488		0.6383	0.09512	0.352893	0.5
Ddit4	14142	CHH	chr10	59422441		0.0631958	0.0879707	0.0463662	0.0474008	0.057683	0.0575409		0.0658442	0.0542082	0.406428	0.81
Ddit4	14142	CHH	chr10	59422446		0.107621	0.165539	0.145887	0.355899	0.0931627	0.0881539		0.139682	0.179072	0.684374	0.66
Ddit4	14142	CHG	chr10	59422449		0.0301822	0.0433181	0.0274196	7.23118	0.0176476	0.0350828		0.03364	2.42797	0.375205	0.82
Ddit4	14142	CHH	chr10	59422455		0.0998854	0.061851	0.180572	0.0456737	0.0781326	0.0693663		0.114103	0.0643909	0.242908	0.4
Ddit4	14142	CpG	chr10	59422458	9	65.7733	68.7579	52.0844	48.6971	52.8165	61.0743		62.2052	54.196	0.272012	0.4
Ddit4	14142	CHH	chr10	59422464		0.288285	0.129709	0.156392	0.115023	0.156699	0.113635		0.191462	0.128452	0.284381	0.27
Ddit4	14142	CHH	chr10	59422465		0.215035	3.70429	0.0829788	0.0797781	0.0659634	1.10074		1.3341	0.415493	0.498054	0.51
Ddit4	14142	CpG	chr10	59422469	10	79.3816	86.4534	73.6452	80.3446	64.6379	63.6859		79.8267	69.5561	0.191913	0.4
Ddit4	14142	CHH	chr10	59422471		0.0844418	0.0932277	0.112994	0.0838093	0.0864637	0.163164		0.096888	0.111146	0.629757	1
Ddit4	14142	CHH	chr10	59422472		0.154627	0.0981302	0.124881	0.382423	0.164988	0.0813454		0.12588	0.209586	0.410644	0.7
Ddit4	14142	CpG	chr10	59422482	11	72.8137	71.7709	57.3903	70.9565	76.8059	88.7199		67.325	78.8274	0.186192	0.4
Ddit4	14142	CHH	chr10	59422485		0.0594394	0.0803981	0.0748919	0.0979469	1.53131	0.0737523		0.0715765	0.567671	0.361452	0.2683
Ddit4	14142	CHH	chr10	59422487		0.301417	0.0879417	0.0685565	0.0633945	0.118292	0.0750024		0.152638	0.085563	0.429802	0.7
Ddit4	14142	CHG	chr10	59422494		0.0440956	0.0463907	0.0362941	0.0262329	0.0375697	0.055331		0.0422601	0.0397112	0.791118	1
Ddit4	14142	CHH	chr10	59422500		0.937995	0.0277276	0.0250227	0.0140772	0.0173748	0.022828		0.330248	0.0180933	0.362375	0.0722
Ddit4	14142	CHG	chr10	59422504		0.0533589	0.0644694	0.0795892	0.0477505	0.0609718	0.0754674		0.0658059	0.0613966	0.70997	0.8195
Ddit4	14142	CHH	chr10	59422507		0.475799	0.171118	0.125752	0.133204	0.352016	0.0832793		0.257556	0.1895	0.646444	0.5066
Ddit4	14142	CHH	chr10	59422508		0.0469668	0.0273457	0.0323522	0.0305477	0.0267261	0.0369446		0.0355549	0.0314061	0.563599	1
Ddit4	14142	CpG	chr10	59422512	12	98.775	86.7496	95.2741	97.1579	92.4493	97.1806		93.5996	95.5959	0.635884	1
Ddit4	14142	CHH	chr10	59422516		4.67551	0.0861309	0.113567	0.0753152	0.0926398	0.0774691		1.62507	0.0818081	0.368861	0.1157
Ddit4	14142	CHH	chr10	59422518		0.132043	0.0815656	0.0920776	0.0891111	0.0918265	0.0814784		0.101895	0.087472	0.409839	0.8137
Ddit4	14142	CHG	chr10	59422519		0.0281441	0.128421	0.0272883	0.0211935	0.0141796	0.0278559		0.0612846	0.0210763	0.299999	0.1642
Ddit4	14142	CHH	chr10	59422525		0.00690935	0.004133	0.0119281	0.005798	0.0093362	0.00781948		0.00765683	0.00765123	0.998319	0.505
Ddit4	14142	CHH	chr10	59422526		0.00930637	0.0114906	0.0161746	0.0201023	0.0184627	0.0128349		0.0123239	0.0171333	0.183156	0.6193
Ddit4	14142	CHH	chr10	59422529		0.00681539	0.00704849	0.0154204	0.00546311	0.0110193	0.0101933		0.00976141	0.00889189	0.806194	0.505
Ddit4	14142	CHH	chr10	59422538		0.012636	0.0104104	0.0147526	0.00872372	0.0103334	0.00862649		0.0125997	0.00922785	0.0696522	NA
Wwc1	21626	CHH	chr11	35781870		0	0	0	0	0	0		0	0	NA	NA
Wwc1	21626	CHH	chr11	35781876		0	0	0	0.0324992	0	0.055991		0	0.0294967	0.143358	0.1967
Wwc1	21626	CHH	chr11	35781877		0	0.109409	0.0792393	0	0	0		0.0628828	0	0.126189	0.1967
Wwc1	21626	CHG	chr11	35781878		0	0	0	0	0	0		0	0	NA	NA
Wwc1	21626	CHH	chr11	35781881		0	0.0468823	0	0	0	0		0.0156274	0	0.373901	0.505
Wwc1	21626	CHH	chr11	35781889		0	0	0.0558971	0.02151	0.0204248	0		0.0186324	0.0139783	0.826586	1
Wwc1	21626	CHH	chr11	35781892		0	0	0	0.020008	0.0566465	0.0708466		0	0.049167	0.031481	0.0636
Wwc1	21626	CHH	chr11	35781895		0	0.127673	0	0	0.0689893	0.0323834		0.0425577	0.0337909	0.861087	1
Wwc1	21626	CHH	chr11	35781897		0	0	0.0944733	0.0174398	0	0.0309215		0.0314911	0.0161204	0.663162	1
Wwc1	21626	CHH	chr11	35781899		0	0.0286779	0	0.0165618	0.0157679	0.0594001		0.00955932	0.0305766	0.291113	0.3687
Wwc1	21626	CHH	chr11	35781900		0	0.027894	0.0879507	0.0161108	0.076864	0		0.0386149	0.0309916	0.837981	0.8248
Wwc1	21626	CHH	chr11	35781902		0.0917011	0	0.0417537	0.0151446	0.0290149	0.0548396		0.0444849	0.0329997	0.711793	1
Wwc1	21626	CHG	chr11	35781903		0	0.0241429	0	0.0141563	0.0407664	0		0.00804764	0.0183076	0.51571	0.6428
Wwc1	21626	CHG	chr11	35781910		0.0606061	0.0170329	0.0297885	0.113029	0.0300993	0.0192271		0.0358091	0.0541185	0.601354	1
Wwc1	21626	CpG	chr11	35781915	1	18.2195	20.5713	19.104	42.2651	28.1019	49.857		19.2983	40.0747	0.0316628	0.1
Wwc1	21626	CHH	chr11	35781928		75.8722	0.149051	0.186617	0.085317	0.153191	4.00812		25.4026	1.41554	0.396221
Wwc1	21626	CHG	chr11	35781930		0.096177	0.0398565	0.0784519	0.0671535	0.0848104	0.0166306		0.0714951	0.0561982	0.592562	0.5066
Wwc1	21626	CHG	chr11	35781938		0.135135	0.0483559	0.0733676	0.0852515	0.142653	0.0456343		0.0856195	0.0911797	0.891277	1
Wwc1	21626	CHH	chr11	35781941		0.0648088	0.0682283	0.140089	0.131945	0.10648	0.101582		0.091042	0.113336	0.444138	0.7
Wwc1	21626	CpG	chr11	35781949	2	2.04082	20.2487	20.3269	46.946	32.6344	49.0846		14.2054	42.8884	0.0228624	0.1
Wwc1	21626	CHH	chr11	35781951		0.0947149	0.0874126	0.16178	0.1397	0.0992589	0.0628536		0.114636	0.100604	0.687692	1
Wwc1	21626	CHH	chr11	35781953		0.0593472	0.0399281	0	0.04598	0.102965	0.0518068		0.0330918	0.0669174	0.249949	0.3758
Wwc1	21626	CHG	chr11	35781954		0.0402576	0.0403104	0	0.00668896	0.0348651	0.026137		0.026856	0.0225637	0.799331	0.6531
Wwc1	21626	CpG	chr11	35781962	3	2.13974	1.10038	21.4014	48.5231	36.8794	49.2147		8.21384	44.8724	0.0089758	0.1
Wwc1	21626	CHH	chr11	35781964		0.198282	0.197855	0.225378	0.191259	0.134048	0.359762		0.207171	0.228356	0.772094	0.6579
Wwc1	21626	CpG	chr11	35781966	4	2.23628	20.9359	21.682	48.507	37.0108	48.9461		14.9514	44.8213	0.0161152	0.1
Wwc1	21626	CHG	chr11	35781968		0.114495	0.12848	0.140449	0.17762	0.038619	0.0714082		0.127808	0.0958823	0.495417	0.7
Wwc1	21626	CpG	chr11	35781969	5	2.16945	20.1946	76.1683	49.0612	37.218	48.6498		32.8441	44.9764	0.620063	0.7
Wwc1	21626	CHG	chr11	35781975		0.0900698	0.0626959	0.0456308	0.0509944	0.0597639	0.0830565		0.0661322	0.0646049	0.928965	1
Wwc1	21626	CHG	chr11	35781978		0	2.32996	0.0918907	0.0587113	0.0897196	0.0981905		0.807282	0.0822071	0.395152	0.8248
Wwc1	21626	CpG	chr11	35781983	6	2.29025	20.4771	22.321	0.0975903	24.9039	48.0616		15.0295	24.3543	0.573998	0.7
Wwc1	21626	CpG	chr11	35781987	7	2.34448	20.3311	21.9855	49.1497	37.0008	36.6137		14.887	40.9214	0.0257312	0.1
Wwc1	21626	CHH	chr11	35781994		0.170815	0.178174	0.146771	0.144012	0.211383	0.178253		0.165253	0.177883	0.590767	0.8248
Wwc1	21626	CHH	chr11	35781995		0.171233	0.123056	0.31941	0.763666	0.13325	0.134208		0.204566	0.343708	0.558242	1
Wwc1	21626	CHH	chr11	35782010		0	0.0245399	0.0774793	0.00852588	0.311502	0.0155352		0.0340064	0.111854	0.489571	0.8248
Wwc1	21626	CHH	chr11	35782012		0	0.0989364	0	0.0257732	0.0400705	0.0466781		0.0329788	0.0375073	0.899153	0.6579
Wwc1	21626	CHG	chr11	35782013		0.026062	1.13236	0.0262743	0.070157	0.0811162	0.0475511		0.394899	0.0662748	0.423323	0.6579
Wwc1	21626	CHH	chr11	35782017		0.180692	0.201537	0.130073	0.137705	0.191052	0.0625978		0.170767	0.130452	0.400322	0.7
Wwc1	21626	CHG	chr11	35782020		0	0.0252557	0.0529101	0.060184	0.0238512	0.108865		0.0260553	0.0643	0.257429	0.4
Wwc1	21626	CHG	chr11	35782024		0.026469	0.090803	0	0.0173762	0.00806777	0		0.0390907	0.00848132	0.326895	0.5066
Wwc1	21626	CHH	chr11	35782032		0.104384	0.0396878	0.0527565	0.0683118	0.111884	0.0768876		0.0656095	0.0856944	0.446704	0.4
Wwc1	21626	CHG	chr11	35782035		0.0774393	0.0396249	0.184599	0.0591616	0.0399553	0.0615574		0.100554	0.0535581	0.345183	0.5002
Wwc1	21626	CHH	chr11	35782038		0.0768049	0.11889	0.0521785	0.142941	0.104117	0.139125		0.0826246	0.128728	0.116268	0.184
Wwc1	21626	CHH	chr11	35782045		0.17439	0.106411	0.156331	0.216649	0.0649509	0.0617189		0.145711	0.114439	0.600098	0.6579
Wwc1	21626	CHH	chr11	35782046		0.0493583	0.0786782	0.0509554	0.0326931	0.0722138	0.0908678		0.059664	0.0652582	0.78964	1
Wwc1	21626	CHG	chr11	35782051		0.0730105	0.0666933	0.0752823	0.0326264	0.0244539	0.076476		0.071662	0.0445188	0.172325	0.5002
Wwc1	21626	CHH	chr11	35782056		0.122609	0.13459	0.127194	0.205322	10.5613	0.062588		0.128131	3.60974	0.373213	0.6579
Wwc1	21626	CHH	chr11	35782057		0.0978713	0.0675037	0.0510074	0.024665	0.0928035	0.0313087		0.0721275	0.0495924	0.429544	0.4
Wwc1	21626	CHH	chr11	35782063		0.0664158	0.0985586	0.184544	0.119743	0.0861259	0.0428816		0.116506	0.0829167	0.465611	0.7
Wwc1	21626	CHH	chr11	35782065		2.83751	0.0493218	0.138504	0.0376336	0.0712928	0.100865		1.00844	0.0699303	0.363045	0.4
Wwc1	21626	CHG	chr11	35782066		0.109481	0.109117	0.0683995	0.0374111	0.0158265	0.028551		0.095666	0.0272629	0.0103465	0.0765
Wwc1	21626	CpG	chr11	35782067	8	1.75326	1.08876	20.4169	44.2358	35.5355	43.1555		7.75296	40.9756	0.00855998	0.1
Wwc1	21626	CpG	chr11	35782070	9	1.87564	18.3262	19.9569	43.8029	36.032	43.2782		13.3862	41.0377	0.0117614	0.1
Wwc1	21626	CHG	chr11	35782082		0.113452	0.0714222	0.0514139	0.0400526	0.0380084	0.0547825		0.0787628	0.0442812	0.144209	0.1157
Wwc1	21626	CHH	chr11	35782086		0.109187	0.318225	0.0991736	0.0888593	0.0671879	0.0523067		0.175529	0.0694513	0.21566	0.1
Wwc1	21626	CHH	chr11	35782090		0.062422	0.0687817	0.149328	0.0838036	0.0859634	0.0104657		0.0935106	0.0600776	0.421767	1
Wwc1	21626	CHH	chr11	35782094		0.0480846	0.0441462	0.0337496	0.0688429	0.0821381	0.0321371		0.0419935	0.0610394	0.287879	0.5066
Wwc1	21626	CHH	chr11	35782099		0.0493908	0.0544613	0.104149	0.0711322	0.0716893	0.0331602		0.0693336	0.0586605	0.647534	1
Wwc1	21626	CpG	chr11	35782107	10	2.07271	24.4469	17.7878	42.0879	35.7129	43.8801		14.7691	40.5603	0.0219176	0.1
Wwc1	21626	CHH	chr11	35782110		0.0509079	0.0866051	0.123828	0.114548	0.0526524	0.0667631		0.0871137	0.0779877	0.762253	0.8248
Wwc1	21626	CHH	chr11	35782114		0.0538213	0.0823045	0.0554836	0.025102	0.0411664	0.0232612		0.0638698	0.0298432	0.0348908	0.1
Wwc1	21626	CHH	chr11	35782121		0.237941	0.102828	0.130378	0.096382	2.38306	0.068937		0.157049	0.84946	0.418232	0.8248
Wwc1	21626	CHH	chr11	35782123		0.115527	0.223432	0.550206	0.0945254	0.076661	0.232931		0.296389	0.134706	0.311517	0.4
Wwc1	21626	CHH	chr11	35782133		0.0346141	0.092614	0.065189	0.0994805	0.0597086	0.0412201		0.064139	0.0668031	0.916965	1
Wwc1	21626	CHH	chr11	35782148		0.0886132	0.09375	0.0371885	0.0359281	0.105014	0.0457771		0.0731839	0.0622399	0.717114	0.8222
Wwc1	21626	CHH	chr11	35782155		0.2405	0.131406	0.117188	0.137208	0.0962596	0.364166		0.163031	0.199211	0.714114	1
Wwc1	21626	CHH	chr11	35782156		0.0488281	0.0331895	0.0790202	0.0758246	0.0840925	0.197775		0.0536793	0.119231	0.190039	0.1642
Wwc1	21626	CHH	chr11	35782157		0.149551	0.101626	0.20145	0.102788	0.127914	0.226244		0.150876	0.152315	0.977244	0.8248
Wwc1	21626	CHH	chr11	35782161		0	0.0625391	0.118017	0.0489476	0.0822932	0.0976801		0.0601855	0.076307	0.685516	1
Wwc1	21626	CHH	chr11	35782162		0	0.0625586	0.0793336	0.0614628	0.0549979	0.049249		0.0472974	0.0552366	0.761167	0.8222
Wwc1	21626	CHG	chr11	35782163		0.0485437	0.0618429	0.0397298	0.0737191	0.0137798	0.0246548		0.0500388	0.0373846	0.552236	0.7
Wwc1	21626	CHH	chr11	35782170		0.0437828	0.106923	0	0.0671216	0.1143	0.0675828		0.0502354	0.0830015	0.399201	0.5002
Wwc1	21626	CHH	chr11	35782171		0	0.106045	0.0370233	0.223264	0.0759975	0.134953		0.0476893	0.144738	0.140394	0.2
Wwc1	21626	CHH	chr11	35782172		0	0	0	0.0222643	0.025227	0.0224871		0	0.0233261	1.65068e-05	0.0594
Wwc1	21626	CHH	chr11	35782173		0	0	0.036036	0.0108601	0.0123931	0.0220848		0.012012	0.0151127	0.816528	0.6531
Wwc1	21626	CHH	chr11	35782176		0.0403551	19.3142	0.0343289	0.0514456	0.0584864	0.0842815		6.46296	0.0647378	0.375736	0.7
Wwc1	21626	CHH	chr11	35782188		0.0797448	0.170467	0.0342936	0.0997705	0.067325	0.104581		0.094835	0.0905587	0.92326	1
Wwc1	21626	CHH	chr11	35782192		0.0820345	0.130719	0.106496	0.0927835	0.3696	0.131781		0.106417	0.198055	0.35477	0.5066
Wwc1	21626	CpG	chr11	35782194	11	0.0829187	18.4211	3.58938	59.0157	21.3824	10.8793		7.36445	30.4258	0.214754	0.2
Wwc1	21626	CHH	chr11	35782198		1.48576	0.107643	0.971573	0.13529	0.0348513	0.0679656		0.854992	0.0793689	0.126708	0.2
Wwc1	21626	CHH	chr11	35782200		0.165358	0.0861698	0.0361925	0.0731605	0.127418	1.2483		0.0959066	0.482959	0.371431	0.7
Wwc1	21626	CHH	chr11	35782203		0.0426985	0.224417	0.0761905	0.03245	0.0715478	0.023546		0.114435	0.0425146	0.280947	0.2
Wwc1	21626	CHH	chr11	35782204		0	0.045527	0.193723	0.121426	0.0605914	0.0480307		0.0797501	0.0766828	0.963339	0.8248
Wwc1	21626	CHH	chr11	35782206		0	0.228467	0	0.0222099	0.0602918	0.845002		0.0761557	0.309168	0.450223	0.3758
Wwc1	21626	CHH	chr11	35782208		0.0902527	0.09298	0.0794913	0.124505	0.0611995	0.0732959		0.0875747	0.0863334	0.953103	0.6579
Wwc1	21626	CHG	chr11	35782210		0.0489956	0.0501505	0.0428816	0.024423	0.0130719	0.0264201		0.0473426	0.021305	0.00530785	0.0765
Wwc1	21626	CHH	chr11	35782215		0.0488998	0.0777605	0.0437637	0.11325	0.104616	0.106866		0.056808	0.108244	0.00915565	0.0765
Wwc1	21626	CHH	chr11	35782217		0.049975	0	0	0.0385505	0.0399467	7.6292		0.0166583	2.56923	0.370094	0.3687
Wwc1	21626	CHH	chr11	35782218		0.0512821	0.132345	0.0904977	0.0650703	0.149213	0.0278319		0.091375	0.0807051	0.815648	1
Wwc1	21626	CHG	chr11	35782219		0.0522466	0.0807972	0.0459137	0.106567	0.137552	0		0.0596525	0.0813729	0.640163	0.6579
Wwc1	21626	CHG	chr11	35782223		0	0.051573	0	0.0377406	0.0386698	0.0267953		0.017191	0.0344019	0.383711	0.6531
Wwc1	21626	CHH	chr11	35782226		0.149701	0.128833	0.0886132	0.101458	0.399227	0.108108		0.122382	0.202931	0.464821	1
Wwc1	21626	CHH	chr11	35782227		0.101729	0.0791557	0.0454959	0.141935	0.0393649	0		0.0754603	0.0604335	0.757015	1
Wwc1	21626	CpG	chr11	35782229	12	3.28117	0	24.4982	39.3959	58.3027	43.5198		9.25978	47.0728	0.0168951	0.1
Wwc1	21626	CHH	chr11	35782245		0.121017	0.175131	0.0774293	0.0774165	0.184803	0.276116		0.124526	0.179445	0.439198	0.6531
Wwc1	21626	CHH	chr11	35782246		0.0394477	0.043262	0.0378358	0.0763692	12.7199	0.0896861		0.0401818	4.29531	0.369556	0.0636
Wwc1	21626	CHG	chr11	35782248		0.0782167	0.043122	0.076365	2.89664	0.0541594	4.3488		0.0659012	2.4332	0.133759	0.3758
Wwc1	21626	CHH	chr11	35782252		0.115562	0.042346	0.0755002	0.0435398	0.0648018	0.089666		0.0778029	0.0660025	0.66169	0.8248
Wwc1	21626	CHH	chr11	35782258		0.281789	0.0772947	0.0350508	0.0608273	0.0708645	0.0840513		0.131378	0.0719144	0.4803	0.8248
Wwc1	21626	CHG	chr11	35782260		0.0686813	0	0.924025	0.0394828	0.029545	0.081716		0.330902	0.0502479	0.399125	1
Wwc1	21626	CpG	chr11	35782261	13	83.2421	23.7456	34.0426	99.9112	62.5037	99.9387		47.0101	87.4512	0.142533	0.2
Wwc1	21626	CpG	chr11	35782265	14	83.2558	23.9899	99.899	43.9418	86.2069	71.3235		69.0483	67.1574	0.945829	1
Wwc1	21626	CHG	chr11	35782272		0.0971188	0.0714413	0.0334448	0.0672172	0.0384986	4.189		0.067335	1.43157	0.378479	0.8248
Wwc1	21626	CHH	chr11	35782281		0.127421	0.0830795	0.285442	0.121295	0.192937	0.0760225		0.165314	0.130085	0.642203	0.8248
Wwc1	21626	CHG	chr11	35782283		0.0758342	0.0552868	0.0710732	0.0676183	0.0750939	0.0753693		0.0673981	0.0726938	0.474041	0.4795
Wwc1	21626	CHH	chr11	35782288		0.1092	0.165463	0.152478	0.0984494	0.202262	0.26264		0.14238	0.187784	0.422588	0.7
Wwc1	21626	CHH	chr11	35782289		0.0840336	0.169257	0.0258732	0.0673004	0.084682	0		0.0930545	0.0506608	0.43569	0.5066
Wwc1	21626	CHG	chr11	35782293		0.0921093	0.033428	0	0.0549904	0.0103885	0.036503		0.0418458	0.0339606	0.804826	1
Wwc1	21626	CHH	chr11	35782300		0.070922	3.13336	0.0628931	0.0209008	0.02405	0.0208377		1.08906	0.0219295	0.355424	0.0636
Wwc1	21626	CHH	chr11	35782302		0.254916	0.176609	0.0643294	0.117912	0.0496278	0.192184		0.165285	0.119908	0.546393	0.7
Wwc1	21626	CHH	chr11	35782304		0	0	0	0	0	0		0	0	NA	NA
Wwc1	21626	CHH	chr11	35782313		0.0489716	0.211193	0.0400481	0	0.0516262	0.0280505		0.100071	0.0265589	0.270845	0.2683
Wwc1	21626	CHH	chr11	35782314		0.0501756	0	0.0407498	0.0293126	0	0.0286779		0.0303085	0.0193302	0.578501	0.5002
Wwc1	21626	CHH	chr11	35782315		0	0	0	0	0.0553608	0.0297354		0	0.0283654	0.150861	0.1967
Wwc1	21626	CHH	chr11	35782324		0	0	0.0548546	0.0425894	0.0862813	0		0.0182849	0.0429569	0.469316	0.6428
Wwc1	21626	CHH	chr11	35782326		0	0	0	0.0240442	0.0341647	0		0	0.019403	0.127999	0.1967
Wwc1	21626	CHH	chr11	35782328		0	0	0.0666667	0.0838223	0	0.0527704		0.0222222	0.0455309	0.519579	0.6428
Wwc1	21626	CHH	chr11	35782330		0	0.120048	0.23166	0	0.0545554	0.0618429		0.117236	0.0387994	0.323259	0.5066
Dio2	33285	CHH	chr12	91976409		0.0226706	0.015625	0.013228	0.00648382	0.0179083	0.00634296		0.0171745	0.010245	0.219628	0.6193
Dio2	33285	CHH	chr12	91976411		0.0205592	0.042523	0.0120373	0.0236672	0.0324517	0.00863384		0.0250399	0.0215843	0.777621	1
Dio2	33285	CHH	chr12	91976412		0.0198255	0	0.0204332	0.0114712	0	0.0167635		0.0134196	0.00941157	0.655863	0.8137
Dio2	33285	CHH	chr12	91976413		0.0377858	0	0.0251868	0.0165691	0.0600601	0.01343		0.0209909	0.0300197	0.654507	1
Dio2	33285	CHH	chr12	91976414		0.0182017	0	0.0107515	0	0.0143678	0.00257659		0.00965107	0.00564814	0.59242	0.4795
Dio2	33285	CHH	chr12	91976423		0	0.00936593	0.00588639	0.00383936	0	0.00558264		0.00508411	0.00314067	0.575532	0.6193
Dio2	33285	CHH	chr12	91976425		0.0127698	0.0271592	0.0626352	0.0260572	0.0293226	0.0270631		0.034188	0.027481	0.674907	0.7963
Dio2	33285	CHH	chr12	91976426		0.0755477	0.0177699	0.0318281	0.0220208	0.0577812	0.0427023		0.0417152	0.0408348	0.967404	0.8248
Dio2	33285	CHH	chr12	91976427		2.61074	0.113587	0.0607746	0.0216614	0.15997	0.059452		0.928367	0.0803611	0.371021	0.5066
Dio2	33285	CHG	chr12	91976428		0.0481464	0.0510334	0.0518886	0.0245821	0.00912242	0.0391329		0.0503561	0.0242792	0.0405689	0.0636
Dio2	33285	CHH	chr12	91976433		0.0852697	0.0526197	0.091079	0.0462392	0.071908	0.605566		0.0763228	0.241238	0.417769	0.8222
Dio2	33285	CHG	chr12	91976434		0.0627746	0.051756	0.064706	0.483384	0.0391389	0.04225		0.0597455	0.188258	0.433125	0.6531
Dio2	33285	CHG	chr12	91976437		0.067659	0.0889375	0.0981145	0.0390407	0.0501648	0.211822		0.0849037	0.100342	0.798381	0.7
Dio2	33285	CHH	chr12	91976440		0.0808117	4.44699	0.37309	0.0518726	0.138871	0.121451		1.63363	0.104065	0.338855	0.4
Dio2	33285	CHH	chr12	91976441		0	0.0501379	0.0298837	0.0179414	0.026079	0.0794757		0.0266739	0.0411654	0.5812	0.8248
Dio2	33285	CHH	chr12	91976442		0.156986	0.0432259	0.0831308	0.0303567	0.0450045	0.0854752		0.0944475	0.0536121	0.333706	0.7
Dio2	33285	CHH	chr12	91976443		0.0594985	0.0240457	0.049695	0.0271116	0.0373995	0.0362175		0.0444131	0.0335762	0.382575	0.6579
Dio2	33285	CHH	chr12	91976445		0.0728568	19.0449	0.218166	0.0422992	0.0588998	0.0443567		6.44531	0.0485186	0.367351	0.0765
Dio2	33285	CHH	chr12	91976447		0.111696	0.0224909	0.0566487	0.0138667	0.0404461	0.134695		0.0636119	0.0630025	0.989829	1
Dio2	33285	CHH	chr12	91976448		0.0162311	0	0.0361706	0.00700509	0.0233686	0.0197572		0.0174672	0.0167103	0.951009	1
Dio2	33285	CHH	chr12	91976451		0.051573	0.0301405	0.0566908	0.0355195	0.0549316	0.0615706		0.0461347	0.0506739	0.707944	1
Dio2	33285	CHH	chr12	91976452		0.050882	0.0356273	0.0559298	0.0201435	0.0422859	0.0826228		0.0474797	0.0483507	0.966132	0.8248
Dio2	33285	CHH	chr12	91976454		0.0413702	0.422943	24.1776	0.022343	3.1923	0.0534563		8.21398	1.08937	0.42621	0.7
Dio2	33285	CHH	chr12	91976456		0.0657462	0.0172374	0.0528332	0.0222943	0.081183	0.0728935		0.0452723	0.0587903	0.594929	0.6531
Dio2	33285	CHH	chr12	91976457		0.0741473	0.0518254	0.100092	0.0298894	0.0872702	0.108676		0.0753548	0.0752787	0.997912	1
Dio2	33285	CHH	chr12	91976458		0.139493	0.0572508	0.0938696	0.0298151	0.040615	0.0541424		0.0968711	0.0415242	0.0895081	0.1
Dio2	33285	CHH	chr12	91976459		0.292993	0.073893	0.0550108	0.0222899	0.0519751	0.0505356		0.140632	0.0416002	0.267712	0.0765
Dio2	33285	CHH	chr12	91976463		0.105026	0.0674694	0.1027	0.0502731	0.0903342	0.200383		0.0917319	0.113663	0.661697	1
Dio2	33285	CHH	chr12	91976464		0.127762	0.140369	0.200534	0.380979	0.111869	0.157908		0.156222	0.216918	0.519628	1
Dio2	33285	CHH	chr12	91976465		0.0757117	0.0155804	0.0478229	0.0462086	2.25753	0.0384048		0.0463717	0.780714	0.376392	0.8248
Dio2	33285	CpG	chr12	91976469	1	97.958	95.6962	95.1878	94.4026	58.1625	99.8929		96.2807	84.1527	0.40757	0.7
Dio2	33285	CHH	chr12	91976472		4.59115	0.0343879	0.0547309	0.0381266	0.0739542	0.0528482		1.56009	0.0549763	0.376875	0.8248
Dio2	33285	CHH	chr12	91976473		0.0700949	0.0768377	0.0639411	0.0339294	0.0367715	0.115459		0.0702912	0.0620531	0.775285	0.7
Dio2	33285	CHG	chr12	91976474		0.0183464	31.0973	0.0267545	0.0192426	0.0222331	0.0282937		10.3808	0.0232565	0.37393	0.4795
Dio2	33285	CHH	chr12	91976483		0.0846561	0.107976	0.138079	0.0520702	0.108506	0.295047		0.110237	0.151875	0.608491	0.8248
Dio2	33285	CHG	chr12	91976485		0.105235	0.0483242	0.0499175	0.0318567	0.0658813	0.0535344		0.0678257	0.0504241	0.457628	0.6428
Dio2	33285	CHG	chr12	91976491		0.199572	0.116922	0.137604	0.192452	0.369914	0.129073		0.151366	0.23048	0.357995	0.7
Dio2	33285	CHG	chr12	91976494		0.38756	0.106939	0.0933672	0.0732433	0.0924247	0.0911836		0.195955	0.0856172	0.314821	0.1642
Dio2	33285	CHH	chr12	91976497		0.102036	0.286807	0.0816138	0.0614103	0.0940439	0.384215		0.156819	0.17989	0.858753	1
Dio2	33285	CHH	chr12	91976499		0.0361288	0.359295	0.0379899	0.146316	0.105593	0.037369		0.144471	0.0964262	0.690078	1
Dio2	33285	CHH	chr12	91976501		0.128786	0.0710914	0.0870214	0.0359454	0.227798	0.139349		0.0956329	0.134364	0.541139	0.7
Dio2	33285	CHG	chr12	91976502		0.0852821	0.0632057	0.0642624	0.0537408	0.104985	0.0912087		0.0709167	0.0833115	0.504318	0.8222
Dio2	33285	CHH	chr12	91976513		0.171405	0.110494	0.145811	0.129662	0.21054	0.408291		0.14257	0.249498	0.274999	0.4
Dio2	33285	CHH	chr12	91976516		0.104367	0.0680976	0.065525	0.0652342	0.072175	0.0866531		0.07933	0.0746874	0.757467	1
Dio2	33285	CHG	chr12	91976527		0.12869	0.0864385	0.0869539	0.0472886	0.0637465	0.103719		0.100694	0.0715848	0.253312	0.3758
Dio2	33285	CHH	chr12	91976532		0.0563634	0.0601476	0.187584	0.0800589	0.052377	0.0922427		0.101365	0.0748928	0.585616	1
Dio2	33285	CHG	chr12	91976533		0.0110754	0.031785	3.15744	0.00635914	1.90156	0.0203828		1.06677	0.642766	0.745743	0.8248
Dio2	33285	CHH	chr12	91976537		0.129274	0.0602597	0.0968448	0.0419931	0.0657876	0.0612641		0.0954594	0.0563483	0.139201	0.2683
Dio2	33285	CHG	chr12	91976539		4.59134	0.0466986	0.100997	0.0296096	0.0566251	0.0595069		1.57968	0.0485805	0.366789	0.3758
Dio2	33285	CpG	chr12	91976542	2	97.6308	91.1253	82.9291	94.3403	96.4043	93.7604		90.5617	94.835	0.379399	0.7
Dio2	33285	CHG	chr12	91976544		0.090608	0.0850887	0.0990849	0.0685493	0.0780745	0.0808746		0.0915939	0.0758328	0.0461776	0.0722
Dio2	33285	CHH	chr12	91976547		0.120103	0.127877	0.237474	0.293627	0.154881	0.124573		0.161818	0.191027	0.67355	0.8248
Dio2	33285	CHH	chr12	91976548		0.0769586	0.0702884	0.159979	0.0478283	0.0826931	0.146396		0.102409	0.0923059	0.81664	0.8248
Dio2	33285	CHH	chr12	91976549		0.0404707	0.0355799	0.0420891	0.0169367	0.0595641	0.0578469		0.0393799	0.0447826	0.720498	0.6374
Dio2	33285	CHG	chr12	91976552		0.0217946	0.0279908	0.0317279	0.0226285	0.0162858	0.0289532		0.0271711	0.0226225	0.384748	0.6193
Dio2	33285	CHG	chr12	91976559		0.0629759	0.0494088	0.0670085	0.0563219	0.0666684	0.0657618		0.0597977	0.0629174	0.644783	0.4795
Dio2	33285	CHH	chr12	91976562		0.0801659	0.0838526	0.0929421	0.0648149	0.0705503	0.0894991		0.0856535	0.0749548	0.27025	0.5002
Dio2	33285	CpG	chr12	91976566	3	94.4279	88.7516	70.8735	94.7326	90.1787	99.9187		84.6843	94.9433	0.250189	0.2
Dio2	33285	CHH	chr12	91976568		0.133916	0.0827989	0.104685	0.0601323	0.138609	0.142974		0.107133	0.113905	0.836326	0.6579
Dio2	33285	CHH	chr12	91976569		0.137499	0.132364	0.13642	0.0842038	0.121695	0.134257		0.135427	0.113385	0.218526	0.1157
Dio2	33285	CHH	chr12	91976571		0.036382	0.0515944	0.0889515	0.0470789	0.0802838	0.0855935		0.058976	0.0709854	0.575545	0.6531
Dio2	33285	CHH	chr12	91976572		0.036243	0.0281555	7.48492	0.0350796	23.4553	0.0416035		2.51644	7.844	0.550913	0.6428
Dio2	33285	CHH	chr12	91976574		0.228699	0.0910581	0.102613	0.130322	0.0910439	0.105951		0.14079	0.109106	0.524921	0.8248
Dio2	33285	CHH	chr12	91976576		0.472854	0.0977435	1.35723	0.0679594	0.0826645	0.228337		0.64261	0.12632	0.242548	0.2
Dio2	33285	CHG	chr12	91976578		0.0800732	0.0336485	0.0614502	0.0442935	0.034778	0.0611887		0.0583906	0.0467534	0.495654	0.6531
Dio2	33285	CpG	chr12	91976579	4	97.863	89.4152	83.3199	92.3083	94.6758	93.7685		90.1994	93.5842	0.472565	0.7
Dio2	33285	CpG	chr12	91976581	5	77.6517	85.414	75.9764	91.6245	83.4191	75.5759		79.6807	83.5398	0.519394	1
Dio2	33285	CHH	chr12	91976589		0.14743	0.0924357	0.118508	0.0906618	0.0746711	0.710537		0.119458	0.291957	0.45743	0.8248
Dio2	33285	CpG	chr12	91976596	6	91.4378	85.4848	74.0541	96.852	97.9871	64.5605		83.6589	86.4665	0.827715	0.7
Dio2	33285	CHH	chr12	91976599		0.118894	0.101937	0.129109	0.078379	0.103782	0.15303		0.116647	0.11173	0.843209	0.8248
Dio2	33285	CHG	chr12	91976601		0.0296326	0.00863856	0.906622	0.0196908	0.0522492	0.0352682		0.314965	0.035736	0.398979	1
Dio2	33285	CHH	chr12	91976607		0.386969	0.0501142	2.09827	0.0524288	0.0772201	0.0791099		0.845116	0.0695863	0.288463	0.5002
Dio2	33285	CpG	chr12	91976610	7	92.4783	82.1272	59.5727	79.9753	70.731	93.8526		78.0594	81.5196	0.784132	1
Dio2	33285	CHH	chr12	91976612		0.165285	0.082103	0.129768	0.0843846	0.087079	0.099677		0.125719	0.0903802	0.223499	0.5066
Dio2	33285	CHH	chr12	91976613		15.8194	2.14217	0.056961	0.0638515	0.0465622	0.0685082		6.00619	0.0596406	0.295336	0.2683
Dio2	33285	CpG	chr12	91976615	8	76.9938	55.6855	61.9557	62.3039	91.7923	45.6953		64.8783	66.5972	0.913651	1
Dio2	33285	CHH	chr12	91976619		0.271397	0.204704	0.196871	0.332881	0.125983	0.147323		0.224324	0.202063	0.765816	0.6579
Dio2	33285	CHG	chr12	91976625		0.134634	0.0710959	1.07007	0.0759602	0.311834	0.110654		0.425265	0.166149	0.477712	1
Dio2	33285	CHG	chr12	91976633		0.429911	0.0239159	0.0280516	0.0379816	0.0375275	0.0587783		0.160626	0.0447625	0.438608	0.6579
Dio2	33285	CpG	chr12	91976634	9	77.4038	77.5789	64.6423	84.5698	68.5396	73.1558		73.2083	75.4217	0.747134	1
Dio2	33285	CHH	chr12	91976639		0.0490436	0.0654491	0.0690487	0.0451284	0.0664268	0.0565983		0.0611805	0.0560511	0.587383	0.8137
Dio2	33285	CpG	chr12	91976646	10	83.252	78.8187	66.7047	97.0155	67.5498	94.4157		76.2585	86.327	0.397499	0.4
Dio2	33285	CHH	chr12	91976648		0.085475	0.0800235	1.86272	0.0801858	0.0825294	0.103376		0.676073	0.0886971	0.378261	0.6428
Dio2	33285	CHG	chr12	91976649		0.109732	0.0742007	0.0779282	0.052342	0.0364513	0.0563869		0.0872871	0.0483934	0.0385549	0.1
Dio2	33285	CHG	chr12	91976659		0.169866	0.132983	0.163826	0.120789	0.1441	0.168709		0.155558	0.144533	0.57207	0.8248
Dio2	33285	CHG	chr12	91976675		0.0295261	0.0250217	0.0153633	0.00844327	0.0169221	0.0217342		0.0233037	0.0156999	0.253439	0.1573
Dio2	33285	CHG	chr12	91976679		0.0773627	0.0647942	0.098914	8.76812	0.0761558	0.144035		0.0803569	2.9961	0.369512	0.2683
Dio2	33285	CHG	chr12	91976685		0.180747	0.101683	0.0635301	0.046255	0.104415	0.148847		0.11532	0.0998389	0.750993	0.8248
Dio2	33285	CHG	chr12	91976688		0.0919118	0.226414	2.05131	0.06482	3.0703	6.8202		0.789878	3.31844	0.285678	0.7
Dio2	33285	CHG	chr12	91976697		0.0674073	0.0595593	0.0653243	0.0459011	0.145564	0.0655044		0.064097	0.0856565	0.519605	1
Dio2	33285	CHH	chr12	91976700		0.0812492	0.0257049	0.0422018	10.5739	0.0351617	0.0549825		0.0497186	3.55467	0.374475	0.5066
Dio2	33285	CHH	chr12	91976705		0.0568211	0.0577006	0.0561446	0.0336738	0.0821524	0.0620165		0.0568887	0.0592809	0.873234	0.7963
Dio2	33285	CpG	chr12	91976708	11	97.1266	88.3331	81.5404	96.0571	66.0165	94.9781		89	85.6839	0.774603	1
Dio2	33285	CHG	chr12	91976710		0.071188	0.063529	0.0728608	0.0671679	0.0788579	0.0687154		0.0691926	0.0715804	0.635191	0.3017
Dio2	33285	CHH	chr12	91976719		0.0367666	0.0770504	0.0371682	0.0428043	0.0475825	0.0527879		0.0503284	0.0477249	0.858219	1
Dio2	33285	CHH	chr12	91976720		0.100106	0.0473573	0.0659302	0.548243	7.90819	0.0738132		0.071131	2.84342	0.335761	0.2683
Dio2	33285	CHH	chr12	91976721		0.0250571	0.022692	0.0250382	0.0160901	0.0419111	0.0491151		0.0242624	0.0357054	0.318701	0.5002
Dio2	33285	CHH	chr12	91976724		0.0388942	0.0487211	0.0393831	0.0342384	0.0389455	0.0536456		0.0423328	0.0422765	0.99366	0.8137
Dio2	33285	CHH	chr12	91976727		0.0949998	0.0693591	0.0912603	0.0419966	0.0825502	0.111445		0.0852064	0.078664	0.77778	1
Dio2	33285	CHG	chr12	91976729		32.7248	0.0473378	0.0794488	0.0273282	0.0363901	0.054631		10.9505	0.0394498	0.372958	0.1212
Dio2	33285	CHH	chr12	91976732		0.0814996	0.0946032	0.0988502	0.118206	0.775778	0.189357		0.091651	0.361114	0.265657	0.1
Dio2	33285	CHH	chr12	91976733		0.0909852	0.0945563	6.88181	0.101955	0.106928	0.139014		2.35578	0.115966	0.37833	0.6579
Dio2	33285	CHH	chr12	91976735		0.0573219	0.0541725	0.0587707	0.0268939	0.0581959	0.0454749		0.056755	0.0435216	0.223273	0.4795
Dio2	33285	CHH	chr12	91976736		0.0627426	0.0410519	0.0341984	0.0520961	0.0517125	0.0491183		0.0459976	0.0509757	0.595937	0.6428
Dio2	33285	CpG	chr12	91976738	12	93.7213	85.6474	65.4518	93.4116	98.2868	31.2254		81.6068	74.3079	0.768465	1
Dio2	33285	CHG	chr12	91976742		0.0189573	0.0314627	0.0318133	0.0236498	0.00970968	0.023451		0.0274111	0.0189368	0.247149	0.1573
Dio2	33285	CHH	chr12	91976746		0.0053496	0.012762	0.0136702	0.0243386	0.0110883	0.0164401		0.0105939	0.017289	0.224508	0.1876
Dio2	33285	CHH	chr12	91976748		0.0114567	0.0169285	0.00992816	0.0119163	0.0179544	0.0114127		0.0127711	0.0137612	0.757081	0.7921
Dio2	33285	CHG	chr12	91976749		0.00590807	0.0174016	0.00554395	0.0081631	0.0124162	0.00722263		0.00961787	0.00926731	0.937613	0.505
Dio2	33285	CHH	chr12	91976754		0.0838457	0.0363299	0.060262	0.0640296	0.130228	0.0669614		0.0601459	0.0870731	0.35192	0.5066
Dio2	33285	CHH	chr12	91976756		0.0222734	0.0254896	0.0199501	0.00750356	0.0327305	0.0157097		0.022571	0.0186479	0.632972	0.8137
Dio2	33285	CHG	chr12	91976758		0.0241838	0.013713	0.00947317	0.00539011	0.00905715	0.024304		0.01579	0.0129171	0.712359	0.7921
Dio2	33285	CHH	chr12	91976761		0.00966744	0.0212359	0.0121789	0.015748	0.0224542	0.0157679		0.0143608	0.0179901	0.432452	0.1876
Dio2	33285	CHH	chr12	91976764		0.0241604	0.0632511	0.0413361	0.0725523	0.135624	0.0510447		0.0429159	0.0864069	0.192592	0.2
Dio2	33285	CHH	chr12	91976765		0.142987	0.027007	0.0438013	0.0615536	0.133779	0.0456239		0.0712651	0.0803189	0.85109	0.7
Ehhadh	57062	CHG	chr16	21775823		0.0990099	0.0476304	0.036075	0.0393778	0.0548697	0.108264		0.0609051	0.0675039	0.827972	1
Ehhadh	57062	CHH	chr16	21775834		0.0431779	0.0482044	0.0515265	0.0705219	0.0335514	0.0345264		0.0476363	0.0461999	0.913393	0.6531
Ehhadh	57062	CHH	chr16	21775841		0.00826173	0	0.0299491	0.016714	0.0318228	0.0178174		0.0127369	0.0221181	0.408446	0.5002
Ehhadh	57062	CpG	chr16	21775846	1	93.3534	97.3609	90.6289	93.3715	96.9509	95.3977		93.7811	95.24	0.545709	0.7
Ehhadh	57062	CHH	chr16	21775852		0.0802965	0.05345	0.0618668	0.0826123	0.0660315	0.061187		0.0652044	0.0699436	0.667656	0.6531
Ehhadh	57062	CHH	chr16	21775856		0.0633385	0.0272628	1.63075	0.01228	0.0220721	0.0382971		0.573784	0.0242164	0.35724	0.2
Ehhadh	57062	CHG	chr16	21775868		0.0283648	0.727597	0.0551032	0.0307472	0.0321279	0.0420654		0.270355	0.0349802	0.361701	0.3537
Ehhadh	57062	CHH	chr16	21775873		0.57002	0.134557	0.131025	0.130433	0.143836	0.17814		0.278534	0.150803	0.432298	1
Ehhadh	57062	CHH	chr16	21775874		0.10497	0.0501735	6.1432	0.534192	1.1902	0.0766148		2.09945	0.600336	0.504675	1
Ehhadh	57062	CHH	chr16	21775876		0.0659885	0.0747877	0.0745601	0.0873653	0.0361925	0.105636		0.0717788	0.0763979	0.836548	0.6428
Ehhadh	57062	CHG	chr16	21775880		0.0769869	0.0715308	0.0911049	0.133058	0.0951434	0.16311		0.0798742	0.130437	0.0693023	0.1
Ehhadh	57062	CHH	chr16	21775885		0.0609868	2.39375	0.310174	0.0678558	0.261108	3.10305		0.921636	1.14401	0.865176	1
Ehhadh	57062	CHH	chr16	21775887		0.0811942	0.0697802	0.0733272	1.19916	0.0466005	0.133551		0.0747672	0.459771	0.357493	0.6579
Ehhadh	57062	CHH	chr16	21775888		0.351251	0.0249513	0.0461255	0.00502159	2.92644	0.0372689		0.140776	0.989577	0.432771	1
Ehhadh	57062	CHH	chr16	21775892		1.90094	0.0519481	0.053581	0.057554	0.587842	0.049918		0.668822	0.231771	0.532947	1
Ehhadh	57062	CHG	chr16	21775913		0.110132	0.129824	0.179308	2.41488	0.121288	0.109657		0.139755	0.881942	0.387877	0.8248
Ehhadh	57062	CHH	chr16	21775925		0.128993	0.137438	0.0663277	0.155205	0.224795	0.0907935		0.11092	0.156931	0.36171	0.4
Ehhadh	57062	CHG	chr16	21775927		0.109529	0.050813	0.033929	0.0551809	0.051954	0.0465549		0.064757	0.05123	0.588796	1
Ehhadh	57062	CpG	chr16	21775930	2	93.7039	86.6427	80.455	73.6344	94.1391	95.4904		86.9339	87.7547	0.923603	0.7
Ehhadh	57062	CHG	chr16	21775940		0.116144	0.138454	0.481361	0.100528	1.32733	0.0855513		0.24532	0.50447	0.577607	0.7
Ehhadh	57062	CpG	chr16	21775943	3	81.9087	79.3751	83.8354	73.0385	81.861	81.5604		81.7064	78.82	0.413688	0.4
Ehhadh	57062	CHG	chr16	21775946		0.0976129	0.0891209	0.0930665	0.0648256	0.101876	0.0295101		0.0932668	0.0654038	0.255927	0.5002
Ehhadh	57062	CHH	chr16	21775949		2.29636	2.61799	5.72509	7.50354	10.7481	1.41131		3.54648	6.55432	0.365136	0.7
Ehhadh	57062	CHH	chr16	21775951		0.0688626	0.0580239	0.0598802	0.0834098	2.84248	0.100427		0.0622556	1.00877	0.360244	0.0765
Ehhadh	57062	CHH	chr16	21775954		0.0718494	0.0318235	0.241098	0.0631978	2.76873	0.0473335		0.114924	0.959754	0.404238	1
Ehhadh	57062	CHG	chr16	21775955		0.901882	5.55814	5.34971	3.35867	0.0206569	2.08475		3.93658	1.82136	0.305887	0.4
Ehhadh	57062	CHH	chr16	21775962		3.178	0.0941493	0.113895	0.0647752	0.0704391	0.135031		1.12868	0.0900817	0.36821	0.4
Ehhadh	57062	CHG	chr16	21775963		0.107105	0.107585	1.89066	0.142487	0.117357	1.69753		0.701783	0.652458	0.953298	0.6579
Ehhadh	57062	CHH	chr16	21775970		3.01732	0.0134481	0	0	0.84517	0.597878		1.01026	0.481016	0.635861	0.8248
Ehhadh	57062	CHH	chr16	21775973		0.0780153	0.0708801	0.116663	0.0674157	0.0606673	0.0815794		0.0885196	0.0698875	0.295616	0.3687
Ehhadh	57062	CHG	chr16	21775975		0.029244	0.033241	0.291386	0.0105407	0.04725	0.0453995		0.117957	0.0343968	0.393867	1
Ehhadh	57062	CpG	chr16	21775976	4	83.2602	85.2837	91.9367	94.7585	84.2633	86.6788		86.8269	88.5669	0.694201	0.7
Ehhadh	57062	CHH	chr16	21775980		0.101044	0.0127146	0.0417711	0.0120294	0.0537808	0		0.0518433	0.0219367	0.384826	0.5066
Ehhadh	57062	CHH	chr16	21775983		0.0958222	0.0728757	0.119962	0.0548998	0.10985	0.0774743		0.0962198	0.0807413	0.501103	0.7
Ehhadh	57062	CHH	chr16	21775984		0.0808734	0.585606	0.0505561	0.899985	14.6109	0.0204876		0.239012	5.17714	0.355144	0.7
Ehhadh	57062	CHH	chr16	21775986		2.91538	0.108972	0	0.0339674	0.104995	0.0236574		1.00812	0.0542065	0.374163	0.7
Ehhadh	57062	CHH	chr16	21775994		0.260417	0.949525	0.292398	0.484581	0.0382117	0.17341		0.50078	0.232068	0.360681	0.4
Ehhadh	57062	CHH	chr16	21775996		3.47334	0.881612	0.452899	7.01754	0.0485201	2.24719		1.60262	3.10442	0.543222	1
Ehhadh	57062	CHH	chr16	21775998		2.74637	0	0	0	0.0484966	0.632022		0.915455	0.22684	0.503456	1
Ehhadh	57062	CHH	chr16	21776001		1.53473	0	0.181159	0.0566251	0.0484966	0.210674		0.571964	0.105265	0.392245	1
Ehhadh	57062	CHH	chr16	21776002		0	2.39295	2.08333	0	0.0969932	2.38764		1.49209	0.828211	0.573081	1
Ehhadh	57062	CHG	chr16	21776005		0	0.188917	0	0.0566251	0	2.45787		0.0629723	0.838163	0.394049	0.6428
Ehhadh	57062	CHG	chr16	21776017		0	0	0	5.03964	0.0484966	0.140449		0	1.74286	0.35005	0.0636
Ehhadh	57062	CHH	chr16	21776023		0	0	0.2849	0	0	0.208333		0.0949668	0.0694444	0.838873	1
Ehhadh	57062	CHH	chr16	21776024		0	0.641026	2.18579	0.311526	0	0		0.942273	0.103842	0.270947	0.3537
Ehhadh	57062	CHH	chr16	21776027		0	0	0	0	0	0		0	0	NA	NA
Ehhadh	57062	CHG	chr16	21776030		0	0	0.308642	0	0.877193	0		0.102881	0.292398	0.573972	1
Ehhadh	57062	CHG	chr16	21776039		0	0	0	0	0	0		0	0	NA	NA
Ehhadh	57062	CHG	chr16	21776046		0	0	0.161812	0	2.93624	2.50696		0.0539374	1.8144	0.127365	0.3537
Ehhadh	57062	CpG	chr16	21776049	5	94.4015	99.6988	93.9441	97.7578	99.4484	95.0601		96.0148	97.4221	0.564876	0.7
Ehhadh	57062	CHG	chr16	21776052		0.188324	0	2.08955	0	0.0752445	0.127714		0.759292	0.0676528	0.359217	0.5066
Ehhadh	57062	CHH	chr16	21776061		7.61062	0	2.69122	1.54278	0	0		3.43395	0.514259	0.27076	0.3537
Ehhadh	57062	CHH	chr16	21776065		0.327869	0	6.29096	0.131234	0.0622278	0.10846		2.20628	0.10064	0.361282	0.7
Ehhadh	57062	CHH	chr16	21776067		7.75316	0.511509	0.123457	0.633714	0.177725	7.85124		2.79604	2.88756	0.980458	0.7
Ehhadh	57062	CHH	chr16	21776085		0	0	0	1.66163	0.143472	0		0	0.601701	0.32093	0.1967
Ehhadh	57062	CHH	chr16	21776090		0	28.9855	5.87484	0	12.5081	17.3346		11.6201	9.94756	0.878225	0.8248
Ehhadh	57062	CHH	chr16	21776093		0.103842	0	0	0	0.416171	0.708661		0.0346141	0.374944	0.177961	0.3537
Ehhadh	57062	CHH	chr16	21776096		0.0821693	3.50711	0.0862069	0.176783	0.371747	1.4		1.22516	0.64951	0.657113	0.7
Ehhadh	57062	CHH	chr16	21776098		0.074184	0.260191	0.0801282	0.0524109	0	0.988875		0.138168	0.347095	0.557617	0.7
Ehhadh	57062	CHH	chr16	21776099		0.136893	0.233645	0	0	0.0474834	2.75984		0.123512	0.935773	0.424686	0.8248
Ehhadh	57062	CHH	chr16	21776102		0.0571102	1.32159	0.0629723	0.0386847	0.0415455	0		0.480556	0.0267434	0.341456	0.0722
Ehhadh	57062	CHH	chr16	21776115		2.57314	0.536481	0.163265	3.51377	0.0567054	0.194363		1.09096	1.25495	0.909557	1
Ehhadh	57062	CHH	chr16	21776116		0	0.813871	0.404531	0.138921	0.0560538	0.1287		0.406134	0.107892	0.275631	0.7
Ehhadh	57062	CHH	chr16	21776117		0.171409	0.314027	0.242033	5.45121	0.195367	3.23511		0.24249	2.96056	0.14907	0.4
Ehhadh	57062	CHH	chr16	21776121		6.77238	2.5244	0.155763	0.242879	0.111049	17.7564		3.15085	6.03679	0.664385	1
Ehhadh	57062	CHH	chr16	21776124		2.27804	0.0290023	3.16082	2.43902	0.0503145	0.141243		1.82262	0.876861	0.48033	1
Ehhadh	57062	CHH	chr16	21776126		2.65182	4.28198	0.158629	0.0908595	0.0918695	0.131234		2.36414	0.104654	0.132604	0.0765
Ehhadh	57062	CHH	chr16	21776133		0.195274	14.6386	0.251142	2.98767	0.176423	1.30104		5.02833	1.48838	0.507888	1
Ehhadh	57062	CHH	chr16	21776139		0.0402739	0.184672	0.0236016	3.78725	0.0330142	0.0206825		0.0828492	1.28031	0.393871	0.8248
Ehhadh	57062	CHH	chr16	21776140		0.0204834	0.0374392	0.0717875	0.552173	3.61144	6.24078		0.0432367	3.46813	0.1056	0.1
Ehhadh	57062	CHG	chr16	21776145		0.0223264	1.9223	0.104822	1.37113	0.0900414	0.0695249		0.683149	0.510232	0.830041	1
Ehhadh	57062	CHG	chr16	21776151		0.993125	13.5605	1.07591	0.0178667	7.93068	0.855615		5.20984	2.93472	0.664791	0.4
Ehhadh	57062	CHH	chr16	21776158		0	0	0	0	0.0511771	0.0344709		0	0.0285493	0.131025	0.1967
Ehhadh	57062	CHG	chr16	21776160		0	0	0	0	0.0271444	0		0	0.00904814	0.373901	0.505
Ehhadh	57062	CHH	chr16	21776175		0	0.0492368	0	0.0831601	0.129143	0.0641437		0.0164123	0.092149	0.0403412	0.0765
Ehhadh	57062	CHH	chr16	21776178		0	0.309598	0.104275	0.266489	0.199601	0.392927		0.137958	0.286339	0.238398	0.4
Ehhadh	57062	CHH	chr16	21776179		0.140056	0.112613	0	0.194932	0.0902527	0.27248		0.0842229	0.185888	0.209206	0.4
Lpin2	66433	CHH	chr17	71556978		0.0475285	0.234604	0.0978953	0.127592	0.0523286	0.113122		0.126676	0.0976808	0.656562	0.8248
Lpin2	66433	CHH	chr17	71556984		0.0239406	0.094399	0.0260688	0.0322165	0	0		0.0481361	0.0107388	0.216532	0.2612
Lpin2	66433	CHH	chr17	71556995		0.0132979	0.0354233	0	0.0273698	0.0130005	0.0155982		0.0162404	0.0186562	0.8403	0.8248
Lpin2	66433	CHH	chr17	71557010		0.016942	0.0116212	0.0101854	0.0239564	0.0249356	0.0101698		0.0129162	0.0196873	0.262108	0.6193
Lpin2	66433	CHH	chr17	71557011		0.0251974	0.0115447	0.0101133	0.023777	0.016465	0.0403959		0.0156184	0.0268793	0.258579	0.3687
Lpin2	66433	CHH	chr17	71557012		0.0166099	0.01146	0.019976	0.0235557	0.0407631	7.20369		0.0160153	2.42267	0.371012	0.1642
Lpin2	66433	CHH	chr17	71557017		0.0390564	0.0434075	0.00940911	0.0055457	0.0383583	0.00950751		0.0306243	0.0178038	0.43713	0.6193
Lpin2	66433	CHH	chr17	71557018		0.0695034	0.0429876	0.0933184	0.0714561	0.0835612	0.0564493		0.0686032	0.0704889	0.914602	0.8248
Lpin2	66433	CpG	chr17	71557021	1	32.3238	17.8498	9.97292	32.868	14.1244	23.0259		20.0488	23.3394	0.718174	0.7
Lpin2	66433	CHH	chr17	71557027		0.0298998	1.16155	0.0671978	0.0539374	0.0514026	0.046477		0.41955	0.0506057	0.376476	0.6428
Lpin2	66433	CHH	chr17	71557035		0.0664562	0.0958773	0.0551694	0.0860215	0.166445	0.0853789		0.072501	0.112615	0.245815	0.3758
Lpin2	66433	CHG	chr17	71557060		0.237107	0.112253	13.8199	0.216222	0.136733	0.118214		4.72307	0.157056	0.372264	0.7
Lpin2	66433	CHH	chr17	71557070		0.0619963	0.0327547	0.0525368	0.0370203	3.19694	0.0217045		0.0490959	1.08522	0.382018	1
Lpin2	66433	CHH	chr17	71557072		0.0871974	2.23582	0.04455	0.0898509	0.0802826	0.0713827		0.789191	0.0805054	0.382748	0.8248
Lpin2	66433	CHH	chr17	71557073		4.89464	0.362577	0.104814	0.11945	0.118694	0.12203		1.78734	0.120058	0.344125	0.6428
Lpin2	66433	CHH	chr17	71557076		3.20676	0.0509295	0.096892	0.127767	0.140048	0.0504105		1.11819	0.106075	0.387518	0.8248
Lpin2	66433	CHH	chr17	71557079		0.0868307	0.0475992	0.149116	0.0589298	0.0817035	0.383746		0.0945153	0.174793	0.501461	1
Lpin2	66433	CHG	chr17	71557088		0.0493908	0.0492562	0.0249626	0.0583851	0.0673189	0.0474215		0.0412032	0.0577085	0.172568	0.1642
Lpin2	66433	CHH	chr17	71557095		0.116222	0.154083	0.142841	0.104147	0.135196	0.161568		0.137715	0.133637	0.848631	0.8248
Lpin2	66433	CHH	chr17	71557099		0.207445	0.128092	0.220124	0.144662	0.182983	0.371402		0.18522	0.233016	0.562366	1
Lpin2	66433	CHH	chr17	71557100		2.84511	0.098699	0.106163	0.10797	0.148205	0.149809		1.01666	0.135328	0.389678	0.8222
Lpin2	66433	CHG	chr17	71557102		0.0781922	0.187901	0.114873	0.0538358	0.0608193	0.034029		0.126989	0.0495614	0.0802338	0.1
Lpin2	66433	CpG	chr17	71557107	2	41.0574	25.6164	9.76913	38.0669	16.1783	23.2953		25.481	25.8468	0.975279	1
Lpin2	66433	CHH	chr17	71557110		5.13669	0.0478652	0.165607	0.0471613	0.0747524	0.0671797		1.78339	0.0630311	0.362949	0.5002
Lpin2	66433	CHH	chr17	71557128		0.0396895	2.58896	0.0281334	0.0527784	0.0668513	0.0445633		0.885596	0.054731	0.38454	0.8248
Lpin2	66433	CHG	chr17	71557139		0.167438	7.32422	0.0617046	0.0366435	0.0504821	0.0614922		2.51779	0.0495393	0.362476	0.1212
Lpin2	66433	CHH	chr17	71557143		0.0759378	0.0389603	0.0318776	0.0421692	0.0360101	0.0139919		0.0489252	0.0307237	0.321888	0.6428
Lpin2	66433	CHH	chr17	71557145		0.081066	0.0666741	0.0877473	0.109368	0.0820639	0.0904159		0.0784958	0.0939492	0.204099	0.3687
Lpin2	66433	CHH	chr17	71557153		8.65718	0.0325556	0.0317133	0.0667167	0.0605052	0.0275862		2.90715	0.0516027	0.376822	1
Lpin2	66433	CHH	chr17	71557161		0.0307377	0.049475	0.0640051	0.0588359	0.03547	5.21987		0.0480726	1.77139	0.37414	0.5066
Lpin2	66433	CHG	chr17	71557164		0.0969141	0.113593	0.0795418	0.108252	0.0706821	4.51077		0.0966831	1.56323	0.376029	0.8248
Lpin2	66433	CHH	chr17	71557169		0.114937	0.112042	0.442373	0.111171	0.0807877	0.119063		0.223117	0.103674	0.339577	0.6428
Lpin2	66433	CHG	chr17	71557170		0.0894899	0.127253	0.0706215	0.0735775	0.261648	0.0849174		0.0957883	0.140048	0.521851	0.8248
Lpin2	66433	CHG	chr17	71557188		0.0987336	0.103763	0.127714	0.122704	0.0889555	9.44324		0.11007	3.2183	0.37449	1
Lpin2	66433	CHH	chr17	71557193		0.137327	4.37272	0.135511	0.112364	0.0803897	0.0529942		1.54852	0.0819159	0.35768	0.0765
Lpin2	66433	CHH	chr17	71557194		0.129433	0.0453063	0.107427	0.0752785	0.0906402	0.070901		0.0940554	0.0789399	0.590671	0.7
Lpin2	66433	CHH	chr17	71557203		0.105206	0.110943	0.118989	0.152252	0.117714	0.103585		0.111713	0.124517	0.441353	0.8222
Lpin2	66433	CHH	chr17	71557204		0.0585676	0.070712	4.9096	0.0518135	0.046845	2.60387		1.67963	0.900842	0.691654	0.3758
Lpin2	66433	CpG	chr17	71557206	3	46.0288	24.6028	24.0923	44.4329	17.8001	25.5242		31.5746	29.2524	0.839044	1
Lpin2	66433	CHH	chr17	71557212		0.111761	0.0922594	0.186393	0.119139	0.304672	0.130851		0.130138	0.184887	0.456548	0.4
Lpin2	66433	CHH	chr17	71557213		0.0814262	0.0784821	0.0785097	0.154	0.144655	0.106907		0.0794727	0.135188	0.0181237	0.0636
Lpin2	66433	CHG	chr17	71557215		0.0562892	0.0375499	0.0647995	0.0233572	0.087852	0.0480711		0.0528795	0.0530935	0.99215	1
Lpin2	66433	CHG	chr17	71557218		0.154703	0.0963995	0.176005	0.203927	0.148758	0.122504		0.142369	0.158396	0.660014	0.8248
Lpin2	66433	CHH	chr17	71557225		0.0801395	0.110051	3.27281	0.099675	0.277156	0.187253		1.15433	0.188028	0.41375	1
Lpin2	66433	CHG	chr17	71557226		0.0240004	0.0374412	0.0629772	0.0484198	0.0379507	4.83324		0.0414729	1.63987	0.373453	0.5066
Lpin2	66433	CHH	chr17	71557235		0.115259	0.0864404	0.103478	0.0775618	0.0727639	0.0975066		0.101726	0.0826108	0.165563	0.2683
Lpin2	66433	CHH	chr17	71557240		0.0347826	0.0116966	0.0312134	0.0364116	0.0505902	4.67792		0.0258975	1.58831	0.369043	0.0765
Lpin2	66433	CHH	chr17	71557241		0.560527	0.075323	0.0384113	0.0943651	1.03237	0.0475899		0.224754	0.39144	0.669261	0.7
Lpin2	66433	CHH	chr17	71557242		0.0437212	0.12619	0.0757174	0.0400677	0.0443066	0.0336859		0.0818763	0.0393534	0.153764	0.1642
Lpin2	66433	CHH	chr17	71557244		0.0378447	0.0622031	7.64454	0.0434745	0.108962	0.0591366		2.58153	0.0705244	0.377407	1
Lpin2	66433	CHH	chr17	71557246		0.0511247	0.0334094	0.0722491	5.57641	0.0966132	0.0581583		0.0522611	1.9104	0.368072	0.2
Lpin2	66433	CHH	chr17	71557256		0.133077	0.169913	0.182011	0.111047	0.204058	0.217037		0.161667	0.177381	0.688832	0.7
Lpin2	66433	CHH	chr17	71557257		2.05661	4.7619	0.0229797	0.0179678	0.0236351	0.164654		2.2805	0.0687524	0.182601	0.3537
Lpin2	66433	CHG	chr17	71557261		0.0421075	0.0259302	0.0320333	0.0979569	0.068289	0.0358989		0.033357	0.0673816	0.140227	0.1157
Lpin2	66433	CHG	chr17	71557265		0.0506671	0.0208797	0.0170926	0.0497364	0.0200897	0.0076476		0.0295465	0.0258246	0.831471	0.8137
Lpin2	66433	CHG	chr17	71557271		0.0374766	0.216266	0.0565984	0.0930946	0.0450417	0.118173		0.103447	0.0854365	0.78112	1
Lpin2	66433	CHH	chr17	71557281		0.110179	0.330103	0.0759301	0.101974	0.102912	0.299501		0.172071	0.168129	0.97137	1
Lpin2	66433	CHH	chr17	71557282		0.0709094	0.0559722	0.0263817	0.113671	0.075196	0.0809623		0.0510878	0.0899431	0.0936666	0.0765
Lpin2	66433	CHH	chr17	71557283		9.07991	0.0588582	0.0139101	0.0956633	0.0565291	0.0488639		3.05089	0.0670188	0.378295	0.8248
Lpin2	66433	CHH	chr17	71557288		0.0350754	1.85851	0.0518583	0.0490966	0.0423968	0.0606428		0.648482	0.0507121	0.379104	1
Lpin2	66433	CHH	chr17	71557290		6.47173	3.94853	6.33267	23.8833	0.0332723	5.23214		5.58431	9.71624	0.600998	1
Lpin2	66433	CHH	chr17	71557292		0.26986	0.0867679	3.42131	0.108196	0.139665	0.0213584		1.25931	0.0897397	0.340885	0.4
Lpin2	66433	CHH	chr17	71557293		0	9.86569	0.0545405	0.0303168	0.0669493	0.0239177		3.30674	0.0403946	0.375631	1
Lpin2	66433	CHH	chr17	71557295		0.0494071	2.08268	0.0344709	0.0557932	0.0840572	0.118941		0.722185	0.0862639	0.402957	0.7
Lpin2	66433	CHH	chr17	71557297		0.0329707	0.176445	0	0.187749	0.145719	13.3716		0.0698051	4.56837	0.364585	0.2
Lpin2	66433	CHH	chr17	71557299		0.246914	0.136705	0.306373	0.188798	0.207361	0.484131		0.229997	0.29343	0.5874	1
Lpin2	66433	CHH	chr17	71557301		0.475813	0.224719	0.265487	0.478677	0.453858	0.163532		0.322006	0.365356	0.751188	0.8248
Lpin2	66433	CHH	chr17	71557303		0.942127	1.24113	0.416667	5.84577	0.344037	0.66313		0.866643	2.28431	0.474826	1
Lpin2	66433	CHH	chr17	71557305		0.530973	3.43348	1.34228	29.3422	0.282087	0.530973		1.76891	10.0518	0.440592	0.8248
Lpin2	66433	CHH	chr17	71557307		0	6.27615	8.11258	10.2848	0.149254	0.19802		4.79624	3.54403	0.778932	1
Lpin2	66433	CHH	chr17	71557309		0.428571	1.63636	14.3963	2.22563	0.691563	0.378072		5.48707	1.09842	0.385089	0.7
Lpin2	66433	CHH	chr17	71557311		0.112994	1.23648	3.92422	0.618132	0.242131	0.31746		1.7579	0.392574	0.295883	0.7
Lpin2	66433	CHH	chr17	71557313		0.174368	44.5431	0.45045	0.460299	0.391389	0.518807		15.056	0.456832	0.378135	1
Lpin2	66433	CHH	chr17	71557315		1.222	1.05263	0.271493	0.27881	0.312012	0.584795		0.848707	0.391873	0.212589	0.7
Lpin2	66433	CHH	chr17	71557317		0.150905	0.408163	0.475543	0.175562	0.116144	1.00792		0.344871	0.433208	0.786075	1
Lpin2	66433	CHH	chr17	71557319		7.30294	0	0.486224	0.195312	1.15968	8.88395		2.59639	3.41298	0.832671	0.7
Lpin2	66433	CHH	chr17	71557321		0.223285	0	0.178811	0.459031	0.395115	0.139665		0.134032	0.33127	0.172927	0.4
Lpin2	66433	CpG	chr17	71557323	4	75.2286	68.6837	69.8929	72.0394	72.7083	67.0896		71.2684	70.6124	0.818679	1
Lpin2	66433	CHH	chr17	71557325		2.2336	0.152905	8.56289	3.95373	0.230888	0.0339789		3.6498	1.4062	0.472584	0.7
Lpin2	66433	CHH	chr17	71557327		5.86035	0.470588	0.0297619	30.9221	0.0450755	0.030003		2.12023	10.3324	0.476448	0.8248
Lpin2	66433	CHH	chr17	71557329		15.7153	0.120373	0.0263922	30.5356	0.060048	0.158772		5.28737	10.2515	0.685803	0.7
Lpin2	66433	CHH	chr17	71557331		0.405474	0.133941	0.0717875	0.0507937	0.0356062	0.0956938		0.203734	0.0606979	0.241133	0.2
Lpin2	66433	CpG	chr17	71557333	5	72.8005	55.0917	64.8366	78.528	30.7359	56.8073		64.2429	55.3571	0.578975	1
Lpin2	66433	CHH	chr17	71557335		0.18385	3.11199	0.100482	0.0753012	0.116686	0.138916		1.13211	0.110301	0.360506	0.4
Lpin2	66433	CpG	chr17	71557337	6	49.8679	52.9448	30.4193	49.8585	21.7303	31.0351		44.4106	34.208	0.401113	0.4
Lpin2	66433	CHH	chr17	71557339		6.01927	2.63913	0.0880127	0.124844	0.2286	0.0347041		2.91547	0.129383	0.180323	0.4
Lpin2	66433	CHH	chr17	71557341		0.0959808	2.59883	22.8123	0.0644686	8.06626	0.0997672		8.50237	2.7435	0.494407	0.5066
Lpin2	66433	CHH	chr17	71557347		0.0445881	0.0503694	0.0616808	0.0340281	18.7335	0.0767931		0.0522128	6.28143	0.373681	0.7
Lpin2	66433	CHG	chr17	71557353		20.7445	6.96493	0.97539	0.0663295	5.4372	0.0149835		9.56161	1.8395	0.275785	0.2
Lpin2	66433	CHH	chr17	71557358		0.0885445	0.0506329	0.0463249	0.0256586	0.0216403	0.0611995		0.0618341	0.0361661	0.235122	0.3758
Lpin2	66433	CHG	chr17	71557359		0.0337838	0.0171292	0.0156814	0.0261097	0.0219226	0		0.0221981	0.0160108	0.568249	0.8137
Lpin2	66433	CpG	chr17	71557360	7	91.7541	73.3758	70.4617	80.5214	84.7446	70.1228		78.5305	78.463	0.993629	1
Lpin2	66433	CHH	chr17	71557362		0.116171	0.123828	0.0643708	0.125246	0.10075	0.0795292		0.101457	0.101842	0.987373	1
Lpin2	66433	CHH	chr17	71557363		0.0835821	0.0361076	0.049505	0.0459601	0.0571755	0.0162707		0.0563982	0.0398021	0.424301	0.8248
Lpin2	66433	CHH	chr17	71557365		0.0124611	0	0.0858222	0.0670948	0.0118189	0.0340716		0.0327611	0.0376618	0.882869	0.8248
Lpin2	66433	CHG	chr17	71557367		0.133601	0.0197161	0.0734889	0.061792	0.0125	0.10917		0.0756018	0.0611541	0.754506	0.7
Lpin2	66433	CHG	chr17	71557374		0.0371609	0.0262674	0.0247831	0.0143451	0.050025	0.0739645		0.0294038	0.0461116	0.399991	0.7
Lpin2	66433	CHH	chr17	71557382		0	0.0428449	0.0404531	0	0	0.0817327		0.027766	0.0272442	0.987207	1
Lpin2	66433	CHH	chr17	71557383		0.0340832	0	0	0	0	0		0.0113611	0	0.373901	0.505
Lpin2	66433	CHG	chr17	71557385		0	0.0599161	0	0	0	0		0.019972	0	0.373901	0.505
Lpin2	66433	CHG	chr17	71557389		0	0.201005	0	0	0.0584454	0		0.0670017	0.0194818	0.533237	1
Lpin2	66433	CHH	chr17	71557393		0.128205	0.343053	0.314961	0.0890472	0	0.37037		0.262073	0.153139	0.450495	0.7
Tank	81201	CHG	chr2	61418811		0.0475185	0.0305873	0.0225365	0.045608	0.0408108	0.0472032		0.0335474	0.0445406	0.222006	0.3537
Tank	81201	CHH	chr2	61418825		0.0249377	0.0253694	0.022304	0.0176053	0.0338295	0.00578737		0.0242037	0.0190741	0.564819	0.8137
Tank	81201	CHH	chr2	61418826		0.00892884	0.00607681	0.0107281	0.01505	0.0214807	0.0111114		0.00857791	0.0158807	0.0921115	0.1876
Tank	81201	CHH	chr2	61418830		0.029046	0.0109319	0.0129475	0.0135128	0.028061	0.0271451		0.0176418	0.0229063	0.516913	0.6193
Tank	81201	CHH	chr2	61418833		0.0170798	0.0202788	0.0181609	0.012604	0.0114439	0.0206039		0.0185065	0.0148839	0.297746	0.1876
Tank	81201	CHH	chr2	61418834		0.0595862	0.0594354	0.0148381	0.0494147	0.0501826	0.0492887		0.0446199	0.0496287	0.753544	0.6374
Tank	81201	CHH	chr2	61418835		1.86872	1.19582	0.0907786	0.0517906	0.0548968	0.0485898		1.05177	0.0517591	0.125889	0.0636
Tank	81201	CHH	chr2	61418839		0.0428513	0.0223394	0.0513763	0.0745555	0.0923062	0.0710415		0.0388557	0.079301	0.0202939	0.0765
Tank	81201	CHG	chr2	61418840		0.838814	0.0696318	1.8849	0.0534561	1.29333	0.183765		0.931115	0.510185	0.556513	0.7
Tank	81201	CHG	chr2	61418844		0.155456	0.111416	0.128791	13.3323	0.200135	0.118197		0.131888	4.55022	0.37125	0.4
Tank	81201	CpG	chr2	61418845	1	52.1269	51.6252	74.5513	82.2858	89.5159	56.8315		59.4345	76.2111	0.249586	0.2
Tank	81201	CHH	chr2	61418849		0.0668191	4.98516	0.090467	1.31166	0.0760578	0.102794		1.71415	0.496837	0.510126	1
Tank	81201	CHH	chr2	61418852		0.0595869	0.0560715	0.0579922	0.153271	0.116829	0.0580201		0.0578835	0.109373	0.137292	0.1967
Tank	81201	CHG	chr2	61418853		0.760125	0.0278814	3.50716	4.78228	1.7726	1.82537		1.43172	2.79342	0.401679	0.4
Tank	81201	CHH	chr2	61418857		0.0267288	0.0546563	0.0327815	0.047515	0.0433285	0.0424675		0.0380555	0.044437	0.500415	0.4936
Tank	81201	CHH	chr2	61418861		0.0751284	0.215527	0.0321515	0.0436662	0.0966332	0.0709038		0.107602	0.0704011	0.552526	1
Tank	81201	CHH	chr2	61418865		0.0340313	0.00889759	0.0202003	0.0343053	0.012926	0.0366491		0.0210431	0.0279602	0.545224	0.6531
Tank	81201	CHG	chr2	61418870		0.0659682	0.0737143	0.0837194	0.0789179	0.0753548	5.77324		0.0744673	1.97584	0.3733	0.1573
Tank	81201	CHG	chr2	61418873		0.197652	0.0962253	0.124231	0.104697	0.146066	0.144103		0.139369	0.131622	0.826475	0.8248
Tank	81201	CHH	chr2	61418878		1.30597	0.0445752	0.0669773	0.0889565	0.063826	0.0901886		0.472509	0.0809904	0.400811	1
Tank	81201	CHH	chr2	61418879		0.11707	0.134378	0.0790838	0.117133	0.0978126	0.0947537		0.110177	0.103233	0.715868	0.8248
Tank	81201	CpG	chr2	61418882	2	91.3743	95.3199	90.8244	95.0154	97.9846	89.3921		92.5062	94.1307	0.604059	1
Tank	81201	CHH	chr2	61418884		0.0615385	0.0530903	0.0692121	0.0610284	0.13725	0.0642467		0.0612803	0.0875084	0.358777	0.6428
Tank	81201	CpG	chr2	61418886	3	91.1243	95.4142	89.2489	89.2419	96.1262	92.822		91.9291	92.7301	0.78138	1
Tank	81201	CHH	chr2	61418888		0.141946	0.0920514	0.20281	12.5747	0.135845	0.124538		0.145602	4.27836	0.375512	0.8248
Tank	81201	CHH	chr2	61418890		0.121994	0.0878694	0.176965	0.1002	0.10223	0.120959		0.128943	0.107797	0.473938	0.8222
Tank	81201	CHH	chr2	61418891		0.0603714	0.0743944	0.0483252	12.0238	0.0422654	1.69541		0.0610303	4.58716	0.293808	0.7
Tank	81201	CHG	chr2	61418892		0.0813144	0.116171	0.127103	0.110085	0.148659	0.112513		0.108196	0.123752	0.450163	1
Tank	81201	CHH	chr2	61418895		0.310234	0.0918738	0.0746202	0.0840064	0.0893277	0.0662277		0.158909	0.0798539	0.357815	0.6531
Tank	81201	CHG	chr2	61418899		0.0401502	0.0358728	0.0704349	0.0651815	0.0536056	0.0706013		0.0488193	0.0631294	0.298177	0.3458
Tank	81201	CHH	chr2	61418902		0.451825	0.0890869	0.198575	0.0921473	0.0723978	0.134432		0.246496	0.0996589	0.249075	0.2683
Tank	81201	CpG	chr2	61418906	4	95.4818	90.686	91.3069	83.2642	65.6667	89.6204		92.4916	79.5171	0.151034	0.1
Tank	81201	CHH	chr2	61418915		0.0832011	3.8351	0.0752781	0.0569026	0.0671607	1.62869		1.33119	0.58425	0.611189	0.3758
Tank	81201	CHH	chr2	61418918		0.115003	0.0820486	0.0952888	0.0935127	0.0565264	0.0622346		0.0974468	0.0707579	0.149001	0.184
Tank	81201	CHH	chr2	61418919		0.85118	0.0950037	7.41185	0.0348345	0.044878	2.34705		2.78601	0.80892	0.464451	0.4
Tank	81201	CpG	chr2	61418922	5	64.6618	63.8952	50.9852	50.9903	84.7057	70.2404		59.8474	68.6454	0.458137	0.51
Tank	81201	CHG	chr2	61418929		0.0903126	0.13482	0.283754	0.100744	0.119356	0.0989525		0.169629	0.106351	0.342825	0.6579
Tank	81201	CHH	chr2	61418932		0.0576092	3.78807	0.0751516	0.0777803	0.0754735	0.0569506		1.30694	0.0700681	0.375189	0.8137
Tank	81201	CHH	chr2	61418944		0.0513459	0.0720169	0.0512337	0.0841785	0.0858748	0.0650007		0.0581988	0.0783514	0.104245	0.1157
Tank	81201	CHH	chr2	61418945		0.0202487	0.00924471	0.0220732	0.0138897	0.0226786	0.0203027		0.0171889	0.018957	0.730745	0.7921
Tank	81201	CHG	chr2	61418950		0.0465284	0.0342667	1.15995	0.022968	0.0446112	0.0326033		0.413583	0.0333942	0.365999	0.2683
Tank	81201	CHH	chr2	61418957		1.32737	0.047511	0.0690349	0.0955925	0.0633086	0.311134		0.481304	0.156678	0.492455	1
Tank	81201	CHH	chr2	61418959		0.165186	0.151852	0.154034	0.181262	0.226105	0.308531		0.157024	0.238633	0.0951303	0.0765
Tank	81201	CHH	chr2	61418960		0.134989	2.2751	0.0409369	3.21405	0.0421716	0.0502018		0.817009	1.10214	0.835074	0.8248
Tank	81201	CHH	chr2	61418964		0.0973247	1.68189	4.76976	0.0768401	0.0983146	0.0842071		2.18299	0.086454	0.201187	0.1157
Tank	81201	CHG	chr2	61418965		0.0549916	0.0960398	0.0933952	4.06221	11.7168	0.0870551		0.0814755	5.2887	0.201759	0.2683
Tank	81201	CHH	chr2	61418972		2.90301	0.0568864	0.127128	10.0628	0.0905742	0.112566		1.02901	3.42196	0.526114	1
Tank	81201	CHH	chr2	61418983		0.0224764	0.033036	0.057567	0.038844	0.112934	0.0573614		0.0376931	0.0697131	0.262433	0.2683
Tank	81201	CHG	chr2	61418989		1.70077	0.067254	0.042123	0.0601527	0.0765922	0.0696761		0.603384	0.068807	0.385144	0.8248
Tank	81201	CHH	chr2	61418997		0.0627353	0.058132	1.02959	0.0293992	0.0450806	0.0426327		0.383487	0.0390375	0.346451	0.0765
Tank	81201	CpG	chr2	61419001	6	71.4186	65.1445	66.821	52.5093	68.6715	46.1033		67.7947	55.7614	0.159425	0.4
Tank	81201	CHG	chr2	61419014		0.228815	0.0754044	0.0733227	0.0939285	0.11445	0.069563		0.125848	0.0926472	0.56569	0.8248
Tank	81201	CHH	chr2	61419027		0.0736518	0.0888691	0.151291	0.0709512	0.132868	0.0555383		0.104604	0.0864524	0.616757	0.5066
Tank	81201	CHH	chr2	61419029		0.0358987	0.0972835	0.0566459	0.0754666	0.0687994	0.0450674		0.0632761	0.0631112	0.993893	1
Tank	81201	CHH	chr2	61419031		0.0477247	0.00760167	0.0236287	0.0273079	0.0381049	0.531939		0.0263183	0.199117	0.35886	0.4
Tank	81201	CHH	chr2	61419035		0.0709824	0.364078	0.0825253	0.247984	0.090035	0.105229		0.172528	0.147749	0.830146	0.7
Tank	81201	CHG	chr2	61419037		0.0784951	0.0372912	0.0377061	5.18056	0.0668641	1.26959		0.0511641	2.17234	0.241389	0.184
Tank	81201	CHH	chr2	61419044		0.114788	0.145826	0.110669	1.72749	0.1805	0.108635		0.123761	0.67221	0.357729	0.3537
Tank	81201	CHH	chr2	61419050		0.030931	0.007227	1.67354	1.63565	0.0883559	0.0232553		0.570565	0.582419	0.988345	1
Tank	81201	CHH	chr2	61419062		1.25511	0.0402685	0.0555093	24.5887	0.0954463	3.17006		0.450294	9.28472	0.31596	0.2
Tank	81201	CHH	chr2	61419072		0.254483	0.35549	0.202247	0.203262	4.03549	0.296603		0.27074	1.51179	0.381409	0.8248
Tank	81201	CHH	chr2	61419074		0.0903489	0.140876	0.0811081	0.10072	0.0873983	0.118086		0.104111	0.102068	0.925738	0.8248
Tank	81201	CHH	chr2	61419075		2.19274	0.0749545	0.0775458	0.067881	0.0839881	0.136007		0.781747	0.0959586	0.386245	1
Tank	81201	CHG	chr2	61419079		0.0459257	0.150959	0.0783274	0.0595611	0.135763	0.071686		0.0917372	0.0890034	0.947517	1
Tank	81201	CpG	chr2	61419085	7	88.3049	85.3339	83.4464	72.8684	88.3712	96.8489		85.695	86.0295	0.964992	0.7
Tank	81201	CHH	chr2	61419094		0.0664305	0.0860702	0.0837981	10.0168	0.0826607	13.0012		0.0787663	7.7002	0.122715	0.2683
Tank	81201	CHH	chr2	61419097		0.0977069	0.089226	0.115194	0.066589	0.176824	0.16093		0.100709	0.134781	0.388399	0.7
Tank	81201	CHH	chr2	61419098		4.19552	0.043929	0.0769494	0.0704035	0.0455581	0.0957764		1.4388	0.0705794	0.377105	1
Tank	81201	CpG	chr2	61419111	8	89.5498	98.5593	91.7179	81.8377	99.8635	96.9768		93.2757	92.8926	0.95381	1
Tank	81201	CHH	chr2	61419134		0.735717	0.119507	0.139033	0.0847677	0.0969093	0.102773		0.331419	0.0948168	0.307108	0.0765
Tank	81201	CHH	chr2	61419135		0.801051	0.0479189	5.6223	0.0567477	0.106129	0.0523523		2.15709	0.0717431	0.298386	0.5066
Tank	81201	CHH	chr2	61419140		0.0565501	0.0221589	0.0448961	0.0719566	0.072779	0.0790657		0.0412017	0.0746004	0.0320202	0.0765
Tank	81201	CHH	chr2	61419144		0.0655598	0.0722326	0.636388	0.0467353	0.0788345	0.0459553		0.25806	0.057175	0.348839	0.3687
Tank	81201	CHH	chr2	61419151		0.0710798	0.0685133	0.100648	0.128248	0.078786	0.0806007		0.0800803	0.0958784	0.456776	0.3687
Tank	81201	CHH	chr2	61419155		0.0291394	0.0171116	0.63088	0.0613656	0.0143694	0.0168653		0.22571	0.0308668	0.391898	0.5066
Tank	81201	CpG	chr2	61419157	9	93.0784	95.243	95.9304	86.4713	96.175	97.5147		94.7506	93.387	0.722935	0.7
Tank	81201	CHH	chr2	61419162		0.0202187	0.0506467	0.570556	0.0322503	9.22662	0.0303524		0.213807	3.09641	0.400956	1
Tank	81201	CpG	chr2	61419168	10	91.3138	83.5319	91.2734	92.7331	99.9136	93.748		88.7064	95.4649	0.119681	0.1
Tank	81201	CHG	chr2	61419174		0.0243817	0.0173511	0.0147858	0.00984174	0.0185237	0.0162609		0.0188395	0.0148754	0.363758	0.7921
Tank	81201	CHH	chr2	61419179		0.0104475	0.00743992	0.00948407	0.00505715	0.00820749	0.014993		0.00912383	0.00941919	0.92781	NA
Tank	81201	CHH	chr2	61419180		0.00373009	0.00800128	0.0101225	0.00270022	0.017639	0.00638345		0.00728462	0.00890756	0.755712	0.8137
Tank	81201	CHG	chr2	61419181		0.00397472	0.0254323	0	0.00860018	0.014218	0.01358		0.00980236	0.0121327	0.787763	0.6374
Tank	81201	CHH	chr2	61419185		0.0264215	0.0111247	0.0214439	0.0151166	0.0131053	0.0231696		0.0196634	0.0171305	0.666512	0.8137
Cidec	123515	CHH	chr6	113389320		0.0355768	0.0185701	0.0157497	0.0205546	0.0391696	0.0266578		0.0232989	0.028794	0.542668	0.8137
Cidec	123515	CHG	chr6	113389331		0.0171191	0.00230314	0.011067	0.0102417	0.0172882	0.00408347		0.0101631	0.0105378	0.951157	0.8195
Cidec	123515	CHH	chr6	113389339		0.0164235	0.0203042	0.0201351	0.0212477	0.0204085	0.0162132		0.0189543	0.0192898	0.875341	NA
Cidec	123515	CHH	chr6	113389340		0.0188559	0.0108003	0.0151561	0.00936515	0.0125981	0.00631313		0.0149374	0.00942545	0.135235	0.1876
Cidec	123515	CHG	chr6	113389341		0.0169945	0.0211428	0.0163722	0.0214292	0.0192516	0.0123487		0.0181698	0.0176765	0.882025	0.505
Cidec	123515	CpG	chr6	113389344	1	73.0769	72.3586	67.728	58.6936	72.3276	66.7373		71.0545	65.9195	0.29812	0.2
Cidec	123515	CHH	chr6	113389346		0.125175	0.102203	0.159412	0.113816	0.135646	0.117268		0.12893	0.122244	0.728396	1
Cidec	123515	CHG	chr6	113389347		1.90052	0.0449097	1.17085	0.0501816	0.183541	0.0910893		1.03876	0.108271	0.160659	0.7
Cidec	123515	CHG	chr6	113389355		1.38602	0.204038	0.259658	0.226593	2.32726	3.40094		0.616571	1.98493	0.246395	0.4
Cidec	123515	CHG	chr6	113389361		0.255423	0.25436	0.468465	0.315786	0.206349	0.264055		0.326083	0.262063	0.457309	0.8248
Cidec	123515	CHG	chr6	113389365		0.196533	0.232501	0.263368	0.224215	0.195073	0.259276		0.230801	0.226188	0.871631	1
Cidec	123515	CHH	chr6	113389370		0.106886	0.13356	0.129117	0.168842	0.216468	0.0920581		0.123187	0.159123	0.388385	0.6579
Cidec	123515	CHH	chr6	113389372		0.0678664	0.0443785	0.0655898	0.192714	0.0583264	0.0497686		0.0592782	0.10027	0.43134	1
Cidec	123515	CHG	chr6	113389373		0.0463303	1.34866	2.35161	2.62892	2.36615	0.0498244		1.24887	1.68163	0.703147	0.5066
Cidec	123515	CHH	chr6	113389379		0.10464	1.14514	0.11066	0.093915	0.106304	0.09386		0.453479	0.0980265	0.362156	0.2612
Cidec	123515	CHG	chr6	113389381		2.94916	0.0325161	0.0353669	2.47914	1.00324	0.0522384		1.00568	1.1782	0.892735	0.7
Cidec	123515	CHH	chr6	113389386		0.0705811	0.0671096	0.109227	0.0760771	0.116153	0.0844483		0.082306	0.0922261	0.614633	0.3687
Cidec	123515	CHH	chr6	113389390		0.098401	0.253091	0.179083	0.114188	0.10161	1.4259		0.176859	0.547234	0.448842	0.8248
Cidec	123515	CHH	chr6	113389391		0.11221	0.0493449	0.0587419	0.0533303	0.0535682	0.0525445		0.0734323	0.0531476	0.35873	0.1967
Cidec	123515	CHH	chr6	113389392		0.176334	0.496538	0.0607823	0.084613	0.0501644	0.0582211		0.244551	0.0643328	0.240167	0.2683
Cidec	123515	CHH	chr6	113389393		1.86175	0.0156481	0.0248942	1.67083	0.025377	3.61066		0.634097	1.76895	0.399382	0.3758
Cidec	123515	CHH	chr6	113389396		3.20304	2.58376	0.357687	1.05448	0.103796	0.0802635		2.04816	0.412848	0.150661	0.2
Cidec	123515	CHG	chr6	113389399		0.0751254	2.37112	0.0509496	0.0284618	0.0300864	0.0200143		0.832399	0.0261875	0.353848	0.0765
Cidec	123515	CHH	chr6	113389410		0.0896007	0.0371065	0.0939306	0.073487	0.100293	0.0712251		0.0735459	0.0816684	0.712305	1
Cidec	123515	CHG	chr6	113389411		0.015343	1.15917	0.0305739	0.848623	3.36464	0.0147815		0.401694	1.40935	0.401936	1
Cidec	123515	CHH	chr6	113389435		0.16697	0.204751	1.07824	0.126383	0.315254	0.168824		0.483321	0.203487	0.408145	0.5066
Cidec	123515	CHH	chr6	113389437		0.140688	0.120452	0.893416	0.149214	0.0810099	0.135329		0.384852	0.121851	0.360975	0.8248
Cidec	123515	CHH	chr6	113389440		0.0413044	0.0434091	1.62295	0.0906034	0.0434112	0.0547595		0.56922	0.0629247	0.391146	1
Cidec	123515	CpG	chr6	113389645	2	77.9751	83.9268	84.3054	73.2234	62.6106	80.3972		82.0691	72.0771	0.146632	0.2
Cidec	123515	CpG	chr6	113389648	3	84.0953	79.137	84.6597	72.9212	83.4846	83.6982		82.6307	80.0347	0.548511	0.4
Cidec	123515	CpG	chr6	113389651	4	64.051	61.7892	67.65	70.9714	51.3804	74.7245		64.4967	65.6921	0.880078	0.7
Cidec	123515	CHH	chr6	113389654		0.123361	0.130095	0.170216	0.119024	0.0722939	0.12726		0.141224	0.106192	0.194678	0.3687
Cidec	123515	CHG	chr6	113389659		0.0486933	0.503431	0.0596128	0.0477746	1.74649	2.09364		0.203912	1.29597	0.168033	0.5066
Cidec	123515	CHG	chr6	113389665		0.0383234	0.042338	0.0448272	0.0524504	0.0891714	0.0561982		0.0418295	0.06594	0.110942	0.0636
Cidec	123515	CHH	chr6	113389676		0.0374585	0.0289396	0.0222499	0.0257838	0.0356489	0.0309933		0.0295493	0.0308087	0.821979	0.8137
Cidec	123515	CHH	chr6	113389678		0.0179722	0.0160875	0.0170972	0.00740777	0.0312321	0.0198157		0.0170523	0.0194852	0.742223	0.7963
Cidec	123515	CHG	chr6	113389680		0.0225127	0.0154991	0.0181195	0.015799	0.0319609	0.0178266		0.0187104	0.0218622	0.595972	0.505
Mvd	143440	CHH	chr8	124960749		0.0742905	0.0580383	0.0518383	0.0508093	0.0418567	0.0537553		0.061389	0.0488071	0.172742	0.1642
Mvd	143440	CHH	chr8	124960755		0.0227402	0.010453	0.00972983	0.00596896	0.0159834	0.0137559		0.0143077	0.0119027	0.667751	0.7921
Mvd	143440	CHH	chr8	124960756		0.00370617	0.0034146	0.00637674	0.0137059	0.0062349	0.0118177		0.00449917	0.0105862	0.0666255	0.1876
Mvd	143440	CHH	chr8	124960762		0.0833411	0.0553694	0.0976154	0.0911655	0.0737426	0.0930571		0.0787753	0.0859884	0.629921	1
Mvd	143440	CHH	chr8	124960763		0.0122227	0.0144379	0.00830588	0.0188012	0.0185717	0.010098		0.0116555	0.0158236	0.284842	0.1876
Mvd	143440	CHG	chr8	124960764		0.00603227	0.0114302	0.00823633	0.0169569	0.0159006	0.0171566		0.00856627	0.0166714	0.00738734	0.0469
Mvd	143440	CHH	chr8	124960768		0.0439645	0.0262226	0.0410267	0.0303301	0.040735	0.0397925		0.0370713	0.0369526	0.986126	0.7921
Mvd	143440	CHH	chr8	124960769		0.0159621	0.0127616	0.0050192	0.0156441	0.00532493	0.00905539		0.0112476	0.0100081	0.793645	0.7921
Mvd	143440	CHH	chr8	124960771		0.00764701	0.00984712	0.0146192	0.0182776	0.0122234	0.015025		0.0107044	0.0151754	0.173194	0.1876
Mvd	143440	CHG	chr8	124960772		0.105799	0.910289	0.297554	0.0860949	0.0965804	1.50434		0.437881	0.562338	0.825817	0.7
Mvd	143440	CpG	chr8	124960773	1	95.0741	92.2028	99.9526	93.5211	90.0485	98.767		95.7432	94.1122	0.656197	0.7
Mvd	143440	CHH	chr8	124960775		4.18744	2.05826	2.31982	13.5748	0.0900199	5.61854		2.85517	6.4278	0.419126	0.7
Mvd	143440	CHH	chr8	124960777		1.77094	0.136252	0.697403	0.0841975	0.106681	0.1299		0.868198	0.106926	0.187737	0.1
Mvd	143440	CHH	chr8	124960778		0.0922758	0.048622	0.0399716	0.0430951	6.16779	0.0372255		0.0602898	2.0827	0.378167	1
Mvd	143440	CHH	chr8	124960779		0.0602168	0.0635324	0.0418936	0.0566878	0.0745059	0.0941398		0.0552143	0.0751111	0.193314	0.1642
Mvd	143440	CHH	chr8	124960781		0.104966	0.0602591	0.0390574	0.0708949	0.0696325	0.0562957		0.0680942	0.0656077	0.906957	0.8222
Mvd	143440	CHG	chr8	124960784		3.43422	6.18988	0.0506383	0.0530997	3.1339	0.0300603		3.22492	1.07235	0.353558	0.2683
Mvd	143440	CHG	chr8	124960792		0.173266	0.0940927	0.0639865	0.0728004	0.103903	0.0569895		0.110448	0.0778977	0.409654	0.8248
Mvd	143440	CHG	chr8	124960799		0.155387	0.143193	0.120974	0.37264	0.135108	0.145304		0.139852	0.217684	0.375845	0.5066
Mvd	143440	CHG	chr8	124960802		2.4252	0.12933	1.14351	0.0753261	0.0883814	0.13485		1.23268	0.0995192	0.163343	0.1212
Mvd	143440	CpG	chr8	124960805	2	82.9091	98.2779	86.2398	94.5549	77.8599	96.3945		89.1423	89.6031	0.954075	1
Mvd	143440	CHH	chr8	124960818		0.129447	0.133853	5.85999	0.134666	0.18131	0.22864		2.0411	0.181539	0.385309	1
Mvd	143440	CHG	chr8	124960820		5.66599	0.0814733	0.683804	0.069714	4.21852	0.061326		2.14376	1.44985	0.772861	0.4
Mvd	143440	CpG	chr8	124960824	3	95.3588	98.1796	84.9212	99.3737	92.5163	95.974		92.8199	95.9547	0.523713	0.7
Mvd	143440	CpG	chr8	124960827	4	97.7843	97.4124	94.3862	99.9268	93.8268	97.6783		96.5276	97.144	0.781815	1
Mvd	143440	CpG	chr8	124960830	5	98.9358	98.3236	89.4646	97.7291	92.5626	97.6784		95.5747	95.99	0.911444	0.7
Mvd	143440	CpG	chr8	124960833	6	97.8932	96.5365	96.6725	94.0018	88.7134	95.6127		97.0341	92.776	0.115986	0.1
Mvd	143440	CHG	chr8	124960836		9.59554	4.47439	3.46293	0.204638	1.50656	4.05367		5.84429	1.92162	0.150464	0.2
Mvd	143440	CHG	chr8	124960839		6.35402	2.70659	2.16108	19.6693	16.6307	13.4511		3.74057	16.5837	0.00447965	0.1
Mvd	143440	CpG	chr8	124960842	7	97.7915	95.3849	92.8907	94.4959	82.0857	95.2289		95.3557	90.6035	0.349819	0.4
Mvd	143440	CHG	chr8	124960848		0.19541	0.17917	3.70774	0.201963	0.168394	1.9937		1.36077	0.788019	0.686585	0.8248
Mvd	143440	CpG	chr8	124960849	8	97.3957	98.4232	99.9076	99.8911	93.0806	97.5361		98.5755	96.836	0.459147	0.7
Mvd	143440	CHH	chr8	124960851		0.233972	0.0787295	0.135023	0.11922	0.0962998	0.124603		0.149241	0.113374	0.48087	0.6579
Mvd	143440	CHH	chr8	124960852		0.0781723	0.0878735	0.721992	7.35792	3.60603	0.0593153		0.296013	3.67442	0.185911	0.7
Mvd	143440	CHH	chr8	124960853		2.21551	0.0724744	0.741145	0.0731631	0.0564777	0.0499536		1.00971	0.0598648	0.207916	0.1212
Mvd	143440	CpG	chr8	124960855	9	95.0855	97.306	98.6348	99.9324	92.7062	96.272		97.0088	96.3035	0.777107	1
Mvd	143440	CHH	chr8	124960859		0.100952	0.0965753	0.180298	0.124552	0.0922322	0.133748		0.125942	0.116844	0.776656	1
Mvd	143440	CHH	chr8	124960860		0.0281936	1.24625	0.0361884	0.0254253	0.0313045	0.0257063		0.436878	0.0274787	0.368943	0.1967
Mvd	143440	CHH	chr8	124960861		0.080574	0.0832505	1.87717	7.97259	0.088795	0.0628643		0.680332	2.70808	0.494324	1
Mvd	143440	CHH	chr8	124960862		0.0729357	9.84521	0.540408	0.322451	0.0352066	0.0457904		3.48618	0.134483	0.351848	0.2
Mvd	143440	CHG	chr8	124960864		2.56264	0.0493559	1.90895	7.47855	0.621648	5.41725		1.50698	4.50581	0.23847	0.4
Mvd	143440	CHG	chr8	124960867		0.100566	0.108117	0.12618	7.96383	0.170537	0.09903		0.111621	2.74446	0.370123	0.5066
Mvd	143440	CpG	chr8	124960868	10	92.6873	94.8406	94.8751	90.7394	90.1688	94.4342		94.1343	91.7808	0.196483	0.2
Mvd	143440	CHH	chr8	124960871		0.171649	0.159559	0.202439	8.04378	0.157882	0.153602		0.177882	2.78509	0.377536	0.8248
Mvd	143440	CHH	chr8	124960872		0.0491268	0.772396	0.126847	0.0839229	0.0623669	0.0706902		0.316123	0.0723267	0.347652	0.7
Mvd	143440	CHH	chr8	124960873		0.107214	0.25039	4.62211	0.122277	0.12988	0.093235		1.6599	0.11513	0.356018	0.4
Mvd	143440	CHG	chr8	124960875		0.0774526	0.231831	0.0733676	0.0878179	0.111676	0.07581		0.12755	0.0917679	0.538115	0.8248
Mvd	143440	CHH	chr8	124960882		0.100442	0.125584	2.58044	0.117721	0.106023	0.107254		0.93549	0.110333	0.372525	0.6579
Mvd	143440	CHG	chr8	124960883		3.65501	0.102652	0.263187	0.109764	0.109525	0.0583271		1.34028	0.0925386	0.342057	0.3758
Mvd	143440	CHH	chr8	124960886		18.1362	19.0805	23.455	34.0521	26.2769	24.4326		20.2239	28.2539	0.0758956	0.1
Mvd	143440	CHH	chr8	124960888		0.24324	0.129235	0.115468	0.181951	2.63609	0.141674		0.162648	0.986573	0.374895	0.4
Mvd	143440	CHH	chr8	124960889		0.143887	0.094923	0.105572	0.121032	0.211893	0.0971304		0.114794	0.143352	0.494018	0.7
Mvd	143440	CHH	chr8	124960891		0.174415	0.0502386	0.070744	0.16813	0.0723842	0.0749016		0.098466	0.105139	0.899673	0.8137
Mvd	143440	CHH	chr8	124960892		0.0335725	0.0335993	0.0168449	0.0249898	0.0195034	0.0143565		0.0280056	0.0196166	0.258175	0.1573
Mvd	143440	CHH	chr8	124960893		0.103445	0.107725	0.102202	0.190936	0.0850896	0.0767913		0.104457	0.117606	0.738804	0.6579
Mvd	143440	CHH	chr8	124960894		0.050309	0.0280005	0.0517866	1.96543	0.0349756	0.0492498		0.0433654	0.683218	0.37478	0.8137
Mvd	143440	CHH	chr8	124960895		0.115435	5.38985	0.0851685	0.103436	0.0963975	0.0892931		1.86349	0.0963754	0.372952	0.5002
Mvd	143440	CHH	chr8	124960896		0.07918	0.0734521	0.913337	8.64276	0.0773496	0.0670974		0.355323	2.92907	0.420598	1
Mvd	143440	CpG	chr8	124960898	11	97.805	94.8212	99.6181	99.9224	97.3056	98.8751		97.4148	98.701	0.464377	0.7
Mvd	143440	CHH	chr8	124960900		0.143386	0.153583	0.16252	0.174721	0.163711	1.01582		0.153163	0.451418	0.350277	0.1212
Mvd	143440	CHH	chr8	124960901		0.297564	0.119677	0.101208	0.19561	3.12716	0.105563		0.172816	1.14278	0.384627	0.7
Mvd	143440	CHG	chr8	124960902		0.0641931	0.067071	0.0513892	0.161675	0.0593965	0.0478963		0.0608844	0.0896559	0.47443	1
Mvd	143440	CHH	chr8	124960906		3.03842	0.0452879	2.12053	0.0522387	11.7363	0.108486		1.73475	3.96567	0.605455	0.8248
Mvd	143440	CHH	chr8	124960908		0.0799058	0.05567	0.0624483	0.0818507	5.38633	1.069		0.066008	2.17906	0.264284	0.1157
Mvd	143440	CHH	chr8	124960909		0.148643	0.155902	0.195421	0.130393	0.120666	0.166862		0.166655	0.139307	0.247665	0.4
Mvd	143440	CpG	chr8	124960912	12	90.861	84.9935	91.5288	95.3813	89.069	96.2644		89.1278	93.5716	0.221694	0.4
Mvd	143440	CHG	chr8	124960915		0.147392	0.11278	0.104441	0.136718	0.10767	0.189824		0.121538	0.144737	0.445031	0.5066
Mvd	143440	CHH	chr8	124960918		0.159179	0.114464	0.138537	0.151861	0.12378	0.15639		0.137393	0.14401	0.708259	0.8248
Mvd	143440	CHH	chr8	124960919		0.0777459	0.430126	0.158703	0.072926	0.0693408	0.0844744		0.222192	0.0755804	0.241243	0.1157
Mvd	143440	CHH	chr8	124960920		0.127961	0.0843785	0.0929192	0.147277	0.0855087	0.106843		0.101753	0.11321	0.637302	0.5066
Mvd	143440	CHG	chr8	124960921		0.0307004	0.0187015	0.0190032	0.0257656	0.0367941	0.0292136		0.0228017	0.0305911	0.202818	0.1573
Mvd	143440	CpG	chr8	124960937	13	99.947	97.3826	96.654	99.9356	87.75	92.4273		97.9945	93.371	0.278121	0.4
Mvd	143440	CHH	chr8	124960944		0.0669027	0.0795416	0.0843676	0.163436	0.0619872	0.110978		0.0769373	0.112134	0.302303	0.6579
Mvd	143440	CHG	chr8	124960948		0.126958	8.49696	0.0834924	0.109019	1.54349	0.0969714		2.90247	0.583161	0.459702	1
Mvd	143440	CpG	chr8	124960958	14	98.5939	98.2121	99.962	92.8227	97.5205	99.6548		98.9227	96.666	0.340347	0.4
Mvd	143440	CHH	chr8	124960960		0.137163	0.12939	0.0687808	0.175355	0.102988	2.91935		0.111778	1.0659	0.361623	0.4
Mvd	143440	CHG	chr8	124960961		0.0922994	3.49255	0.0722061	0.0896903	0.060982	0.0696819		1.21902	0.0734514	0.370607	0.3687
Mvd	143440	CHH	chr8	124960971		0.0597421	0.0605144	2.84686	0.0523146	0.05055	3.69277		0.989038	1.26521	0.865397	0.6531
Mvd	143440	CpG	chr8	124960987	15	98.2796	98.2038	96.7658	98.6855	93.5924	96.9318		97.7497	96.4032	0.440223	1
Mvd	143440	CHH	chr8	124961001		0.082992	0.0769368	0.0848356	2.48643	0.0921095	0.0809008		0.0815882	0.886478	0.371276	0.1967
Mvd	143440	CHG	chr8	124961002		1.57112	5.2197	0.0386989	7.62363	2.71768	5.37279		2.2765	5.23803	0.229593	0.2
Mvd	143440	CHG	chr8	124961006		2.24097	0.15399	0.0928144	0.0967692	0.152851	0.425082		0.829258	0.224901	0.444575	0.8248
Mvd	143440	CHH	chr8	124961013		0.613631	0.0759629	0.0997119	0.125753	0.107681	0.0798009		0.263102	0.104412	0.418001	0.8248
Mvd	143440	CHG	chr8	124961020		0.222479	0.0502189	0.104344	0.786761	0.0899862	0.0995048		0.125681	0.325417	0.44543	0.8248
Mvd	143440	CHH	chr8	124961027		0.111698	0.0841721	0.115465	0.112191	3.82826	0.0763719		0.103778	1.33894	0.377217	1
Mvd	143440	CHH	chr8	124961031		0.0351632	7.20638	0.023649	0.041376	0.0234343	0.0260042		2.42173	0.0302715	0.374058	0.6531
Mvd	143440	CHH	chr8	124961032		0.113948	1.72242	0.0960922	0.0625421	0.078614	0.084152		0.644154	0.0751027	0.350783	0.0765
Mvd	143440	CHH	chr8	124961035		0.0885177	2.33792	0.0785646	0.0677819	0.0779075	0.057634		0.835	0.0677745	0.365003	0.1212
Mvd	143440	CHG	chr8	124961041		0.00532935	0.0148046	0.00972219	0.0101746	0.0232419	0.0174113		0.00995204	0.0169426	0.208512	0.1876
Mvd	143440	CHG	chr8	124961044		0.00882016	0.0162637	0.0131527	0.026735	0.0217727	0.00760273		0.0127455	0.0187035	0.385778	0.4795
Mvd	143440	CHH	chr8	124961049		0.0248069	0.00959171	0.0454256	0.0324792	0.0365433	0.031083		0.0266081	0.0333685	0.555156	0.6579
Mvd	143440	CHH	chr8	124961054		0.0410324	0.0327582	0.0235326	0.0199267	0.0205362	0.0281299		0.0324411	0.0228642	0.168318	0.4795
Mvd	143440	CHH	chr8	124961055		0.0216385	0.0191095	0.00350189	0.0103415	0.0201123	0.0241479		0.01475	0.0182006	0.64776	1
Mvd	143440	CHG	chr8	124961056		0.0368834	0.012087	0.00366166	0.00862441	0.0125777	0.0126917		0.017544	0.011298	0.568311	0.7963
Apoa4	146597	CHG	chr9	46056015		0.0585095	0.0525665	0.0988054	0.0520758	0.0644828	0.0346672		0.0699604	0.0504086	0.311779	0.3687
Apoa4	146597	CHH	chr9	46056026		0.12454	0.0889922	0.0820161	0.0615312	0.108236	0.114924		0.0985161	0.0948971	0.873568	1
Apoa4	146597	CHH	chr9	46056027		0.0110797	0.0121371	0.0146886	0.0139821	0.00963902	0.0194666		0.0126351	0.0143626	0.600073	0.505
Apoa4	146597	CHG	chr9	46056031		0.00503651	0.00447547	0	0.0261906	0.0263748	0.025179		0.00317066	0.0259148	0.000155366	0.0594
Apoa4	146597	CHH	chr9	46056036		0.10508	0.0741229	0.122124	0.14418	0.0716389	0.0728019		0.100442	0.0962069	0.886286	1
Apoa4	146597	CHH	chr9	46056039		0.0262766	0.907704	0.0187606	5.69085	0.0346127	0.0256262		0.31758	1.91703	0.449446	0.6428
Apoa4	146597	CHG	chr9	46056041		0.0663185	0.0395465	7.72938	0.0876107	0.0585652	0.0519179		2.61175	0.0660313	0.37611	1
Apoa4	146597	CHG	chr9	46056051		0.0545889	0.0851225	1.26542	0.0682253	0.0755972	0.152699		0.468378	0.0988406	0.407355	1
Apoa4	146597	CpG	chr9	46056052	1	96.188	90.371	95.6722	95.6381	97.9241	73.6519		94.0771	89.0714	0.56348	1
Apoa4	146597	CpG	chr9	46056110	2	99.9206	91.2171	81.0176	95.0579	90.7578	87.2218		90.7185	91.0125	0.962728	1
Apoa4	146597	CHH	chr9	46056138		0.0292654	0.0413993	0	0.0521694	0.0154536	0.0367197		0.0235549	0.0347809	0.527813	0.5066
Apoa4	146597	CHG	chr9	46056155		0.0466138	0.0775369	0.0877523	0.128871	0.0786627	0.0951094		0.0706343	0.100881	0.191592	0.2683
Apoa4	146597	CHH	chr9	46056170		0.0586317	0.0620189	0.104787	0.0375047	0.106822	0.110286		0.075146	0.0848709	0.745626	0.6531
Apoa4	146597	CHG	chr9	46056176		0.130309	22.9432	0.110976	0.184781	0.119278	0.156136		7.72815	0.153399	0.375755	1
Apoa4	146597	CHH	chr9	46056179		2.78013	0.101012	0.0745749	0.10549	0.149679	1.6908		0.98524	0.648656	0.761956	0.7
Apoa4	146597	CHH	chr9	46056184		0.110757	3.33932	0.0558711	0.107578	0.139149	0.107999		1.16865	0.118242	0.388006	1
Apoa4	146597	CHH	chr9	46056186		0.0605997	2.7858	5.96318	17.0038	43.2677	4.10248		2.93652	21.458	0.187043	0.2
Apoa4	146597	CHH	chr9	46056188		0.0438902	0.0700141	0.0620237	0.081327	0.0464672	0.0578176		0.0586427	0.0618706	0.814026	0.8248
Apoa4	146597	CHH	chr9	46056189		0.0257116	0.0382137	17.3683	0.0668421	11.273	6.35776		5.81075	5.89921	0.989988	0.7
Apoa4	146597	CHH	chr9	46056191		0.045847	0.0483578	0.160905	0.0781775	0.0737369	0.0871705		0.0850365	0.079695	0.895407	0.6579
Apoa4	146597	CHG	chr9	46056192		0.0333693	2.55566	0.0306668	8.94022	0.0385079	0.0327236		0.873231	3.00382	0.527798	0.6428
Apoa4	146597	CHG	chr9	46056196		0.0453686	0.0609077	0.0556245	0.119174	0.0654796	0.103476		0.0539669	0.0960432	0.0641256	0.0765
Apoa4	146597	CpG	chr9	46056210	3	99.924	89.9425	88.7388	99.9513	99.9117	94.4553		92.8684	98.1061	0.259256	0.4
Apoa4	146597	CHG	chr9	46056213		0.0717598	0.0782597	0.0686876	0.0954761	0.134942	0.0571844		0.0729024	0.0958675	0.367479	0.6579
Apoa4	146597	CHH	chr9	46056216		0.104976	0.1075	0.127676	0.159312	0.123336	0.104342		0.113384	0.128997	0.426279	0.8248
Apoa4	146597	CHH	chr9	46056223		0.100943	0.150961	0.121139	0.39267	0.207805	0.101804		0.124348	0.234093	0.272025	0.5066
Apoa4	146597	CHH	chr9	46056224		0.0844697	0.0601905	0.112101	0.0505959	0.141489	3.28717		0.0855869	1.15975	0.369875	0.7
Apoa4	146597	CHH	chr9	46056226		0.0216901	0.0162715	3.0559	0.0457256	0.0499366	0.0241423		1.03129	0.0399349	0.382894	1
Apoa4	146597	CHH	chr9	46056228		0.0653016	0.0903637	0.0633223	0.0653319	0.0573254	0.0512282		0.0729959	0.0579618	0.192888	0.3687
Apoa4	146597	CHG	chr9	46056229		0.0578313	0.0622665	0.166197	0.0842351	0.067258	0.0551384		0.0954316	0.0688771	0.506081	1
Apoa4	146597	CHH	chr9	46056232		0.171886	0.157182	0.0956709	0.199487	0.165983	0.147416		0.14158	0.170962	0.351326	0.5066
Apoa4	146597	CHH	chr9	46056236		0.043535	0.0579769	0.0628423	0.0454874	0.107274	0.0523869		0.0547848	0.0683828	0.541318	1
Apoa4	146597	CHH	chr9	46056237		0.0588928	0.0897989	0.0935366	0.247277	0.137297	0.0955208		0.0807428	0.160032	0.16387	0.0765
Apoa4	146597	CHG	chr9	46056238		0.0688326	0.0718717	0.0488043	0.0865451	0.0877241	0.0606255		0.0631695	0.0782982	0.256082	0.3687
Apoa4	146597	CHH	chr9	46056245		23.8963	0.0665302	0.147005	0.0904192	0.0877134	0.0811469		8.03662	0.0864265	0.372803	0.6579
Apoa4	146597	CHH	chr9	46056253		0.0633232	0.55991	0.0780762	0.0831831	0.084674	0.110729		0.23377	0.0928621	0.437053	1
Apoa4	146597	CHG	chr9	46056258		0.0753769	0.176205	0.235627	0.131375	0.135375	0.141334		0.162403	0.136028	0.603608	0.6579
Apoa4	146597	CHH	chr9	46056264		0.0390472	0.0246023	0.0496524	0.0650423	0.13151	0.209812		0.0377673	0.135455	0.0828912	0.1
Apoa4	146597	CHH	chr9	46056265		0.0260586	7.19192	0.217028	0.0907716	0.0794211	0.130988		2.47834	0.100394	0.370192	0.7
Apoa4	146597	CHH	chr9	46056267		0.0263817	0.0424052	0.0337211	0.0769112	0.0983021	0.0316716		0.0341694	0.0689616	0.159774	0.3537
Apoa4	146597	CHH	chr9	46056268		0.0132415	0.0598444	0.0337041	0.0410973	0.0448914	0.0827025		0.0355967	0.0562304	0.336935	0.3758
Apoa4	146597	CHH	chr9	46056271		0.0644912	0.100545	0.06628	0.13124	0.388007	0.099453		0.0771053	0.206233	0.233532	0.1212
Apoa4	146597	CHG	chr9	46056276		0.0903226	0.0851644	0.118765	0.0932256	0.0896861	0.0823932		0.0980839	0.088435	0.426937	0.3017
Apoa4	146597	CHH	chr9	46056291		0.124906	2.27047	0.0327976	0.0409773	0.069869	0.0680904		0.80939	0.0596456	0.363081	0.6579
Apoa4	146597	CHH	chr9	46056292		0.0501442	0.0415386	1.55942	0.0618334	0.0351216	0.105518		0.550368	0.067491	0.39308	0.8248
Apoa4	146597	CHH	chr9	46056297		0.0770218	0.0925147	0.0334225	17.0985	0.0714796	0.0316496		0.067653	5.73388	0.375121	0.8248
Apoa4	146597	CHH	chr9	46056298		4.90813	27.0782	0.0334057	0.0477935	0.0538406	4.26976		10.6733	1.45713	0.336228	0.6579
Apoa4	146597	CHG	chr9	46056302		0.0395101	0.0340281	0.0168237	0.0324517	0.0451264	0.0579039		0.0301206	0.0451607	0.208287	0.2683
Apoa4	146597	CHG	chr9	46056312		0.015193	0.0194118	0.0187301	0.0245173	0.060429	0.0288205		0.0177783	0.0379223	0.151885	0.1967
Apoa4	146597	CHH	chr9	46056316		0.185759	0.156648	0.153139	0.21097	0.0820429	0.168845		0.165182	0.153953	0.789469	1
Apoa4	146597	CHH	chr9	46056318		0.0631512	0.179569	10.4829	0.0382044	0.0838574	6.01261		3.57521	2.04489	0.720387	0.7
Apoa4	146597	CHH	chr9	46056320		0.0646308	0.0819085	14.1317	19.5837	0.0533049	7.88117		4.75943	9.17271	0.581043	1
Apoa4	146597	CHH	chr9	46056323		0.0503609	0.157795	0.204165	0.241659	0.0437685	0.1115		0.13744	0.132309	0.94791	1
Apoa4	146597	CHH	chr9	46056326		0.140696	0.0550297	0.0213356	0.0420463	0.0567215	0.165975		0.0723539	0.0882476	0.778507	0.8248
Apoa4	146597	CHG	chr9	46056327		0.0892857	43.3785	21.1788	9.61648	9.64159	0.033653		21.5489	6.43057	0.306275	0.4
Apoa4	146597	CHH	chr9	46056330		9.13066	0.0536366	1.68031	0.0701705	0.0793021	13.0315		3.62154	4.39366	0.887951	1
Apoa4	146597	CHG	chr9	46056332		0.0338409	0.020674	0.0420433	0.0679902	0.0110363	0.113342		0.0321861	0.0641228	0.350535	0.7
Apoa4	146597	CHH	chr9	46056339		0.0645474	0.0194345	5.88723	0.0787298	0.105363	0.247142		1.9904	0.143745	0.397075	0.7
Apoa4	146597	CHH	chr9	46056340		0	0.0290867	0.0620091	8.77274	0.0733138	0.00770416		0.0303653	2.95125	0.372425	0.4
Apoa4	146597	CHH	chr9	46056344		0.048528	0.0483465	1.68961	0.131917	0.124766	0.147447		0.595496	0.13471	0.447069	0.6579
Apoa4	146597	CHG	chr9	46056345		0.0490998	1.59868	8.09623	3.46901	0.0209314	1.54857		3.24801	1.6795	0.587009	0.7
Apoa4	146597	CHG	chr9	46056348		0.0630915	5.20439	0.0613497	0.0834242	0.132033	0.0533252		1.77628	0.0895943	0.380851	1
Apoa4	146597	CHH	chr9	46056355		0.0460123	0.0965929	0.0581621	0.13775	0.126128	0.112867		0.0669224	0.125581	0.0253422	0.1
Apoa4	146597	CHG	chr9	46056357		0.060957	1.69742	0.0759446	0.0686042	0.0193162	0.241255		0.611442	0.109725	0.411054	0.7
Apoa4	146597	CHH	chr9	46056360		2.89895	0.12366	0.0978633	0.0741501	0.0881057	0.037048		1.04016	0.0664346	0.353981	0.1
Apoa4	146597	CpG	chr9	46056370	4	99.9303	95.6086	96.0407	99.9626	99.9092	99.9115		97.1932	99.9278	0.117482	0.38
Apoa4	146597	CHH	chr9	46056372		0.103034	0.113167	0.193263	0.087152	0.0598399	0.0603633		0.136488	0.0691184	0.0875487	0.0765
Apoa4	146597	CpG	chr9	46056376	5	96.0459	95.3545	99.8352	91.6133	99.8955	99.9062		97.0785	97.1383	0.985508	0.7
Apoa4	146597	CHG	chr9	46056380		0.227169	0.0265587	0.0136631	0.0643175	0.0589405	0.0668859		0.0891304	0.0633813	0.728545	0.6579
Apoa4	146597	CHH	chr9	46056392		0.114635	0.0823662	0.0438789	0.148444	0.10682	0.0634518		0.0802934	0.106239	0.462225	0.5066
Apoa4	146597	CHG	chr9	46056393		0.0386399	0.0302183	0.0883913	1.5457	1.64904	3.79235		0.0524165	2.32903	0.0359404	0.1
Apoa4	146597	CHH	chr9	46056398		0.0601468	0.0482393	0.0907088	0.0718494	0.104729	0.0811171		0.0663649	0.0858985	0.289004	0.4
Apoa4	146597	CHH	chr9	46056399		0.16002	0.0710026	0.0395413	0.0783814	0.107075	0.224959		0.0901879	0.136805	0.46342	0.4
Apoa4	146597	CHH	chr9	46056400		0.0503208	0.0363504	0.0267058	0.0349825	0.0252504	0.0301823		0.0377923	0.0301384	0.35991	0.1967
Apoa4	146597	CHH	chr9	46056404		0.0409556	0.0873987	0.0433526	0.032352	0.0459517	0.065028		0.0572356	0.0477772	0.623775	1
Apoa4	146597	CHG	chr9	46056407		0.0285022	0.0412643	0.0153657	0.0224985	0	0.0403823		0.0283774	0.0209602	0.621163	0.6531
Apoa4	146597	CHH	chr9	46056412		0.0587084	0.0640752	0.0883783	0.102791	0.211949	0.0861326		0.0703873	0.133624	0.19344	0.1157
Apoa4	146597	CHG	chr9	46056413		0.127065	0.115607	1.18083	0.147148	0.140017	0.186761		0.4745	0.157975	0.421159	0.7
Apoa4	146597	CpG	chr9	46056414	6	93.3681	98.9215	99.8817	81.3062	99.8409	99.4654		97.3904	93.5375	0.582142	1
Apoa4	146597	CHH	chr9	46056416		0.0952835	0.0907441	0.0509165	0.164442	0.0949818	0.131312		0.0789814	0.130245	0.104695	0.2683
Apoa4	146597	CHH	chr9	46056434		0.0576369	0.120012	0.0539665	0.138632	0.0899281	0.204918		0.0772051	0.144493	0.164674	0.2
Apoa4	146597	CHH	chr9	46056435		0.0626566	0.161134	0.173611	0.14892	0.199501	0.165517		0.132467	0.171313	0.365781	0.5066
Apoa4	146597	CHH	chr9	46056436		0.0714796	0	0	0	0	0		0.0238265	0	0.373901	0.505
Apoa4	146597	CHH	chr9	46056439		0	0	0.0645161	0	0.0592417	0		0.0215054	0.0197472	0.954871	0.7921
Apoa4	146597	CHH	chr9	46056440		0	0.10699	0	0	0.0592066	0		0.0356633	0.0197355	0.715886	1
Apoa4	146597	CHH	chr9	46056443		0	0.0356888	0	0	0.0592066	0		0.0118963	0.0197355	0.750827	1
