# Supplementary material for: Analysis of diet-induced differential methylation, expression, and interactions of lncRNA and protein-coding genes in mouse liver
Source: Sci Rep. 2018 Aug 1;8:11537. doi: 10.1038/s41598-018-29993-4 (PMC6070528; doi:10.1038/s41598-018-29993-4)
Supplement: Supplementary file 12 — Supplementary Dataset 12 [file 41598_2018_29993_MOESM12_ESM.xlsx]

## Sheet: Table S12
Table S12
				Predicted Srebf1 binding sites -5kb to + 1kb of TSS (EPD, p = 0.001)		Predicted Srebf2 binding sites -5kb to +1kb of TSS (EPD, p = 0.001)		SREBF1 (GTRD)
Gene symbol	Ensembl ID	Gene location (mm10, GRCm38)	Gene Ontology	Position relative to TSS	sequence	Position relative to TSS	sequence	MACS peaks	SISSRs peaks	GEM peaks	PICS peaks	MACS peak coordinates (mm10)	MACS peak location	SISSRs peak coordinates (mm10)	SISSRs peak location	GEM peak coordinates (mm10)	GEM peak location	PICS peak coordinates (mm10)	PICS peak location
Cyp51	ENSMUSG00000001467	Chromosome 5: 4081145-4104746 reverse strand	Steroid and Cholesterol synthesis	865	GTCTGATTGC	866	TCTGATTGCC	6	17	6	8	4104146-4105015	promoter/utr	4108471 - 4108690	promoter	4104763 - 4104763	promoter/utr	4104628 - 4104910	promoter/utr
				655	GGGTGGCGGC	764	TGTGATAGCG					4104383-4104990	promoter/utr	4104751 - 4104930	promoter/utr	4104751 - 4104751	promoter/utr	4104645 - 4104876	promoter/utr
				-82	ctcagcagcg	656	GGTGGCGGCT					4104492-4104994	promoter/utr	4104671 - 4104850	promoter/utr	4104753 - 4104753	promoter/utr	4104581 - 4104905	promoter/utr
				-102	gccacatagg	-83	cctcagcagc					4104440-4105065	promoter/utr	4104751 - 4104790	promoter/utr	4104763 - 4104763	promoter/utr	4104612 - 4104871	promoter/utr
				-734	cctagggaag	-735	ccctagggaa					4104563-4104963	promoter/utr	4104751 - 4104810	promoter/utr	4104738 - 4104738	promoter/utr	4104606 - 4104872	promoter/utr
				-823	tctgaggcag	-822	ctgaggcagg					4104552-4105013	promoter/utr	4104751 - 4104810	promoter/utr	4104772 - 4104772	promoter/utr	4104645 - 4104854	promoter/utr
				-968	tccagtaagt	-846	gtgttacaag							4104751 - 4104790	promoter/utr			4104134 - 4104423	genebody
				-979	cctgaagtca	-969	ctccagtaag							4104531 - 4104570	promoter/utr			4103304 - 4103646	genebody
				-1503	ggtcagccta	-978	ctgaagtcac							4103391 - 4103570	promoter/utr
				-3559	tgtgattcct	-2590	ctctattgtt							4102551 - 4102670	genebody
				-3841	ctgttttgtt	-3026	atgaacttca							4101931 - 4102110	genebody
				-3956	tccagctctt	-3558	gtgattcctg							4089891 - 4090070	genebody
				-4298	gctgataaag	-3559	atgtgattcc							4085811 - 4085990	genebody
				-4852	gttgatcagt	-3957	ctccagctct							4083311 - 4083430	genebody
						-4276	caccagaaaa							4082491 - 4082610	genebody
						-4851	ttgatcagtg							4077911 - 4077970	genebody
														4077251 - 4077390	genebody
Dhcr7	ENSMUSG00000058454	Chromosome 7: 143823145 - 143848410 forward strand	Steroid and Cholesterol synthesis	942	AGCTGACTGT	334	ACATCAATCA	5	11	2	9	143822178-143822833	promoter	143822471 - 143822530	promoter	143830169 - 143830169	genebody	143822397 - 143822749	promoter
				335	CATCAATCAT	150	ACTTCACCTT					143830062-143830736	genebody	143823351 - 143823710	promoter/utr	143830187 - 143830187	genebody	143823357 - 143823694	genebody
				151	CTTCACCTTA	-879	ctgagacctc					143830006-143830363	genebody	143830071 - 143830230	genebody			143830037 - 143830319	genebody
				-480	gccaccccaa	-933	ctgacctgaa					143829945-143830411	genebody	143830211 - 143830250	genebody			143830186 - 143830582	genebody
				-880	cctgagacct	-995	gtgagcagtc					143847270-143847739	genebody	143830191 - 143830230	genebody			143832441 - 143832769	genebody
				-934	gctgacctga	-1532	gcccatcttc							143830491 - 143830530	genebody			143833483 - 143833835	genebody
				-996	ggtgagcagt	-1703	gtgaccttag							143832531 - 143832690	genebody			143844917 - 143845341	genebody
				-1531	cccatcttca	-3367	gtggtgaccc							143833571 - 143833770	genebody			143846918 - 143847244	genebody
				-1704	ggtgacctta	-4620	gcccacctga							143844131 - 143844270	genebody			143847297 - 143847634	genebody
				-2930	gcttagcaag									143845011 - 143845250	genebody
				-3368	cgtggtgacc									143846971 - 143847130	genebody
				-3578	cgtgggagac
				-4619	cccacctgag
Fdft1	ENSMUSG00000021273	Chromosome 14: 63145150 - 63179578 reverse strand	Steroid and Cholesterol synthesis	promoter not annotated in EPD		promoter not annotated in EPD		4	13	2	8	63177801-63178183	promoter	63177911 - 63178250	promoter	63178006 - 63178006	promoter	63177919 - 63178167	promoter
												63177759-63178266	promoter	63180151 - 63180190	promoter	63178049 - 63178049	promoter	63177943 - 63178166	promoter
												63177779-63178315	promoter	63157891 - 63158110	genebody			63177938 - 63178217	promoter
												63177837-63178554	promoter	63150071 - 63150110	genebody			63145946 - 63146206	genebody
														63147311 - 63147450	genebody			63145193 - 63145566	genebody
														63146071 - 63146190	genebody			63144802 - 63145100	genebody
														63145311 - 63145470	genebody			63144375 - 63144673	genebody
														63144871 - 63144970	genebody			63143759 - 63144107	genebody
														63144571 - 63144630	genebody
														63144411 - 63144450	genebody
														63143891 - 63143950	genebody
														63142011 - 63142210	genebody
														63141711 - 63141870	genebody
Fdps	ENSMUSG00000059743	Chromosome 3: 89093588 - 89101959 reverse strand	Steroid and Cholesterol synthesis	414	GCTCAGCTCT	413	AGCTCAGCTC	11	8	6	8	89101865-89102261	promoter	89102051 - 89102090	promoter/utr	89102092 - 89102092	promoter	89101934 - 89102240	promoter
				335	CCTCATTGGG	334	CCCTCATTGG					89101816-89102298	promoter	89102051 - 89102110	promoter/utr	89102112 - 89102112	promoter	89101979 - 89102221	promoter
				80	GGGTGAAGCT	81	GGTGAAGCTC					89101817-89102307	promoter	89102071 - 89102130	promoter/utr	89102109 - 89102109	promoter	89101975 - 89102221	promoter
				-207	acgaggtaat	-208	cacgaggtaa					89101782-89102312	promoter	89102091 - 89102130	promoter/utr	89102108 - 89102108	promoter	89101982 - 89102218	promoter
				-264	gctgatggtc	-263	ctgatggtcc					89101924-89102291	promoter	89102071 - 89102150	promoter/utr	89102123 - 89102123	promoter	89102008 - 89102234	promoter
				-485	cccttctaag	-486	ccccttctaa					89101896-89102349	promoter	89102311 - 89102430	promoter/utr	89090289 - 89090289	genebody	89102077 - 89102336	promoter
				-519	cccatggctt	-520	ccccatggct					89101695-89103393	promoter	89103011 - 89103050	promoter/utr			89102835 - 89103137	promoter
				-714	gctggcaaac	-713	ctggcaaact					89096055-89096405	genebody	89090271 - 89090410	genebody			89090136 - 89090456	genebody
				-790	ggtggtttgt	-789	gtggtttgta					89093918-89094166	genebody
						-1111	cttcacattc					89093173-89093561	genebody
						-2548	cctctccata					89089904-89090590	genebody
						-4329	caccaccaac
						-4345	agccactgac
						-4609	ctggtgcctg
						-4718	atgactgggc
Hmgcr (a)	ENSMUSG00000021670	Chromosome 13: 96648967 - 96670936 reverse strand	Steroid and Cholesterol synthesis	903	GGCTTACTTG	904	GCTTACTTGG	5	14	4	2	96670811-96671053	promoter	96670951 - 96670990	promoter	96670674 - 96670674	utr	96670816 - 96671092	promoter
				802	CACGAAGTAG	-1508	atgaaatctt					96670690-96671201	promoter	96670871 - 96671030	promoter	96670962 - 96670962	promoter	96670785 - 96671097	promoter
				-195	tgagagatgg	-3127	cgccaggttc					96670794-96671149	promoter	96670891 - 96671010	promoter	96670977 - 96670977	promoter
				-728	ccgagagtgg	-4153	taccacagca					96670725-96671253	promoter	96671011 - 96671050	promoter	96671179 - 96671179	promoter
				-2749	ggtgagtctg							96670578-96671532	promoter	96671151 - 96671210	promoter
				-3072	gcaagttgct									96671771 - 96671950	promoter
				-3126	gccaggttcc									96674851 - 96675050	promoter
				-4278	accaaaataa									96656391 - 96656570	genebody
				-4409	gctgggatag									96655771 - 96655970	genebody
														96650371 - 96650570	genebody
														96648871 - 96648990	genebody
														96648631 - 96648830	genebody
														96648371 - 96648570	genebody
														96647731 - 96647890	genebody
Hmgcr (b)	ENSMUSG00000021670	Chromosome 13: 96648967 - 96670936 reverse strand	Steroid and Cholesterol synthesis	707	GATGAGAGGC	707	GATGAGAGGC	5	14	4	2	96670811-96671053	promoter	96670951 - 96670990	promoter	96670674 - 96670674	utr	96670816 - 96671092	promoter
				-228	ataactacaa	706	AGATGAGAGG					96670690-96671201	promoter	96670871 - 96671030	promoter	96670962 - 96670962	promoter	96670785 - 96671097	promoter
				-756	acaagaagtc	-398	atgaaaagca					96670794-96671149	promoter	96670891 - 96671010	promoter	96670977 - 96670977	promoter
				-1056	cctgagcgtg	-805	tttcattagc					96670725-96671253	promoter	96671011 - 96671050	promoter	96671179 - 96671179	promoter
				-1127	gctgttagtt	-880	gactataaga					96670578-96671532	promoter	96671151 - 96671210	promoter
				-1190	tcaataagtc	-1055	ctgagcgtgg							96671771 - 96671950	promoter
				-1362	cccagtactt	-1126	ctgttagttg							96674851 - 96675050	promoter
				-2244	ggttactagt	-2243	gttactagtt							96656391 - 96656570	genebody
				-2674	ggtgagttta	-3233	cttacttggt							96655771 - 96655970	genebody
				-3234	gcttacttgg									96650371 - 96650570	genebody
				-3335	acgaagtagg									96648871 - 96648990	genebody
				-4332	tgagagatgg									96648631 - 96648830	genebody
				-4865	ccgagagtgg									96648371 - 96648570	genebody
														96647731 - 96647890	genebody
Hmgcs1	ENSMUSG00000093930	Chromosome 13: 119690379 - 119708260 forward strand.	Steroid and Cholesterol synthesis	promoter not annotated in EPD		promoter not annotated in EPD		7	9	6	8	119689929-119690412	promoter	119686251 - 119686410	promoter	119690166 - 119690166	promoter	119690035 - 119690269	promoter
												119689968-119690363	promoter	119688811 - 119688970	promoter	119690191 - 119690191	promoter	119690030 - 119690301	promoter
												119689930-119690415	promoter	119690151 - 119690210	promoter	119690187 - 119690187	promoter	119690047 - 119690307	promoter
												119689956-119690412	promoter	119690131 - 119690190	promoter	119690170 - 119690170	promoter	119690035 - 119690271	promoter
												119689983-119690370	promoter	119690171 - 119690210	promoter	119690180 - 119690180	promoter	119690045 - 119690333	promoter
												119689829-119690633	promoter	119690251 - 119690490	promoter	119690253 - 119690253	promoter	119690156 - 119690443	promoter
												119689971-119690572	promoter	119699811 - 119699990	genebody			119702365 - 119702671	genebody
														119702471 - 119702610	genebody			119713003 - 119713418	genebody
														119711411 - 119711590	genebody
Hsd17b7	ENSMUSG00000026675	Chromosome 1: 169949535 - 169969241 reverse strand	Steroid and Cholesterol synthesis	839	GTGTGTGCAA	819	TGTGATTTTG	2	6	1	1	169969013-169969595	promoter	169969351 - 169969470	promoter	169969320 - 169969320	promoter	169969161 - 169969434	promoter
				818	GTGTGATTTT	-159	cctcacccgg					169969019-169969590	promoter	169962231 - 169962390	genebody
				-158	ctcacccggt	-448	ttccacattc							169957731 - 169957890	genebody
				-1386	tctgaggctg	-805	atgagtatta							169954611 - 169954830	genebody
				-1795	ctcatgccaa	-806	tatgagtatt							169950351 - 169950550	genebody
				-2986	ttgacagcta	-1385	ctgaggctgt							169946011 - 169946150	genebody
				-3067	tgtgacacag	-1386	tctgaggctg
				-3086	accactggtg	-2987	gttgacagct
				-3190	atgataaatt	-3012	gtgaaaaggc
				-3191	gatgataaat	-3066	gtgacacagg
				-3395	ggagacaaca	-3190	atgataaatt
				-4646	tctgagactt	-3191	gatgataaat
						-3394	gagacaacat
						-4645	ctgagacttg
Idi1	ENSMUSG00000058258	Chromosome 13: 8885501 - 8892451 forward strand	Steroid and Cholesterol synthesis	promoter not annotated in EPD		promoter not annotated in EPD		5	5	5	6	8885517-8886105	genebody	8885811 - 8885850	genebody	8885826 - 8885826	genebody	8885709 - 8885960	genebody
												8885642-8886011	genebody	8885811 - 8885850	genebody	8885821 - 8885821	genebody	8885682 - 8885980	genebody
												8885570-8886107	genebody	8885831 - 8885870	genebody	8885835 - 8885835	genebody	8885721 - 8885950	genebody
												8885544-8886150	genebody	8885831 - 8885950	genebody	8885844 - 8885844	genebody	8885726 - 8885980	genebody
												8885581-8886167	genebody	8886471 - 8886630	genebody	8885854 - 8885854	genebody	8885712 - 8885999	genebody
																		8886374 - 8886682	genebody
Lss	ENSMUSG00000033105	Chromosome 10: 76531588 - 76557138 forward strand.	Steroid and Cholesterol synthesis	587	GTGTGATATG	593	TATGAGGAAA	12	10	5	6	76531360-76531805	promoter	76531511 - 76531550	promoter/utr	76531518 - 76531518	promoter/utr	76531466 - 76531695	promoter/utr
				471	GCCTACACCG	470	AGCCTACACC					76531362-76531863	promoter	76531471 - 76531590	promoter/utr	76531544 - 76531544	promoter/utr	76531429 - 76531677	promoter/utr
				418	ATGTGATTCT	419	TGTGATTCTG					76531359-76531874	promoter	76531551 - 76531590	promoter/utr	76531566 - 76531566	promoter/utr	76531449 - 76531690	promoter/utr
				295	CCCGCTGGCG	-47	gcccacccag					76531417-76531781	promoter	76531551 - 76531750	promoter/utr	76531587 - 76531587	promoter/utr	76531496 - 76531729	promoter/utr
				-46	cccacccagt	-69	ctgattggcc					76531366-76531911	promoter	76531531 - 76531710	promoter/utr	76531574 - 76531574	promoter/utr	76531437 - 76531832	promoter/utr
				-438	gtcactcatg	-444	cctcaggtca					76531429-76531876	promoter	76532811 - 76532850	genebody			76549250 - 76549520	genebody
				-2265	ccaaggcttt	-2674	ccccagagtc					76531404-76531933	promoter	76533311 - 76533350	genebody
				-2476	ccgatgactc	-3251	ctgatgccct					76537054-76537460	genebody	76546051 - 76546090	genebody
				-2673	cccagagtca	-3996	tgtgagtatg					76540067-76540440	genebody	76551311 - 76551490	genebody
				-3252	tctgatgccc	-4220	gtaatgccgag					76540471-76540923	genebody	76552311 - 76552510	genebody
				-3653	ggtgatcatg	-4431	catcatatac					76544470-76545205	genebody
				-4164	gcagagggag							76545687-76546216	genebody
				-4221	ggtaatgccga
				-4485	tgtgtggact
Mvd	ENSMUSG00000006517	Chromosome 8: 122433601 - 122443422 reverse strand	Steroid and Cholesterol synthesis	906	GGGTGGCAGT	907	GGTGGCAGTA	5	11	1	5	122442322-122443936	promoter/utr	122444591 - 122444810	promoter	122443536 - 122443536	promoter	122443338 - 122443589	promoter
				592	CCCCAGTCTC	591	ACCCCAGTCT					122443225-122443731	promoter/utr	122445711 - 122445850	promoter			122443401 - 122443657	promoter
				-554	gcaagctgtg	235	AATGAGGGGG					122443235-122443928	promoter/utr	122446051 - 122446230	promoter			122443730 - 122444096	promoter
				-1187	cccaggcaca	-139	ttcgatcctg					122438138-122438589	genebody	122443771 - 122443910	promoter			122433265 - 122433692	genebody
				-1464	accacctttc	-1188	ccccaggcac					122433536-122433858	genebody	122443491 - 122443570	promoter			122432793 - 122433087	genebody
				-1783	ggtgaccttg	-1465	caccaccttt							122443511 - 122443550	promoter
				-1790	ctcatgaggt	-1782	gtgaccttgg							122443171 - 122443350	genebody
				-2460	ggtgggcccg	-1791	gctcatgagg							122441751 - 122441930	genebody
				-2662	cctgatttgt	-2661	ctgatttgtc							122433611 - 122433790	genebody
				-2783	gtaaggctgc	-3533	ccccatcact							122433371 - 122433550	genebody
				-3406	cagatcttcc	-4259	gtggatgcct							122432891 - 122433090	genebody
				-3537	cccaccccat	-4268	gcccatgggg
				-4267	cccatggggt	-4368	ccccccccta
				-4367	ccccccctac	-4409	gtgatacccc
				-4410	ggtgataccc	-4417	gcccaggggt
				-4739	cccaagtgcc
Mvk	ENSMUSG00000041939	Chromosome 5: 114444269 - 114460591 forward strand	Steroid and Cholesterol synthesis	540	ATCTGATATA	793	GATGAAAGAT	6	8	1	3	114443890-114444306	promoter/utr	114441251 - 114441430	promoter	114444119 - 114444119	promoter	114439285 - 114439585	promoter
				164	ACATGACTCT	600	TCTGAACCCA					114443860-114445080	promoter/utr	114442551 - 114442650	promoter			114443930 - 114444182	promoter
				93	GGGTGATTTT	384	ATGTCAGTTT					114450628-114451003	genebody	114444011 - 114444130	promoter			114444263 - 114444632	genebody
				68	GGGTGGCCAG	165	CATGACTCTT					114451713-114452076	genebody	114444351 - 114444490	promoter/utr
				-76	cgtgaggacc	69	GGTGGCCAGT					114452840-114453097	genebody	114448091 - 114448190	genebody
				-130	ctcacttggg	-131	gctcacttgg					114459060-114459569	genebody	114449431 - 114449470	genebody
				-668	gtcatcggtg	-669	cgtcatcggt							114454111 - 114454250	genebody
				-682	gccacataga	-683	ggccacatag							114458131 - 114458190	genebody
				-707	gccatgacga	-890	gtcatggtag
				-891	ggtcatggta	-1395	ctccatgtag
				-1394	tccatgtagc	-1988	caccagcccc
				-2088	cccagaagag	-2089	ccccagaaga
				-2700	tgtgagccgc	-4514	ctgaggctgt
				-4332	ggtgtgtgta	-4539	gcccactgcc
				-4476	accaccatct	-4572	ccccatctag
				-4515	cctgaggctg	-4986	cccctctgct
				-4538	cccactgccc	-4990	gtcacccctc
				-4571	cccatctagc
				-4706	cccacgcccc
				-4985	ccctctgctc
				-4991	tgtcacccct
Msmo1	ENSMUSG00000031604	Chromosome 8: 64718139 - 64733792 reverse strand	Steroid and Cholesterol synthesis	promoter not annotated in EPD		promoter not annotated in EPD		5	13	3	4	64733337-64733844	promoter/utr	64734391 - 64734530	promoter	64733662 - 64733662	promoter/utr	64733539 - 64733788	promoter/utr
												64733386-64733920	promoter/utr	64733631 - 64733670	promoter/utr	64733664 - 64733664	promoter/utr	64733543 - 64733834	promoter/utr
												64733520-64733804	promoter/utr	64733671 - 64733710	promoter/utr	64733686 - 64733686	promoter/utr	64733561 - 64733866	promoter/utr
												64733427-64733992	promoter/utr	64733691 - 64733750	promoter/utr			64728859 - 64729219	genebody
												64733520-64733936	promoter/utr	64733691 - 64733730	promoter/utr
														64732991 - 64733170	genebody
														64728971 - 64729150	genebody
														64727451 - 64727590	genebody
														64727451 - 64727590	genebody
														64724771 - 64724910	genebody
														64718171 - 64718330	genebody
														64716731 - 64716850	genebody
														64713771 - 64713950	genebody
Nsdhl	ENSMUSG00000031349	Chromosome 10: 72918557 - 72958514 forward strand	Steroid and Cholesterol synthesis	872	GCCCTTCCTC	209	GGTGACTGTG	0	1	1	1			72924331 - 72924490	genebody	72918573 - 72918573	promoter/utr	72918184 - 72918485	promoter/utr
				366	GGCTGGGGAC	37	ATTTGAGTGT
				208	GGGTGACTGT	-46	ctcatatcta
				-47	gctcatatct	-320	cccaacggac
				-121	tgtgagcgtc	-765	aaccatttgc
				-319	ccaacggact	-1260	atgactaaat
				-764	accatttgca	-1261	tatgactaaa
				-1308	ggttattttc	-1307	gttattttct
				-1697	ggtgtgccat	-2091	gaccattgtt
				-2167	ctgataaaat	-3311	gtgagctggg
				-3284	ctgacactgg	-3884	ccacaggtat
				-3312	agtgagctgg	-3958	ctgaaaccca
				-3883	cacaggtatg	-4536	ccccaggttg
				-4535	cccaggttgg	-4688	gtggccacag
				-4689	ggtggccaca	-4732	gtcgagtgga
						-4817	atgaaaacca
Pmvk (a)	ENSMUSG00000027952	Chromosome 3: 89454541 - 89469013 forward strand	Steroid and Cholesterol synthesis	724	AGGTCATTGC	725	GGTCATTGCT	2	3	0	1	89451015-89451406	promoter	89458791 - 89458990	genebody			89472890 - 89473200	genebody
				585	ATCTGACCCT	-350	ctgacttcat					89454712-89455052	promoter/utr	89461891 - 89462110	genebody
				-351	gctgacttca	-492	gtgataggtg							89473011 - 89473090	genebody
				-493	cgtgataggt	-1459	gcccagcctc
				-1458	cccagcctca	-1512	gcctagcttt
				-1690	ggggagaggg	-1545	ctgatgtttt
				-2560	agtgagtcac	-1581	atgagtgctg
				-3628	accctcaggg	-2559	gtgagtcacc
				-3846	ggtgaccttg	-3845	gtgaccttgg
				-3884	tcaagggtcc	-4148	ccacatttct
				-4147	cacatttctt	-4387	ttccacaaat
				-4860	cccacacccc	-4861	ccccacaccc
Pmvk (b)	ENSMUSG00000027952	Chromosome 3: 89454541 - 89469013 forward strand	Steroid and Cholesterol synthesis	562	TCTCATTTAA	561	ATCTCATTTA	2	3	0	1	89451015-89451406	promoter	89458791 - 89458990	genebody			89472890 - 89473200	genebody
				399	GTCTGAGGTA	493	TGCCCAGAAC					89454712-89455052	promoter/utr	89461891 - 89462110	genebody
				-105	gctgtgtagt	400	TCTGAGGTAA							89473011 - 89473090	genebody
				-257	gtcacatctg	-279	gccgagaagg
				-278	ccgagaaggc	-492	tgtcattgtc
				-491	gtcattgtct	-1502	ctgacttaca
				-1503	gctgacttac	-1588	ccctatatag
				-1682	ggtgagttat	-1681	gtgagttatg
				-1980	ccccttactt	-2225	ttcgagacac
				-2212	ccgactccac	-2896	agccaggagg
				-3290	ctcacacagt	-3291	tctcacacag
				-3395	ggagagagag	-3425	caccacacac
				-3424	accacacaca	-3722	ctgaaactca
				-4018	ggtcattgct	-4017	gtcattgctg
				-4157	tctgaccctc
Sc5d	ENSMUSG00000032018	Chromosome 9: 42251595 - 42264256 reverse strand	Steroid and Cholesterol synthesis	358	AGGTGGGAAA	919	TCTCCATCAC	6	6	5	5	42263725-42263995	promoter/utr	42267911 - 42268070	promoter	42264333 - 42264333	promoter	42264204 - 42264440	promoter
				-92	atcagcttat	-93	catcagctta					42264127-42264539	promoter/utr	42264311 - 42264350	promoter	42264349 - 42264349	promoter	42264176 - 42264481	promoter
				-108	cgcgatccgc	-648	ctgctgtcta					42264139-42264531	promoter/utr	42264331 - 42264390	promoter	42264362 - 42264362	promoter	42264233 - 42264469	promoter
				-649	gctgctgtct	-1088	gtgagacaac					42264066-42264615	promoter/utr	42264331 - 42264390	promoter	42264389 - 42264389	promoter	42264233 - 42264463	promoter
				-886	ttaatcaaac	-1583	ctccagagct					42264214-42264560	promoter/utr	42264331 - 42264430	promoter	42264383 - 42264383	promoter	42264233 - 42264500	promoter
				-1089	ggtgagacaa	-2135	gtgtttcgcc					42264228-42264553	promoter/utr	42255811 - 42255890	genebody
				-1582	tccagagctc	-2233	ttgataaaaa
				-1739	ccggttgctt	-2488	gttcagatag
				-2136	tgtgtttcgc	-2605	gtaaggggct
				-2487	ttcagatagc	-2822	ttccactctt
				-2606	ggtaaggggc	-2926	gcccaccatg
				-2925	cccaccatga
				-3794	ggttagtggt
Sqle	ENSMUSG00000022351	Chromosome 15: 59315077 - 59331192 forward strand	Steroid and Cholesterol synthesis	433	GCCCAATAGA	117	ATCCGAGACA	3	6	1	3	59314710-59315095	promoter	59313311 - 59313470	promoter	59314968 - 59314968	promoter	59313237 - 59313560	promoter
				216	GGCTGAGCTG	-510	gtgatccatc					59314812-59315078	promoter	59314531 - 59314590	promoter			59314591 - 59314927	promoter
				-125	cctaccgcgc	-1745	tgcgattgat					59334723-59335245	genebody	59314851 - 59314970	promoter			59314788 - 59315097	promoter
				-234	cccacgcacc	-2518	caccagcccc							59314871 - 59315010	promoter/utr
				-511	cgtgatccat	-3251	ccccagcctc							59314871 - 59315030	promoter/utr
				-1315	tgttagggcc	-3988	ctcatggaga							59318371 - 59318450	genebody
				-1972	acaagatgaa	-4210	gttcagaact
				-2543	ggtgctctta	-4478	ccgatggccc
				-3250	cccagcctct	-4692	ctgtcatatg
				-3396	ggtgagccct
				-4597	tctgagaaga
				-4693	gctgtcatat
Tm7sf2	ENSMUSG00000024799	Chromosome 19: 6062821 - 6077197 reverse strand	Steroid and Cholesterol synthesis	918	GTGGGAGGTT	717	ACACCAGGGA	5	3	0	2	6071001-6071680	promoter	6068051 - 6068150	genebody			6067956 - 6068245	genebody
				476	CGCTACACAG	475	ACGCTACACA					6070975-6071747	promoter	6062911 - 6063090	genebody			6061145 - 6061430	genebody
				181	ACCTGATGCC	182	CCTGATGCCA					6071124-6071619	promoter	6061211 - 6061330	genebody
				-50	TTTCCTTGAT	-732	ctgaccaccg					6067668-6068227	promoter
				-669	gctgagccct	-1542	tttcatacct					6061455-6061970	genebody
				-733	tctgaccacc	-1966	tctcagcctc
				-1935	ctcctcattg	-2369	gtggcctgtg
				-2370	ggtggcctgt	-3965	catcattggt
				-3170	ctgatgtgtt	-4539	gtgacccaac
				-3964	atcattggta
				-4540	tgtgacccaa
Scd1	ENSMUSG00000037071	Chromosome 19: 44394451 - 44407709 reverse strand	Fatty acid and Triglyceride synthesis	835	CCCGACTGAA	969	AATGAAAGAA	8	5	4	4	44407315-44407713	promoter/utr	44407971 - 44408010	promoter	44407971 - 44407971	promoter	44407832 - 44408094	promoter
				628	GGCTGAGCGT	347	CGTGACCGGT					44407858-44408141	promoter/utr	44408011 - 44408050	promoter	44407984 - 44407984	promoter	44407879 - 44408118	promoter
				346	ACGTGACCGG	7	ATCCCATCGC					44407770-44408215	promoter/utr	44407491 - 44407550	genebody	44407989 - 44407989	promoter	44407873 - 44408160	promoter
				232	AGGTGAGCTT	-434	gcccacagca					44407846-44408132	promoter/utr	44394251 - 44394310	genebody	44401201 - 44401201	genebody	44389240 - 44389651	genebody
				188	AGGCGAGCAA	-468	cgttatcctg					44407776-44408268	promoter/utr	44389451 - 44389530	genebody
				8	TCCCATCGCC	-1247	ctgatactca					44407748-44408324	promoter/utr
				-18	gctgaggaaa	-1248	tctgatactc					44397994-44398288	genebody
				-433	cccacagcaa	-3187	atgatcagcc					44394089-44394426	genebody
				-467	gttatcctgc	-3188	catgatcagc
				-1248	tctgatactc	-3250	gtgacctctg
				-2341	cacacatgtc	-3995	atgagttcga
				-2450	gctgagagtt	-4190	gcccacacct
				-3187	atgatcagcc	-4518	ctgaatctct
				-3251	ggtgacctct	-4625	ctcataccct
				-3824	accacaatta	-4749	gtgatttctt
				-3996	catgagttcg
				-4189	cccacacctt
				-4750	ggtgatttct
Thrsp	ENSMUSG00000035686	Chromosome 7: 97412938 - 97417730 reverse strand	Fatty acid and Triglyceride synthesis	951	GGGTCAGTTC	919	GGTCAGTTCT	3	1	2	1	97417111-97417846	promoter/utr	97417671 - 97417710	promoter/utr	97417654 - 97417654	promoter/utr	97417517 - 97417778	promoter/utr
				918	GGGTGTCTGC	909	CGTGCTCTGG					97417264-97417915	promoter/utr			97417674 - 97417674	promoter/utr
				908	GCGTGCTCTG	590	ACATCAGGGT					97417237-97417962	promoter/utr
				591	CATCAGGGTA	427	GGTGACGCGG
				426	AGGTGACGCG	393	ACATCCTTAC
				-141	ctgatacaga	-141	ctgatacaga
				-142	cctgatacag	-142	cctgatacag
				-321	tgtgatttcg	-394	tttcacagcc
				-1199	cccagaaaat	-1450	gccctcccag
				-1449	ccctcccaga	-2230	cgtcattcct
				-2229	gtcattcctc	-3044	catgatgttc
				-3194	agtgacagat	-3366	gtaaatggtt
				-3780	ctcattttat	-3781	cctcatttta
				-4122	ctcttcaata	-3803	cactagtgac
						-4123	cctcttcaat
						-4198	tatcacagcc
						-4671	ctggttttaa
